# Supplementary material for: Host plant adaptation in the polyphagous whitefly, Trialeurodes vaporariorum, is associated with transcriptional plasticity and altered sensitivity to insecticides
Source: BMC Genomics. 2019 Dec 19;20:996. doi: 10.1186/s12864-019-6397-3 (PMC6923851; doi:10.1186/s12864-019-6397-3)
Supplement: Supplementary file 11 — Additional file 11: Tables S9-S13. Identifier and sequences of curated T. vaporariorum genes belonging to detoxification enzyme families. Table S9 shows the P450 genes, Table S10 the carboxyl/cholinesterases, Table S11 the glutathione S-transferases, Table S12 the UDP- glucuronosyltransferases and Table S13 ATP-binding cassette transporters. [file 12864_2019_6397_MOESM11_ESM.xlsx]

## Sheet: Table S9
Gene Name	Nucleotide Sequence	Length (nt)	Clade
CYP18A1	ATGGCTTTTTTAAGAAGTTTGATTTTGTATATATTGCACGAAGTGAAAAGTCGGGATCTGCTAATTTTCATCGGGATTTTGGTTCTTTATAAGTTGATTTGTGAATTGAATGTGATCAGAAAACTTCCACCCGGCCCCTGGGGCGTACCATTCCTTGGATATTTACCTTTTATGACCAGTGACCGGCATTTGCAATTCGCGGCTTTATCGAAGAAGTACGGTAGCTTGTTCTCAACAAAAGTGGGCAATCAACTTATCGTCATCATAAGTGACTACAAGCTCATAAGAGAAACTTTTAGGAAAGAGGAGTACACGGGCAGACCTCGGGATCAACTTACGAACATCATCGAAGGCTACGGAGTCATCAATTGTGATGGTAGACTTTGGAAAACCCAGCGG…	1608	2
CYP304G1	ATGTCTCCTCTGTTATTTCTTGTGTATTTTTCAGCGCTTTGTTTCTTCTTATATCGGTTTATGGTATCACGTCCGAAAGATTTCCCTCCTGGACCTTTGCGATGGCCAATTTTCGGGTCGCTGCTACATCTCTACTGGCGAAATTTCAAGCTCCCTTTCATGGCAGCGCACGATTGGGTGAAAGAATATAATGCTCCAATGATTGGTCTTTACCTGGGCGATACTCCTAACATCATCGTCAATGACCCAGACTTGATCAAGGAAGTTTTCACCAGACCAGAATTCCAAGGACGGCCATGGACACGAACTGGTGAACTTCGATCTCTAAGCAAGGATAAGACTTTAGGAGTGATTTTCACTGATGGGGAGGGCTGGTCTGAACAGAAACGGTATGCCTTG…	1515	2
CYP303A1	ATGTGGTTAGCAATCCTTCTGTTTTGCTTCATCCTCGGTTTGCTGGCGTATCTAGATGCGAAGAAGCCGACCAATTTTCCTCCGGGACCTGACTGGTTACCCATCCTTGGATCAATGCTAACAGTATACAAGCTGAGGAAGGACACAGGTTTCCTTTACCAGGCTTGCGCCGCTCTCTCGCGTCAATATGGCCCTATCGTTGGACTTAAAGTTGGCAAAGACAAGCAAATCGTCTGCTCAGGCTATGAGGCCGTCAAGGAGCTACTCACGAAAGAAGAATTTGATGGCCGACCTCAAGGGCCTTTTTACGAGACCAGGACTTGGGGTGAACGACGAGGGCTGCTGCTAACTGACGAACAGTTCTGGGTCGAGCAGAAAAGATTCGTTTTGAGGCACCTC…	1494	2
CYP305H3	ATGATACATTTGCTTGTCTTACTAGCTTTTATTCTACTGATATGTGTGTTCAAAAATTACACTCGACCAAAAAATTTTCCGCCAGGTCCAAAGGGCCTGCGCTTCGTTGGGAACGTACCACTTATAAAGAGATTAAGCCGAGAAAAAGGTGGCTTTCATTTAGCATTAACCTCTTTAGCTGAGCAATTCAATACAAATATTTTGGGCTTGCAACTAGGCTCAGATTTGGTCGTCGTAGTTTTTTCGGAAGAAAATCTCGCTCAAGTTCATCTGAACGATGAATTCCTCGCCAGGCCCGACAATTTCTTCACACGTTTGCGAACAATGGGCGTGCGGAGAGGAATTACAATCACTGACGGCGAATTATGGCTGGAGCAGCATAAATTCGCGCTTAAACAT…	1491	2
CYP307A2	ATGGTGCTTGTCACATTCTTTTTGGTCTCATTCGTTTTAGTGTTGGCTTCAATTTATCTATTCAAATTCTACAAATCCTCTCACGAATTCAAATCCTTTTTGATCGATTCCCAGTGCAAAGTTTTGAAATTACCGCCCGGGCCGAGGCCTCTCCCCATTTTAGGGAGCATGCATTTATTCGGTAAATATGAGATACCTTTCCAATGTTTCAACGATTTGAAAGCTGTCTATGGTGATATTTTTCGGTTGACATTAGGGTCGTCTCAGTGTGTTGTGGTAAATAATTACGCTTTGACCAAGGAGGTCCTTATCACCAAAGGAGCGATCTTTGGAGGACGCCCGGATTTCATCCGCTTTCACAAAATCTTTGGAGATGACAGAAGTAACTCTTTGGCCTTT…	1563	2
CYP306A1	ATGGAGATTTCTGTTATCTCGATGACGCTTCTGAAGGCAATTGGTTTTGCTATCGCAGTCATATTCATTCAGAACCTCATTAATCTTTACAAACATTTGCGGGAATTACCGCCTGGTCCTTATGGTATCCCGATCTTGGGATACCTGCCATGGATTGATCCGAAGACACCTCACACTACTCTCACGGATCTGGCGAAAAGATACGGGAAGATATACTCATTGAAATTCGGTAGTTTGACGACAGTTGTCTTATCAGATCCCGCTCTCATCAGACAAGCGTTTGCCAAAGATGTGTTCTCCGGTAGAGCCGATCTTTTCGTCACACATGGAATTATGGATGGCTACGGTTTAATCGCTGCTCAAGGAGAGGTATGGAAGGAACAACGAAGATTCGCTGTG…	1493	2
CYP307B1	ATGGAAGGATTACTATTGATCAGTTCTACAACATACTACTTGCTAGTTTGTTCATTTGCTGTGTTTTGTTTGGTATTACTCGATTCGCGAAGGAAACGTGCCGCTAAATATAGTGCTTTGACTGGTTTAGAACTTCCCGGACCAACGCCGTGGCCCATTATTGGATCGTTGCATTTGATGGGAGGCTACGACGTACCATATAAAGCCTTTGGAGTTCTCGCTGAACGATACGGACAAGTTTATAAAATGCAACTTGGAAACCTTCCTTGTGTAGTTGTGAACGGGCTGGATAATATCCGTGAAGTGCTGATGTCAAAGGCTCAATACTTTGATGCAAGACCGAACTTCAAAAGATACAATGAAATATTTGACGGAAACAAAGCTAACTCACTTGCATTC…	1518	2
CYP6DB2	ATGTTTTCGTTCCTCGGAAAAATATGGCTTCCTCTCCTCATGTTCATATTCTTTTTCCTGTACTGGCACTATACAAAGACATTTGACTACTGGAAAAAGAAAGGTGTTTTTTACTATGAACCGACGATATTTTTCGGTAATATCAAAGATCGCATTCTGTTCCGCAAGGCGTTTCATCAATTCTGGCGGGATATTTACATGAAAATGAAAGGTCACAAATATGTTGGTTTCTTTGAAGGCAGAAGACAGACTCTTGTCATTCTTGATCCAGAGGTTATAAAGCAAATTTGTATCCGAGATTTCAGTCATTTTATGGATAGACCGACTCTTCAGATGAGGTATCCGCTGATCCAGAGACAGTTGCTCAATTTGAAAGGGCAAGAATGGAAGCAAGTTCGC…	1554	3
CYP6CM2	ATGGAACTACTTGAGAGCTTAAATCTGGTATCAACAAACTCCCTCTTGATCTCCGCCAGCGTCATATTGTGCATTGTTTACCTTTACAAAACTACATTTAGCTATTGGAGCAACCGTGGAGTCTCTGGAATCACTTTTATTCAAAGTCTCACAAACTCACTCAGGCTATTTCTACGGATTGACTCATTCCAAAGTAGTTTCGTCAATCTATATAATCTTTTGGAAGGTCATAAATATGGTGGGATGTATCAATTCACCACTCCGGCACTCGTACTCCGTGATCCTGATCTCATCCAAAATTTCTTAGTCAAAGGATTTTCGCAATTCCACGATCGATCCACACCGCAGGATGAAAATCTTGATCCTCTCTCTGGTAACTTGTTTATCCTTACTGGTGAT…	1557	3
CYP6CM3	ATGGAACTACTTGAGAGCTTCCATCTGATATCAACAAACTTCCTCTTGATCTCCGCCAGCGTCTTATTGTACATAGTTTACTTTTTCAAAACTACGTTCAACTATTGGAGCGTCCGTGGAGTTCATGAAATTACATTCACTCAAAGTCTTAGAAGCACACTTAGACTGGCTCTTCGCATTGACTCATTCCAAAGTAGTTTCACTGATCTTTATCATCTTTTGGAAGGTCACAAGTATGGTGGGATGTACCAATTCACCACCCCGACCCTCATAGTCCGTGATCCCAATCTCGTCCAAGATTTCCTGATCAAAGGATTTTCGCAGTTCTACGATCGAGTCAGTCCGCAAAATGAAAATTTAGATATTCTCTCTGGTAACTTGTTTACTCTCACCGGTGAT…	1557	3
CYP6CM4	ATGGAACTACTTGAGAGCTTACAACTGGTATCAACAAACTCCCTCTTGATTTTCACCAGCGTCATCTTGTACATTGTTTACTTTTTCAAAACTACATTCAGCTATTGGAGCGTCCGTGGAGTCCCAGAAATTACAGTAACTCAAAGTCTTGGAAGCACATTTAGATTGGCTCTACGCATTGACTCATTCCAAAAAAGTTTTTCTGATCTATATGATCTTTTGGAAGGTCACAAATATGGTGGGGCGTATCAATTCACCACCCCGACCCTTATAATCCGTGATGCTAACCTCATCCAAAATATCCTGGTCAAAGGATTTTCGCAGTTCCACGATCGATCCGGTCCGCAAAATGAAAATTTAGATATTCTTTCTGGTAACTTGTTTTCCCTCACYGGTGAT…	1557	3
CYP6DP1	ATGATTGAGGTTGTTTTGCTGTGCATAGGAATAATATGCTGGACGTTGTTCCAATTCGGAACCTCAACCTTCGATTACTGGCGACGTCGCGGGGTCACGTATACTGCGCCAACCCCATTCCTCGGAAACATCAAATCAGTTCTCACCTTCCAGGCAACCTCTGGTCAATGCTTCCAACGAATATACAACGAACATCTGAATGAGCCTTTTGTCGGAGTATGGCTACTGCGGAAACCAGCTTTACTCATCCGATCTCCAGACGTGATCAAGGATGTTTTACTGAAACATTTTCAAAGTTTCTACGATCGAGGCCACGCTTTCGATGAGACAAGAGAACCGATCACAGCCAACCTCGTTAATTTGACCGGTGAGAAATGGAGGATTCTGAGGCAAAGATTA…	1530	3
CYP6DP2	ATGATTGAGGTTGTTTTGCTGTGCATAGGAATATGCTGGGCGTTTTTCCTGTTCGGTACCTCGACTTTCGATTATTGGCGAAGTCGCGGGGTCACGTATGCTCCGCCAACTGCATTCCTTGGAAACATCAAATCAGTCCTCACCTTTCAGAAAACCACTGGACAATGTTTTCAACAAATATACAACCAATATCTTGATGAGCCTTTTGTCGGAATATGGCAACTGCGGAAACCAGGCTTACTCATCCGATCTCCAGAAGTAATCAAGGATATTTTAGTGAAACATTTTAGTAATTTCTACGATCGAGGCCACGCTTTCGACGAAACTAGAGAGCCAATCACAGCCAACCTCGTCAATTTGACCGGTGAGAAATGGAGGATTTTGAGGCAAAGAATAGCA…	1530	3
CYP6DQ1	ATGATTTCACAGATGGCAGTTCTGCAATGCGTCAGTTCTTTCCTGTGCATCGCTATCTTTCTCTTTGGCTATGTGTACGTCAAGTTGGTTCAAAAGTACAGCTACTGGCAGAAGCGTGGCTACCCTTTTGTGCAGCCCCACATCATTTTCGGAAACTTGAAAGAGGTCATCCTTCGCAAGGTGTACTCGGGCGAGGAGTACCTTAGACTCTACCGTATTTTCAAGCAGTGCAGGGTCGGCGGATTTTATCGATTTTTCGTCCCGTCTATTCTGATAGCGGATCCGGAGATCATTAAAATGTGTCTCACCAGAGAGTTTGACAGCTTTCACAGCCGCGGAACCGAGGGTAAAGTCAAACACGAGCCAATCAGGTGTCATTTGATCAACTTGGAGCGTGAC…	1617	3
CYP6DR1	ATGATGGAGGTGGTGAAAAACTTGCTCCCTAACGTTTCAGCCAATTCAGTGCTCATTCTAACGATTTTGGTTCTGATAATCGTGTACTATCTGAGGGATCGAGGCAGTTATTGGAACAAGAAGGGAGTTTCCACCTTCGATGCGCAAAAAATGCTCAAAAGCTCTCTGAAGCTCTTGATAGGGCGCATGCATGTGACCGAACTTTATCACGAGATGTACCGTGAGCTGGGTGACCACAGTTTCGGAGGCTCTTTCCAAGGCATTCACCCCATGATTTACATAAAGGATCCGAAAGTGGCCAAAGCCATCCTTGTGAAAGGTTTTACTAATTTTCATGATCACGGTCCACCACCAGTTGACAATGAGGAACCATTGGCACAAAATCTTTTTTTTATGACC…	1611	3
CYP6DS1	ATGGCGTCACTCATAAATTTCTTTCCAACAGTATCGACCGGTGCAGTGCTATTTGTAACGAGTGTTATCCTTTTGGTTGTGTTTTACGTGAGAGAAAAGGCTAGCTATTGGGACAAGAAAGGCGTTCCCAGTCTTAGTGCGTGGCGATTCTTTAGAAGATTATTTGGAAAGGGTCATGGACACATGACCGAGTTCTACATTCAATTGTACCGAGATCTTGAAGGCGAAAAATTCGGTGGCTCTTACCAGATGTTGGATCCTATTATTCTCCTTCGGGATCCTCAACTTGCCAAGCATTTTTGCATTAAGGCATTTTCCAGTTTTCATGACCGTATGCCAATGACGCCGGGCGACGACAATCCTTTCTCAGTGAACCTGTTTTCACTGACCGGCGAGAAA…	1605	3
CYP6DS2	ATGAGAGATCTGGGGACCTTCTTTCATCTTATTCATCCAACCAATCAAGCAATGGCGTCACTCATAAATTTTCTTCCAACAGTATCGACTGGTGCGGTACTATTTGTAACGAGTATTATCCTATGGGTTGTGTTTTACGTGAGAGAAAAGACTAGCTATTGGGACAAGAAAGGCGTTCCCAGCCTTAGTGCGTGGCGATTCTTTAGCAGCTTATTTGGAAAGGATACGGGACACGTGACCGAGTTCTACATTCAATTGTACCGAGATCTTGAAGGTGAAAAATTCGGTGGCTCTTACCAGATGTTGGATCCTATCATTCTCCTTCGGGATCCTCAACTTGCCAAGCATTTTTGCATTAAGGCATTTTCCAGTTTTCATGACCGTATGCCACCAACGACA…	1662	3
CYP6DS3	ATGAGAGAAAAGACTAGCTATTGGAACAAGAGAGGCGTCCCCAGCCTTAGTGCGTGGCGATTCATCGGAGAATGTATAGGACTCACGCTGGGTCGAGCACATATGGCTGACTTCTATATTAAATTGTACCGAGATTTTGAAGGTCAAAAATTCGGTGGCTCTTTCCAGGGATTGCAGCCGCTCATTCTTCTTCGGGATCCGGAACTTATCAAGCATTTTTGCATCAAGGTATTTTCCTGTTTTCATGACCGTACCCCTCCAGTAACGCAAGGTGACGACAACCCTTTCATGGTAAACTTGTTTTCGCTGACCGGTGAGAAATGGCGACAAGTGCGGCACAAACTCTCGCCAGGTTTCAGTTGCGCCAAACTGAAAATCATGTTCCAGATATTGAAGGAC…	1530	3
CYP6DT1	ATGGTGCCAAACTTTTCCTCCAATGCAGTGTTCATCTTGACTAGCGTCGTTCTCCTTGTCATTTATTTGCTGAAAGAGAGGTTCCGATATTGGACCAAGAGAGGTGTGCCCAGCGTTAGCCCCCTAGAATGTCTCAAAGGATTTGGATTCATATTTCGCGYGTCGCACGGGATGGACTGGTTYATGAAGATGCATGACGGCTTGGCCGGGGAGAAATTTGGCGGTGCATGGATGCTYCTTCAACCAATTCTGGTCATCCGCGATCCTGAACTTATCCGAATGTGCATGATCAAGGAATTTTCTAGTTTCCACGACCGAAACCCACCGACCGGTACGGAAAACGATGTGCTCGCTGAGAATCTGTTTCAGCTTACCGGCGATAGATGGCGCCAGGTCAGA…	1599	3
CYP6DT2	ATGGAGCTACTAAACAGTATGGTACCAAAATTGTCCTCCAACTCAGTGCTCATCTTTACTAGCGTCGTCCTCCTAGCCATTTATTGGCTCAGAAACAGGTTCCAATATTGGGACAAGAAAGGAGCACCCAGCGTTAGCCCTCTAGAATGTCTCAAAGCATTTGGATTCTTATTTCGCATGTCGCACGTAATGGATCTCTTCTTGAAGATGCATTATAGTTTAGATGGGAAGAAATTCGGTGGTGGATGGATGCTTCTCCAGCCAACTCTGGTCATCCGCGATCCTGAACTGATCCGAATGTGCACGATCAAAGGATTTTCCAGTTTCCACGACCGAAATCCACCAGTTAGCACAGAAAACGATGTGCTCGCTGGGAATCTGTTTCAGCTCACCGGCGAT…	1626	3
CYP6DT3	ATGGATCTACTAAATAGCTTGGTGCCAAACTTTTCCTCAAACTCAGTGCTCATCTTAACTGCCGTCGTCCTTCTTGCCATTTATTGGCTGAGAGAGAAGTTCCAATATTGGAGCAAGAGGGGCGCACCCAGCGTTAGTCCTGTAGAATGTCTCAAAGGATTAGGATTCTTAATTCGCACGTCGCACGTAATGGATCTCTTCTTGAAGATGCATTATAGTTTAGACGGGAAGAAATTCGGTGGAGCATGGATGTTTTTTCATCCAATTCTGATCATCCGTGATCCTGAACTGATCCGATTGTGCATAATCAAAGGGTTTTCTAGTTTCCACGACCGAAACCCACCAATCAACACAGACAGCGATGTGCTCGGTGAGAATCTGTTTCAGCTCACCGGCGTT…	1623	3
CYP6DT4	ATGGCGCTACTAAATTGGTTAACTCCAAACATTTCGACCAACTCAGTTCTCATATTGACCAGCATTATCCTCTTCGCAGTTTACTGGCTGAGAGAGAGATTCAGTTATTGGAGCAGGAACGGCGTGCCTAGCGTTAGTCCCCTAGAATGTTTCAAATCCACTATGGCATTTTCTCTCGGTTGGAAACACATGCTCGATCACTTCCTGAAAATGCACCATGCTCTACCCTCGGAAGCTAAATTCGGTGGCGCCTGGCAGCTTCTTCAGCCGACCTTAATCGTCCGCGATCCTGAAATGGTCCGACTGTTCCTCATCAAAGGCTTCACAAATTTCCACGACCGAGGCCCGCCGCCTGACGAGAAGAACGACGCACTCGGCGGGAATCTATTTCAGCTTGCT…	1622	3
CYP6DT5	ATGGAGCTACTGAATTGGTTAACGCCAAACATTTCGACCAACTCAGTTCTCATATTGACCAGCATTATCCTCTTCGCAGTTTACTGGCTGAGAGAGAGATTCAGTTATTGGAGCAGGAACGGCGTGCCTAGCGTTAGTCCCCTAGGATGTTTCAAATCCACTATGGCATTTTCTCTCGGTTGGAAACACATGCTCGATCTCTTCCTGAAAATGCACATTGATCTACCCTCGGAAGCTAAATTCGGCGGCGCCTGGCAGCTCCTTCAGCCGACCCTAATCGTCCGCGATCCTGAAATGGTCCGACTGTTCCTCATCAAAGGCTTCACAAATTTCCACGACCGAGGCCCGCCGCCTGACGAGAAGAACGACGCACTCGGCGGGAATCTATTTCAGCTTGCT…	1623	3
CYP6DT6	ATGGAGCTACTAAAAAGTATGCTGCCAAACTTTTCAACCAACTCAGTGCTCATATTAACCAGCATCATACTCTTTGCTGTTTATTGGCTGCGAGAGAGGTTTAGCTATTGGAGCAGGCTCGGTGTACCTAGCGTTAGTCCTCTAGAATGTTTTAAGAACACCTTGAGATTCATGCTAGGCCGGGTCTCCATGCTTGGCCTCTTCCTGAACATGCACGTTGGTCTACCCGGAGCGAAATTTGGCGGCGTATGGCAACTCCTCCAGCCAACCCTGATCGTCCGTGATCCTGAAATGGTCCGGCTGTTCCTGATTAAAGGGTTTTCTAACTTCCACGATCGAAACCCACCGCCTGACGAAAAAGAAAACACTCTCTCTGGGAATCTATTCCAACTTGCCGGC…	1641	3
CYP6DT7	ATGGATCTTCTAAATAGTGTAGTGACAGTCTTTTCGAGCAACTCAGTACTATTCATAACTAGCATTGCCAGCTTCGCCTTTTATTGGCTAAAGGAAAGGTTTAGCTATTGGAAGAGAATTGGCGTACCCAGCACTACCCCTCTACAATGTTTCAGTCCTATAAGATTCTTTTTGGGTCGGGTCCACATGCTTGACATCTTAATGAAAATGCACTTTACTTTACCCGAGGCAAAATTCAGCGGTGCATGGGTATTTCATCAGCCATTCCTGATTATCCGTGATCCTGAAATAGCCCGTTTGTTCCTGATCAAAGGGTTTCCGAACTTTCACGACCGACATCCACCAGACAACGAGGTAAACGATGAGACCATTGGGAATCTGTTTCTGCTTACCGGCAAA…	1617	3
CYP6DU1	ATGATGGATTTCCTTAAAGGCTACCAATTGGTTTCAGTGAGCACTTTACTTTACACAAGTGCTCTATTATGCATCTTCCAATTTTTAAGGACCAAATTCACGTATTGGAGCAGTCGCGGGATCCCGAGCATAAGCTTGCTTGAAAGCTTTATCCGGGCCATGAGATTCTACCTGGGCCTCGATTCGTTTTCATCCAGTTACCTCGGACTATATCAAACTTTTGAGGGTCACAAATATGGCGGTACCTACGAGCTGCTGACCCCAGTTCTCATCCTTCGGGACCCAAAACTAGTTCGAAATTTTTTGATCGAAGGATTTTCGCAGATCCACGATAGGATGCCCGCTTTAGACGAAGATCTGAACCGCCTCTCCACCCATTTGTTCAGACTCACCGGTGAT…	1533	3
CYP6DV1	ATGATCCTCCAATACCTCTTTCTGAGCGTCATTTACGCTAGTTCGGCCCTCCTCTTCTATCTTGTGTACAATTACTGGAAGAATTACACGCACTGGACGAACTCTGGACTACCTTACATCCCTTTTCCGAGGGGTGAATCCGTTTTCTACCCTCGTCATAAAGCTCAACAGCTCATGAGATTTTACGATGAGTTGGCGCCTCACCCGGTTGGCGGGATTTTTAAAATGTCACGTCCCAACCTACTATTCCGCGATCCAGCTCTTATTCAAAAGATTTTGATAAAGGATTTCTCTCATTTTGTGGATCATGGAATCGATTTCGATGAGACACTGGATCCCTTGAATTTGCATTTATTCAATATTGAAGGCACCAGATGGAAAAATGTCAGAAACAAGATC…	1527	3
CYP6DV2	ATGATTCTCCAATTCCTCTCTCTGAGCGTCATTTACGTTCTTTTGGTCTTATTATTCTATCTGGTGTACAACTACCGAAAGAACTACACGCATTGGACGGAATCTGGACTACCTTACATCCCTTTCCCGAGGGGTGACTCTGTTTTCTACCTGCGTCATAAAGCTGATCAACTCAAGAGATTTTACGATGAGTTGGCACCTCACCCGGTTGCCGGAATTTTTAAAATGTCACGTCCACACCTACTGCTCCGTGATCCGGCTCTTATCCAAAGAATCTTGATAAAAGATTTTGCTCATTTTGAAAATCATGGGATCCAGATCGACGAGAAATTGGATCCTTTGAATTTGCATATCTTCAATATTGAAGGCACTAGGTGGAAAAATGTCAGAAACAAGATC…	1527	3
CYP6DV3	AGCGTCATTTACGTTCTTTTGGTCTTATTATTCTATCTGGTGTACAAACTACCGAAAAAACTACACATATTGGACAAAATCTGGATTACCTTACATCCCTTTCCCGAGGGACTGCGTGTTCTTTCCGCGTCATAAAGCTCTGCATTTACAGACGTTTTATAATGAGTTGGCGCCACATCCGCTTGGCGGATTCTACAAAATGTCGCGTCCCTTCCTAATGATCCGTGACCCGAAACTGATCCGACTGATGACGATCAAGGATTTTGCTCACTTTACGGATCGAGGGCTCGATGTTCACGAAGAATTGGATCCTCTGAATTTGCATATCTTTCGTCTTGAAGGCTCGAGATGGAAGACTGTTAGGGGCAAGATAACCCCGGCCTTTTCCTCAGCAAGGGT…	1528	3
CYP6DW1	ATGACGGCAGCCCCACTTGTCACATTCAATCTGATTCTCGTCGCCGTCTTTACATTTCTCGCATACCTAGTTTATCACTTCAAGAAAAGATATGATCATTGGCGCAAACTGGACGTCCCATTCTTGGGCATTAAAGAGGACATCGTTTTTGACTGGGATAAAAACAGAACCTACGCCGTTCAGGATAGATACAATAAACTGGACCCTCTTCCCTACGGTGGTATCTTCCAGGCTACCAAGCCGATCCTACTCCTTCGAGATCCAGAGCTGATCAAAGCAGTCATGATCAAGGATTTTTCTCACTTCACGGATCGAGGCATCGCCTTCAACGAAAAGCTCGACCCACTCATGCCACACGTGTTCAACTTGGGTGGACAGAGGTGGAAAAGCGTTCGTGCT…	1533	3
CYP6DX1	ATGTTGCCTCTGACGGAGCTAAAACTGTCGACAGTATTTGTCATACTCACAGTCATCACGTATATTTTTTACCTTATCAAAAGGAAGTATGATTATTGGAGTAAACGGAGCGTTACCCACGTTGGTTTTTCAGGTGACGTCATGTTCAATTTATCAAAACACAGAAGCTATTTCTTCAAAGATCTGTACCGGAATTTTCAAAATAAGCCATTCGTTGGATTCTATCAATTCGGTCAACCACATATTCTTGTGCGGGATTTGGAGCTAATCAAGCTCGTCCTCATCAAACAGTTCTCACATTTCACCGATCATCACCTCGGTCCATTCGGGAATGATCCGCTCCTAGTCAACAGCCTCTTCCATCTCAAAGGTCAGAGATGGAAGGTCATCCGTGCCAAG…	1548	3
CYP6DX2	ATGTTTTTCTGGATGGAGCTGAAACTACAGGCGATCATTGTTATCCTCACAATCGTTGCTTTTATTCTTTATAGAATCAAAAGAAAGTATGATTACTGGAATGAAAGAAACGTTCCCCACGTCGGTATATCAAAAGACTCCTTGTTCAATATGAAACAGCACAGAGACGAGATCTTTAAAGATCTGTACCAAAATTCTCTGAAACAGGGATACATAGGATTTTATCAATCCGGCATACCGAGTATTTTAGTGCGAGATTTAGATTTGATCAAGTGTATCCTCATCAAAGAGTTTTCTCATTTCACCGACCATTCCCAACTCGAATTACTAAACAGAGAACCCCTTTTGGTCCACAACCTTTTCTTCCTGAAAGGTCAGAGGTGGAAGGGCATCCGCAAC…	1557	3
CYP6DY1	ATGATGTTTACCTTTAAAACGTTAGAGGCATTGTTAATCGTGTGCACAGTTTTGGGATACATTGCTTATTACATCAAACGAAAGTATGAATATTGGAAGGATCGCAATGTTCCTCACCTCGGAGCCTCAAAAGATTTCGTATTTCTCCACCATAGTCAGATGCACAGGACCCAAATCTATGATGATCTGTACCGCAATTATTCATCCGACCAGTATGTTGGGTTCTACCTTGCCGGTAAGCCCATACTTATGATACGCGATTTAAAATTGATCAGAGCAATTCTGATAAAAGATTTTTCGCACTTCACCGATCACGGTTTGACGATCATCGATGGAGAGCCACTTTTTGCGAAAAGCCTCTTTAACATAGGAGGGCATCAATGGAGAAGATTCCGATCG…	1533	3
CYP6DZ1	ATGACAAGACCAACTTTGTTTCTTCGAGATCCGGAGACGATCAAGAACTTCCTTGTCAAAAGTTTCTCTCATTTTCACGACCGTTCCTCGTACTTGAACGAGAAACTTGATCCTCTCTCGGCGAGCATTTTAAATTTAACGGGACAGAGATGGAAGAACATCCGTTATAAATTGGTACCCACTTTTAGCTCAGGAAAACTGAAGCTTATGCACGATTTAATGAACGAATGTATTGATGAACTGGACGGGTATCTGGAGAAAGCAACTTCCGAAAATGCAACCGGAAGTGAACAAAATTTAAAAGAACTGATGTCAAAATTGACAACGGACGTTATAGGATCGTGCGCTTTTGGATTACGTTGCAATTCGATCCGAGATGAAAATTCCGAATTCCGGCGA…	1380	3
CYP6DZ2	ATGAGTGTTTTTTCAATTGCAAATATTTTACCGGTGTCAAGCCTTCTTTTGATTGTGACAAGCATCACTCTATGGTTGACCAATTTCTATAAAAGGAAGTACTCCTATTGGGCCAAGCGCGGAGTTCCTTACTTAAAACCGGTCCTGTTTTTCGGCAACACGAAGAATCAGCTACTTCAGCGGGTTCCAATGGCAATCGACTTTCAGAGATTCTACAATGAATCGGACGGTAACAAGTTTGGTGGAATCTTTGTGATGACAACACCAAATTTGTTTCTTCGAGATCCGGAAATAATCAGGACATTTCTCATCAAAAGTTTCTCTAATTTTCATGACCGTCCCCGTTACATAAACGAGAAACTTGACCCTCTTTCGGCGGGCCTTTTAAGTTTAACGGGA…	908	3
CYP6EA1	ATGTATAATTTCTCGATAGCTAATTACACACCGACCGTAATAAGTTTTTCATTACTGATTGCCGGTCTCATACTGTACCTTGTTTATTATTTCGAACGGAAATTTTCGTATTGGGATAAGTATGGAGTTCCTCAAGTACGACCAGTTTGGTTTTTCGGAAACATAATGGATCAAGTTCTTTTGCGGAGTCCAGCGGTGTTTGTTGAACAGGATATTTACAATAAACTCTCCGGTCACAAGTTAGGTGGCTTCTACAGCATGTCCAAGCCTATTCTGATGCTTCGAGACCCAGAGCTCATCAGAATCTGTCTCATCAAAAGTTTCGGTCATTTCCACGATCGAGACATACCATTCGACCCAAAAGATGACCCTCTCTCGGAATCGCTGTTCGTTCAGCGA…	1221	3
CYP6DZ10	ATGAGTATTTTTTCAATTTTGAATATTTTACCGTCGGTATCAAGCCTTCTTTTGATCTTGACTAGTATCGCTCTTTATCTGGCGTATTTTCTGAAGGAAAAGTACTCCTATTGGTCCAAACGCGGAGTTCCTTACTTAAAGCCGGTCCCGTTTTTTGGCAACACAAAAAATCAGCAACTTCAGCGGGTTCCACAAGCACTCGACTTTCAAAGAATCTACAATGAATTGGACGGTCACAAGTTTGCTGGAATATTTGTGCTAACGAGACCAACTTTGTTCCTTCGAGATCCGGAAACAATCAGGCTCTTCCTCATCAAAAGCTTCTCCCATTTTCATAATCGGGTCACGTACTTAAACGAGAAACTTGACCCCCTTTCGGCGAGCATTTTAAATTTACCG…	1635	3
CYP6DZ11	ATGGCAATCGACTTTCAGAGAATCTACAATAAATTGGACGGTAACAAGTTTGCTGGAATCTTTGTGATGACAACACCAACTTTGTTACTTCGAGATCCAGAAACAATCAGGAACTTTCTCATCAAAAGTTTCTCTCATTTTCATGACCGTTCCTCGTACGTGAACGAGAAACTTGATCCTCTTTCGGCGAGCCTTTTAAGTTTAACGGGACAGAGATGGAGAAATGTCCGTTATAAACTGGTATCTCCTTTTAGTTCATCTAAACTGAAGCTTATGCACGATTCAATGAACGAATGTATCAATGTAATGGATGAGTATCTGGCAAAAGCAACTTCCGAAAATGCAGCCGGAAGTGAACAAAATTTGAAGGCATTGATGTCAAAATTGACAACGGATGTT…	1449	3
CYP6JS2	ATGGCCATTTTCAACGAAACCGTTACCACTCTGTTGATTCTCCTCACAAGTGTGGCGCTTTTGTTAGCGTACTATTTGAAATTGAGGTACAGCTATTGGAGCCAACGAAAAATACCTTTTGTGCCACAAGATGTTCGACTCAACAGAAGCCTGCACGATGGCTACAAATACAGGGACATCCACCGGGAACTTTCGCCGAATCCCTTCGGAGGTTTCTACACGTACTCGAAGCCGGCGCTCTTGATCCGAGACCCGGCTCTGATCCAACAGATCCTGATCAAGGATTTCAATCATTTCACTGATCGAGGCACCGGGACGGACGAGAAATTAGATCCACTGACTGCCCACCTTTTCAACGCTCAAGGGGACGTTTGGAGAAACTTGAGATTGAAAATCATT…	1503	3
CYP6QG1	ATGGCTGCATTAATATGGCATTTATGGCGTTTTTTATTAAAAGTTTATTTGAATTGGCTCTTGGAGAGAGTACCTTGCGTGCTGCCATATATCGGGAACAATTATCTCCTTCACCTTTTTTTAACTCCCCAACTCCCCGTGGCCCTAGCTCAGGAAAAAGTGTATAAAAAACTTTGTAGCCATAAATACGGATGGTATTTTGTTTTGACGAAACCAATCTTGATGATACGGGATCCAGACTTGATCCGAATGATTCTCCACAGTTCGAGTTTTCGTGATCGAAAAACAGGGGTTGACGATAAAGAGGACCCACTAGCTCTGTCGTTAAACGTAATGGATGGACCAAGATGGAAATTTATAAGGAGCAAAATCTCGCTCATCTTCAGCACTAATAACTTG…	1482	3
CYP401A1	ATGTCTGCATTAACCATACCAATCCTGTTCCTCGTTTTCGTCCTCTGCTGTTGGCTGCTGTTCAAGAAGCACGAAGATCAGCGACGTTTCTGGCGCCAACTCGGCGTCCCTCTCCTTGACCCGATCCCGTTTTTCGGTCAGAAAGAATTCTCGTCGATTTTCAACAAGTCTTACTTTGAGATCATCCACAGTCTCTACCAGAATGCGAGGTCTCGAGGACTGAAATATTGCACTGTTTTCCAGTTTTCCGAGCCTTCTCTCATGGTACTCGATCCTCAGCTCATCGGCAGGATCTTAGCGAAAGACGCGTCACATTTTGCCGATAGATTTGATCGCTCCCTCGATTTCAGCGATCACCATCCGATGTCTCAGCGGCTGTTCTCCGTGTCCGGTCTAGCG…	1584	3
CYP402A1	ATGACAGTTTTCTCCCTAACATTTTGGCTGTACCTGGCGCTTTTATTTATCGGAGCTTGTGCTTCATTACATTATTTTGTTTTCTTGCGTCAAGCTGCGAAATGGAAAAAATCCAACATACCATTTTTAAAACCCATATTCCTAATCGGACACAAATATTTTACACAATACAAGTATCCTATTGCGGTTCATTTAGATCGGATCTACAAAGATACCGAAAATTATGATTTAATAGCATTCTTCATGGGTTCGACGCCGATGATACTAGTGAGAAATCCGACTTTGATTAATCAAATTTTTAAAAAGAATTTCGATAAAACTCATCAAAATGGAATGACAGCTCTCGAGAGTGACGAAATTTTCCAAAACAGCATGTTTTTGGCAAGTGACAGGAATAAG…	1572	3
CYP402B1	ATGGCTTTCTTTTACTTTTCATTTTTTCACTATGCTTCGATCACCGTGGTTATCCTCTGTTTCATACTTCATTATTTAATTTATTCGCGAAGAGTGGAACGGTGGAGGAGTTCGAATATACCTTTTTTACGGCCAGTGTTTTTGTTCGGACATAGATATTTTTTTACTCACTTATTCAAGCACTCGGTCGTGGTGCCTCTTGATAGAATTTATAAAGAAAATGCTGACCAAGACATTTTAGCATTTTTCATAACCGCAGCTCCAGTGATTTTGCTTAAAAGTCCACGGTTGATTAAAGCTGTTTACGCTAAAAGTTTTGATAAAATGTTCGAGAATGGATTTTTCCCGCCCGTCGAAGATACAGCTGCTATGAGTGTTATCCCACTGACATCTGATAGA…	1577	3
CYP402G1	ATTCACATGCACTGGCCATCACTCCAGAGGTTCCGGGCATTCCAACTGGTTCCGCAGATATCCATCGACATGATGACCAGCCTCTTGAAGCGACAAATGGAGTCAAGAGATTCGCTCGGTATTAACGAGGGAGATTTCATTGATTTCCTCCGATCATTACGTGGAGAGATAGACATGCGACAGATGGTTGGGTTCAGCTTCGTCCTGATTAAAGTTGGATTGGATGCTGTGGCCACGTTAGCCATCTTTGCATTGCATCTTCTCTCACTTCATCCAGAGTACCAGGATTCAGTCAAAGATGAAATTGAGTCGGTCATGGAGCAGCACAAAGAGACAGAAGTCACATTTGAAGTAGTTAAAGATCTCCAGCTCACCAAGCAGTGTCTTTTAGAGACGGCG…	666	3
Tv35812	ATGGTTAAAAGCCCTACTATAATCAGGAAAATACTCAACGGAAAATTTGAGCACTTCGAGGATAGATCAAAGCAGGTTGATGAGGAGAATGACCCTTTGGCAGCCCGCCTTGGTGTTTTGAATGGATGCAGATGGAGGCATATCCGTCATCTACAGGCGAGAATGTTCTCCACAGAAAAACTCAAACGGATGCATCGTTTAACGAATGAATGCATAAAATATCTGGATAAATACTTGACACTAGCGATTTCTAGTGGAGGAGAAACAAACTTGACGGAGCTTATGACAAATTTTTCGATAGATCTAATGAGCAGCCTCAGTCTTAATCAACGATGCGCTTATATGGAGTATGATTCTGATTTTACTCGAATGGCTAGATATGTACAAAAAGCTACATTC…	1218	3
CYP402E1	ATGGCGTTTGTGTTTTTAATCTGTTGTGCAGTTCTTATCGGTGCTATCGCGTGTTTTACAATCAACCGATTGCTTTATTCGCATCAGGTCCTCAAATGGAAACGTTCGAATTTTCCAGTTCTTCGGCCATTCCTATTCTTCGGCCACAAATATTTCTTGAACCTATTCTCCAACTCAGCTACGGTTGGAATCGACCGAATATACCGCGAAAATGGGGATAAAGATTTGGTCGCTTTTTTTGTCACTTTCATTCCTGTAATTCTGCTCCGAGACCCGAAATTAATCAAAAAAGTACTATTGATATATTCCAAGAAAGCTTTTCCGTCGAATTTCGTACCACCTGAAGATGATCCAGAGACCCAAGCAATGCCCCTGCTTACCAACGACAAGGCGAAGTGG…	1548	3
CYP402E2	ATGTTGCGGGACCCACAAGTGATCAAGAAAGTGCTGTTGACAAACTCAGAGAAAACTTTCCCATCGAACTTTATACCACCTGAAGATGACCAGGAGGCCCAGCATATGCCCACGTTCACTTCAAACAGAGCCAAGTGGAAAGTCAGTCGAAGTATCATAACTCCCTTCTTCCAAGATTCAAAGCTATGCGACCCAATGTTTGATAAATTCAAAAAAACCGCCTACAAAATGGTGGACCATATTGAAAAATTGTTATCTAGAAGTGAACAAATACTCGTCAAGGATCTCTGCCGCAGTTTTGCGGTTGATAGCTTTTCCTTGTGGAGTTACGGTGTCGATGCCAGCTACCACGAGAAAAGTGGAGACTTGAGGCTTCAAAAAGTGTATGCAGATTTTTGC…	1296	3
CYP416B1	ATGAGCCCGCTTTCGATGCAACTCATTGTCGCGATAGTCGTGTTACTATGTTTCCTAGGGGTCCTGAAATTATTCACGCGCTTCGACCATTGGCGACGCTTGAACGTGCCTTATTTGGAACCCTGTCATTTCTGCGGCCACCGGGAGTTCCGAAAATGGCTGCTGAGATCGAAACCTTTTTCTGAATGTTTAGACACCCTGTACAAAGAGGCGCGAGCCCGGAAACTGCGTTACTGCGGCTTCTTTCAGTTCGGGAGCCCTTTGCTGATGATCGTCGATCCGGAACTCGTCGAACGGATCCTCGTCAAAGATTTCGCTCATTTCACCAATCATCACGATTTCAAGCACGATCCAAATCATCTGATGTCTCATCAACTATATTCAATGAACGATGACCAC…	1781	3
CYP4C63	ATGGAGTTGATCACGTTAATGCTGACGACAACGATATTGATGTTCTCAATAACGTATTTGTTCAAATACGTCATTAAAAGGATTAAACTTGTCAGAGCAATCAATAAACTACCCGGACCAAAAGCATACCCTTTCGTCGGAAATGCCCTGGAGTTGGTCGTACCTAGAAATCAGCTGATGAAAGCATTTGAAGACAGGACACAAAAATGGGGACCTCTGTTTCGAACGTGGGGTGGGCCGATGCCAGTTTTACACATCACAAGACCTGAACATGCAGAAATTATATTGAGCAGTTCAAAACATATCGACAAATCATTGGCATACAGTTTCTTACATCCTTGGCTCGGGACTGGTCTTCTAACAGGCACAGGAGCCAAATGGCACTCTCACCGAAAAATG…	1533	4
CYP4CR1	ATGTTTGCCCACTTTATGATTGTTGATGTAAAGGAAAAAGATCCACYTTTCATWKGCWACCYTWTCGAGCTCAGTTTCAATCCCAGAGGTATCTACGCTCGTTTTCCTGAGTTGATAAAGCAGTATGGAGGAGCATTCAGAATTTGGCTTGGTCCTTCACTATCCATTGTTTATCTATCCAAGCCTGAAGAAATTGAGGTAATTCTTGGAAGTTCCAAACATATTCACAAAGCAGAAATGTACGAATATTTTGAACCTTGGCTCGGTACTGGGCTTCTAATTGTCAATGGTGATTTATGGTTCAAAAAAAGGAAACTCATGACTTCAGCTTTTCATTTTTCAAATTTAAATAATTTCATTCCAAAATTTAACAGAAACATAAACATGTTGACAAAAAAA…	1449	4
CYP4CS1	ATGAAGCTAACCATTGTGTTCACTCTATTTTGTTGCTTGGTTATATATAGGTTGATTAAAAAAATTCTCCTTTCTTACCGGCAATATCAGATATTGAAAGGAGTCCCCGGACCTCCGGTTGAAAGTATCATTCTTGGAAACACATCGGATATTATGGCCTCACCTAAAGACGCTCCCAGTAGGGCTCGAGAGAGGTTTGGAACATATGGTAACGTCATATTGCTTTGGATTTTGGGTTTCCCATTCGTTTTCGTCGCAGGAGCGGAACAAGCAGAGGTATTCTTCAATTCTAAAAGCACCAGCGTTAAATCAGATATCTATCGCTTCTTGCATTGTTGGCTAGGTCTCGGACTCCTTACAAGTCAAGGTGAATTATGGAAACAACGAAGAAAGTTGATC…	1537	4
CYP4CT1	ATGGACAGCATTACAATAATACTACTGCTGGTTTCATTTTTCGTATGGCTCGTCACTCTTGTTCAACCCTCCAAAAAGCATCGGCAGTTCGGGGATTTAATTCCAGGACCAAAACCTTTCCCTATCGTGGGGAACGTGCCAGATGTAGGAGTCAATTCAAAACTTGTTACTCAAACAATGGGGAAGATTGCAGATAAATATGGATCAATTTTCAGAACATATTTAGGAAAAGACTTGTTCGTAGTGGTCTCAAATCCAGTTGATATTGAGACAATTTTGGCTGAAAATAAGCAACTTGTCAAGACCAGAAAATCAATGGAAGGTGGAAGACCGTGGATTGGTGAAGGATTGCTTTTGGCACCAGAGGAAAAGTGGAAGATTAATCGGAAACGCTTGCTC…	1500	4
CYP4G59	ATGTCATCGATAGCAACACCAGATCTCTTACTAAGCTCGCCAGTCAGTTATACATCTAGCGCTATTGTTTACCTGCTGGCCTCAGTTCTCATGCTATGGGTCGTCTACTACCGTCTAACCAGAAAACGTCTCTACCAGTTGGCGGCGCAAATCCCTGGACCGAAAGGGTTTCCTCTCATAGGACATGCTCACTTGTTCGTCGGGAATTCGAACTCTATATTTGAAAATGTTTACAAACGAACTTTCGATTTTAAGCCAAGCAGTCCTCTCAAATTCTGGGTCGGTAACAGACTCATTGTTTTTCTGTTTGATCCTCGAGACATTGAGGTGATTTTAGGTAGTCATGTACACATCAACAAATCTCCTGAATATCGACTTTTTGAACCTTGGCTGGGAAAC…	1746	4
CYP4G60	ATGGGCCGAAAGAGGCTGTATGAGTTGGCTGAAAGAATCCCCGGACCAGGTGGTTATCCACTGGTCGGGAATGCTCATGAATTCGTTGGAAACTCACATGCTATATTCCAGAAACTTTACGATAGAAGTTTTGAATTCGAGCCCAAYAGTCCTGCCAAAGTATGGATCGGTCCTCGACTGCTCGTTTTCTTGACTGACCCTCGCGATATTGAGATAATTTTAAGCAGTCACGTTTACATTGACAAAGCTCCAGAATATAGGTTTTTCCAACCTTGGCTCGGAAATGGTCTTCTCATCTCAACAGGAGAGAAATGGCGAGCTCACAGAAAATTGATCGCGCCAACCTTCCATTTGAACGTTTTGAAATCTTTCATCGATCTCTTCAACAAAAACAGTGTA…	1650	4
CYP4G61	ATGTCGATGACGTTGGCTCCTGTTCAAGAAGTATCATTAGGATATCTACCCAGCACCTTCGTCTACTTACTGGTCACTTGTCTATCACTATGGCTTGCCTACTTCCGTATGAGTCGAAAGCGTCTCTATCAGTTAGCCGAAACTATTCCTGGACCAAAAGGATACCCCCTCATTGGTCATGCTCACTTGATGGTTGGCAAATCTAATGACATTTTCCAGAAACTGTACTCGCTTAGTTTTGCATTTAAAGAGGGGTCTCCAGTAAAAGCATGGCTTGGTCCAAGACTTTTGGTTTTCTTGATGGATCCACGAGATATCGAGCTCATCCTTGGTAGTCATATTCATATCGATAAGGCCCCTGAGTATCGTTTATTCGAACCTTGGCTAGGAGATGGATTA…	1689	4
CYP4FG2	ATGACGCTATTTAATGATTCGGCGTTCTTGAAGGAAATTGTGCATCATACTTCTAACATCTTACTCGCTTTCCTGCTGATGCTATTATCATATTACTTGAGTATTTTTACCGCACAAAGATTGAGACTCTTCCGAATCATGAGAGAAATACCTGGCCCTGAATTCACTCCTCCTCTCATAGGGAACGTTAATATCCTCCTCACGTCAAGAGAAAAAATACCGTCGATGTTAAACGGACTGCTATTGAAATTTGGAGCAATTTGTCGAGTGTGGGTGTTTTCTGTGCATGTTGTCATAGTGTCAAAAGCAGAATATGTTGAGAACATATTCAATAACTCAAAGAACGTCGAAAAATCCGTATTTTACAATCTGATGGAGCCTTGGCTAGGATCTGGCTTG…	1566	4
CYP380D1	ATGGAGTCACTGGAATCGATAAGAGTCCCAATGGCGAAGGATCCGGCAGCTCTCAACCCGGCGATTTCCGGGCTGTCGAGGACCAGTCAAACGCTGGCCACATTTATTGTCATTTGCTCAGTCTTATTCTTAATTGTCCGGAAATGGAGGAACAGACATTTCGACAAATTGGCCTCCGCGTTCCCGGGGCCAACTCCTATGCCGATTATCGGCAACGCTGTCGAGTTCCTGCTCAGTGATCCGGAAAAGATCATGTCAAAACTTATAGAGCTCAAAGACAAGTTTGAGTCTCCATTTAGGTTCTGGTTGGGCCCTAAACTGTTGGTTGTCATTGCAAAGCCAGAGGATCTTCAGATAGTTTTGAATAATTCAAAAATTTTGGAGAAAGATGACGTTTAC…	1629	4
CYP380E1	ATGTTGATGCTATCGCCGCTTTTGATTCTCATGCTCATGATTGTGATAACAAGTTACTTGTTAATCGCAGCATGGCAGAAGAGGCATCTATTCAAACTCTCTCTTCAGCTACCGGGACCTCCAGCTTTGCCCCTCGTGGGAAATGGACTGGAATTCATCGGAACTCCTGATGAGGTTTTCAAGAATATCGTGAAAATCATGGATCAATTTCCGTCTCCGTTCAGATTTTGGGTCGGTCCGAAACTTTTCATCATCATAGCAGAGCCAGAAGATTTGCAGATTGTTCTGAACAACAGTAAACTATTACAAAAGGATGAAATGTACAAGTTCTTCAAAAACACCGTCGGAGAAGGCCTTTTCTCCGCTCCAGTTGACAAATGGAGGAAACACAGGAGAGTA…	1572	4
CYP403A1	CTTTATAATGCATTCATTAAAAGAACAACGAAATGTCGATGTACAAAATGTTTCGCTTCTCTTTTGCCGACGGAGGAGTTCGTTTTTATCGTCGATCCGCATCTCATGCAAGCGATTCTCAGAAGTTCCCATTGCAACGACAAAGACGTTCTTCTTTACGACAACTTTATATTCCCAGGAATGCTCGTCTCCTCGAATGGGAAATTATGGTTGGAAAAAAGAAGAACTGCAAATCTAGGCTTTCTCCCAAACATTTTGGCACGTTTAGATGCAATCTATCTGCAGCACGTCAACCAGTTCTTGGATAATATGAGACAGTACGCAGTTTCAAAGGAAACTTTTGATGTATTTCCAGAGGTAGTCTGGATGGTTGAGGATATTCTTGGTGACACATTCATA…	1398	4
CYP403A2	ATGGCTCTCAGTCTCCTTCTATGCATTACCGTCAGCTTCCTCGGCATTGCCATATGGTTTCGAAGAAAGAAAAGTAAACTTGAAGAATTCATGTCATCCTTGCCAGGACCCCGATCTCTACCGTTTTTTGGCCATACTTTTATGTTTATCGCCCCCTCAGTGACAAAAATGTTTGATAGACTCATGAGATTAGCGGTCGAATGGCCAAATATCCGACCGATGGACAAAGTGGCGCGCTTCAAGTTTCCAACGGATGATTTTGCTTTAATCTTCGATCCATATACCGTGCAAGCGATCCTGAGAAGCCCCCAGTTTCAAGACAAGGACAAAGCTGTTTACGCGTTATTTGGATCACCAACATCTCTCATCACTTTGAATGGGAAGTTATGGATGGCAAAA…	1557	4
Tv34366	ATGTTCGGGTTTTTGGAGCGATCTGACTTTTTATTCTCTCTCCTCGGCAAGGATAAAAAGTTAAAAGAGCTTGTTGATCCACTGCGCAATTTTGTTGCAGACATACTGGAGGAACAGATCACTCGTAGAAATGAACTGAGAAGGAATGGTATTCCTAAAGATATTCCGCAAACATTCATCAACATTTTGCTAAATAGCATCGAAACTGGAGTGATTACGAAAGAAAAAGCTCACGAAGAAATGAATGAAATGTTCATAGCTGGCTCAATAACAACAGCGATATCAAATGCATGGATCTTCAAGAATTTGGCGATGCATCCGGACATTCAGGAGAAAGTCTACCGAGAGATAATCGATACTTGTGGACACAGCGAAATCACGTCGAGTGATTTTTCGAGG…	864	4
CYP3132C1	ATGACTCCGTCATTGCTTGAAGCAGTTGGTCAAACCACATTCGCTTTGATAACAATTATTTTTGCTCTTGAATTACTATTGAAATGGAGAAGGCATCCTCACATAAAAATGATGAAGAATATTGTCACTGGGAGGAGGGGGTGGCCACTTCTTGGCCACATACATTTAATTTGGGGAGGACCCGAACTCGGATTTCGAAACGGGATCGAGTATTATGATACGTACCGTGATCAAAACCGTTTCAAAATATGGCTCCTAGATGGCGTGATTGTCTTTCTAATGACTCCGGAGGACCTATCCCTCACTCTGGGTAGCCCGAATTTTACGAACAAATGTTATGAATATAAAATATTGCAAGAAAGCGTTATGGGACAAGGTCTCTTCTCCACGACAAATTTA…	1371	4
CYP3133E6	ATGGAATTTTCTAATCAATTCAAAAGAATGAACGTTGCGTTACTTTTAGGTATTGGAACATTGGTCCTATACATGGCTGTCTTGGCCAGTACCTCTAACATCAACAAGACGAGGGACTACGATTTTTTCAAATCACACGCCCATGGAATTTTCACAGTCAACGGAAGTGATTGGCGCAAAACGCGGAAACTCATAAACCCGAGTTTTCGAACAAACGTCTTGGCGTCGTTCAGTCCCAACTTTAGCCACCACACTAAAACATTCCTGGAAAATCTTCACAAGAAAGCCATCGATGGGGAAACGTTTGATATATTCGTCCCCACTCATTTAAGCGCCATCGACTTTATTTGCGATAATATGATGGGATGCCGAGTGGATGTTCAGAAAAAAAATCTCACG…	1317	4
CYP3133E7	ATGTCCATCCCCCTTATAGGAAACGCGTACTTCTTAATAGGAGTGACCGCGGATGACCTATGCCAGGTAATGAGGAGACAACTTGAGAAATACCCGATTGGTGGATATTGGCTCGCAAATCAACCGTATTTGGTCACAAGTGATCGTGACATTTTCAACGCGATTTTGGCCAGCCCTCAAAATATCAACAAATCTAATGACTATCATTTTTTCAAAGCACATTGCGAAGCTATCTTTCGAGCTGATGGTGAAGAATGGCGTAAAGCGAGGAAGCTCATAAATCCAAGTTTTCGGACAAATGTTCTCACGACCTTCACTGATAAATTTAGTTACCACACTAAAGAGTTCTTGGAAAGTCTTGAGGAGTATGCGAGTGGGGTGGATTTTGATGTTTTTGTC…	1401	4
CYP3133E8	ATGGGATCTTGGGGCGAGATTCCTCGACCAAATACAACTACTTCAATTCTTTGCTTCATATTGATGTCGATACTACTGATCAGTGTCATAATCTCACGATGGAGGAATTGGAAAGTCATCAAGTTTATGGCCTCAATACCAGGACCAATTTCCGTCCCTTTTCTTGGCGCGGTGTATTGCCTGCTGGATGTCAGAAGTGAAAATTTATTTCACTTCGTCAAAGCACAACTTGACAGATATCCGAAAATCGGAGGCTACTGGGTTGCAGGAGCTCCTTATGTCTACACTACGGACAAGAATATTTTCAATGCTATTCTCAACAGCTCAGAAAATGTCCAGAAAATTAGGGATTATGATCATTTCAAAGCAAACAGCAGAGGACTTTTTGTGACCAACGGT…	1629	4
CYP3133E11	ATGATGCTGCATCTAATTCAGTTGGATCTTTGGCCTCAAATTCCGCAGCCTAACGCAAGATTGCTTTTATTGATGAGTCTATTAGCAGTTCTGCTGACGAAGGTGATTGTATTGCGCTGGAAAAATAGGAAGGTGAATGATTTTATGGCCTCAATTCCAGGAGCGCCCCTCTCGATCCCGGTTTTGGGCGACACCTTCTTTCTATTAGGAGTGACCTGTAAAACCGTGTTCCCAACAATTAAAAGAATACTCGCCAAACGACCGGTGACCTCAACAATTTGGGTCATAGATACTCCTTATCTAATTACCAGCGATCTTAAAACTGTCCAAGCGATTCTCGGCAGCACAAAAAATATCCACAAAACAAGCGACTACGATTTTTTCCACGCTCACTGCACT…	1575	4
CYP4AV6	ATGGTCATGGCAAGTGACACTGCGTCCTCCGTATTGACGTCGCCGATTCCGCCAGCGACCTATCCCGGCGCCGATTTAGAACCGTGGTCGTGGTTCAGCTTCAGTCCAACCGCGTTCCTGGTCGGCATCTCGTGTGCTCTCCTCTGCGCGGTGATCTTGATTCGAAGGGCGAGATTCGTGTCCCGTTTTAAGGATATCCCTGGACCTAAAGCCCTCCCCGTTCTCGGTAACGTCAAGGATTTGCTCGGATCTCAGGCAGATCTGTATAAATTTTACTCTAATTGTTTCAAAGAATATGGTGACATTTATGTGGTATGGGTTGGAACCGAGCCGTTTATTTTCATTGGATCTCCTGAAACTGTACAGCCGTTGTTGTCGTCCTCACAATGCATCAACAAA…	1593	4
CYP4G221	ATGTCAGCCTATGTCGAGAATGTAACGGACTCGTCGCTTCTCCGAGTGACCAGTGTTTTTTTCTACTTACTTATTCCGGCCGCGGTTCTATGGATAACCTACTTCCGGATGAGCCGGAAGAGGCTCTACGACCTCGCCGAAAAATTACCCGGACCAAATGGTTTTCCACTGATTGGAAGTGCCCACGAATTCATCGGTTTGAACGCGAACGAAATGTTTGACAAGATACTCAAAAGAAGCCAAGAGTACATGCCTACCTCCGCTGGTAAGATGTGGATCGGTCCTCGGCTTATAGTTTTTTTGGTAGACCCTCGTGATATTGAAATAATTCTTAACAGCCACGTTCACATTGACAAAGCTCCGGAGTACAGATTTTTTGAGCCTTGGCTTGGAGAGGGT…	1728	4
CYP4CS21	ATGTCGCCCGGAGCACGTATCCCCTCAGCTCAGTACTGCACACAATCCAATGCTGTCTATCATTGGAAAATAATTCTTTCTAATCTGGTTAAAGTGGATGAGAATCATGATGTATATTTTCTGGTGCAGGAAGTAAATCTTATCCGATTACCGCAGATAACCCCTCAGCCTAAAAGCCTGACGGAATTATACACAGCGCAGATAAAAATAAAAATTACCAGAATGCCGAGTTTATATGTGCTGAAAGGCATTCCTGGACCTCCAATAGAAAGTTACATTCTGGGGAATACAACGGACATCCTGAAGTCTACACCCGAAGAATTTCAGAAGAGAGCTGCAGAAAGGTTCAAAGATTATGGTAACATTATTAAGCTTTGGATCATTGGACAGCCATACGTG…	1737	4
CYP4CS22	ATGAGTGAAATTCTCACGTTGTTTGCGGCATTCTGGTGCATCACCCTGTGGAATCTTTTCAAGTATGCCCTTCATTCGTATCGACAGTATCAGGTCATAAAGGACATCCCTGGTCCTCCGATTGAAAATATCATCTTTGGAAACACTACAGATATTATGACTGCTCCTGAAGATTTTCCACGACTCGTGAGGGAAACAGGCGATGCATATGGTAAAATTACAAAAATTGTGGCCTTAGGATTGCCAATTGTTTTCACTGCACGAGCGGATTATGCAGAGGTGTTCCTCAACTCAAAAAGCAGCCAATCGAAGTCATTCGTTTATTCTTTCCTGCACGTTTGGTTAGGGACTGGACTTTTAAACAGCAATGGAGAAATGTGGCAAAAGCGTAGGAAATTG…	1554	4
CYP4PB1	ATGAAGCTCTGCTTGCTGGCCGCTGTAGTTTTCCTCTTTGTCATTTTTCACGTCATCAAGATTTTACGTCGCGTGCTCTACCAAAGCAAACAGTTGAGACACGTTCCCGGCCCGCCGATGGACAATTTCATTCTCGGAAACATGTCAGAAATGTTGAGTGTTCCAGAAGAGTTAATGAATCTGTCAAGGAGACGAAACGAAGAGTACGGCAGCATTTACAAAATTTGGCTCTTCACTATCCCGTTTGTACTCATCAATGAGGCAAAATTTGCTGAAGTGTTTTTCACTTCAAGACATCTTCGATACAAATCAATAGTGTACGACTTCTTTCAGATTTGGCTGGGACAAGGATTGCTAATAAGCGGCGGTAAAAACCATCAACGTCAAAGGAAACTCTTC…	1536	4
CYP403A3	ATGACACTCACAATCAGTCCCTTCCTTTACATTGCTGCCTTCATCCTTGGCTTGGCAATATTGTTTCGGCGAAAGAAAAGCAAAATAGATAAATTCATGTCATCTTTGCCGGCACCCAAAGCTCTGCCTCTGATTGGTCACGCTCATCTCATACTTGCAACCTCACAGAGACAAATGTATAATGCAATCTTGAGATTACTTAACGATCAGTCGATGTACAAAATGTCTCGCCTCATTTTGCCACCGGATGATTTCGTTTGCGTGGTCGACCCACACATCATGCAAGCGATACTGAGAAGCCCCCAATGTCAAGTCAAAGACCCGGCTTTGTACGCCTTATTTGGTATACCAGGAAGCCTTTTCACTGCAAATGGGAAATTATGGATGGAAAAAAGAAAA…	1545	4
CYP3145C1	ATGGATCCATTTCTAGTCAAAGTAACCTGCCTCATGATCGTCATTCTATCATTCATAGCTTGGTATCGCAGGACACGTTCTCAAGTGAAACAGTTCTTATCATCTCTTCCTGGGCCTAGGCAGTTTCCGCTGATCGGCCACACTCACATCTTCCTGCCCACAATTTGGGATCAGAGCGGCTGGATGACTGTGTTTGATAAATATGCGCACTACAAACTTTTCCACCTTTCGATCACGGTAGATGATTTTGCGGTCACAGGAAATGCAGAAATGATTCAGACGATTCTCAAAAGCCCTTTATGCTATGATAAAGACAAAACTATCTACGACCTATTTGGGATGCCAGATATCCTTACAATCGCTAATGGCAAAAAATGGTCCACCGAGAGAAAAATGGTA…	1533	4
CYP301A1	AGGAAAGACTTCTTCGGCAGACTCCCCGGCGTAGTACTTAATCACGGGGAACCATGGAGAGAATTTAGAACGAAAGTACAAAAACCTGTTTTACAAATCCAAACCGTAAAGAAATATATTGAACCAATTGAAGATGTCACCAATTATTTTCTACAAAGAATGACTGAAATGAGGGATACAAAAAATGAGTTACCAACCGACTTTGATAACGAGGTTCACAAATGGTCACTAGAATGTATTGGACGAGTTGCTTTGGACGCTCGACTGGGCTGCCTAGATCCAAATCTACCGAAAAATTCAGAGCCTCAAAAGATCATAGACGCAGCGAAATATGCATTGAGAAATGTTGCAATATTAGAACTCAAATTTCCGTTCTGGAGATACATTCCGGCAAGGATA…	939	Mito
CYP301B1	ATGGCTTCGCGGTTGGGGAAACGGCTCTCCAAGATTTTATCGAGTCCTCAAGCCACGCAACCCCTTCGGCACAAATCCACCGTCCTTCCGGCTGAGAGTGGAGCCGGCGGCTGTCCTGCAATGCACGTTGGAGAGGCAGACGCCAAAGAACTCGGTGCAGTCAAAGATTACAGCCAAGTACCGGGGCCGAGACCCATTCCTTTCCTCGGCAACACTTGGAGATTCATACCGTACATAGGTGACTATAAAATAGAGGAGGTGGACAGAGTTTCGTTGCGACTCCATCGCCAATACGGGGACATTGTCAAGATATCCGGTCTCATTGGACGACCAGACATGGTCTTCCTCTATGATGCGGACGAGATCGAAAAAGTCTTCAGGAACGAAGAGCTCATGCCT…	1041	Mito
CYP302A1	GAAGAGATCGTTCCTGGCGTATTTATTGTTTGGCTTTTTACAGCAGAAGATATTGAGACATTATACTCGGCTGAAGGTCAATATCCTGAACGAAGATCTCACTTAATTCTGCAAAARTATCGCCTGGATCGACCACACATTTACAATTCTGGTGGTCTCCTCCCAACGAACGGTTCAAAATGGATGGAGCAGCGGAAAGTGTTTCAAAAGGGCCTAAGTCGTGTTCAAGATGTTCGAATTTTTCTTCCGACAATGGATTCTTTAATTCAAAATTTCATCGATACGCAAATCAGACAACAATCGGATTACAAAGACTTTCTTCCGGAGCTCTCAAGACTATTTTTAGAACTCACAGTTTCGTTAGCTTTTGGAGAAGAGCTGGACAGTTTCAGCGCAGCT…	1308	Mito
CYP314A1	ATGAAAGTGATTTTCAAAATGTCCCCGATCATAAAACAGGGCTGGACTTTGACGGACTTATCCCCGGTGCTACTTTTAGCTGTTTTCTTGATTTTTGCAGAGTACAAATCTTGGTCCTCCCATTGGTTGATCATCAAAAGCTACAGAATAATTGGAAAGAAGAAAGTTTTTAGGAAGAAAACAATCAAGGATGTTCCAGGCCCCTATTCTCTTCCAATTTTCGGAACCCGGTGGCTTTACTCCAAATTCGGAGGCTATCGAATGAACAAAATCCACGAGCTCTACGCCGATATGTTTGAAAAATACGGCGGGATCGTGCGTGAGGAAGCTCTGTGGAACTTCCCGGTGGTTAGCATCAAGCAACGAGATGACATCGAGATAGTGCTAAAACAGTCAAGC…	1581	Mito
CYP353C1	ATGTCGAGTATTTTTTCGCACAACTATGTTAGGTTTTTCTCCAAAATATCTTTGCCTTTTTCAGAGATACCCTCACCTCCATCGTTACCTCTTGTTGGTCATGCTCTTCTGTTTTCTGAAAATGGACCTTACCGACTTGATCGCCTTCCAGAAGCTGTCGCTGATCTTACCTCAAAGTTCGGTCCAGTTTTTCTCTTAAAATTAGGACCTCAAGAATTGATTGTCTCCTCTGACCCGGACGATGTTCGCATCATGTATCAAAATGAGGGTCGCCTTCCGAAGAGGCCAATCTTTCCGGCTTTGTACCATGTTCGCAAGAAGAATTATGGATCTGTGGGTGTGACACCTGGAAATGGGGAAGAATGGCACCATTTCCGAACTGCTTTGAACCCGATTTTA…	1419	Mito
CYP404A1	ATGATTGTCTCAAGGCGGAATAAAGCTCAGATTTCAGGTCTGATAGAAAATCTGAATTTATGTATGAGTGGAAAACAATTTCATACAGAAGTTGAATCAAAAGCTAATGTTGGTGTCAGGCCTTTTAGCGAAATCCCTGGTCCATTTTGTTTACCGATACTTGGAAATCTCTATCAGTACAAATTGGGCTTCTATGATGTTCACAAATACCACGCAGTTCTGGAAGATTTGTACCGTAGGTATGGACCTGTTGTCAAAGAGAAGTTAGGGCCCAAAACGATTGTTCATGTTTTCAGCCCTGACGATGCCAAAACAGTTTATCTCAATGAAGACCGTATGCCTTATGTAACACCTTTACAAGAAGTGATTCAAGTCTATCGGCAGAAGGAAGCATTCTCT…	1539	Mito
CYP315A1	ATGGTGCCACACTTCCCAAAACTTCTACCACGGAGTAAATCTCTGCCTTTAAGATATTTGTCAAGTGTAATAGCCAAAACTTTCAGCTCTGGTGGTGAAAATATCCCCACTCCCAGAAAATGGGGAAGTCTTCATACTTTGTCAGTGATGTTGAAATCAAGATTTGGAAAAAAATTGCACAAATACATTGATGATATGCATCTTCGATACGGGCCAATTTTCAGAGAAACACTAGGTCCTGTTTCTGCAGTTTTCATTTCTGATCCTAATGAGATGAGGCGTGTATTTGCTCACGAAGGGAAACATCCGAAACATGTTTTACCAGAAACTTGGTTACTTTTCAATGAAAAATTTAAGTATCAGAGAGGCTTGTATTTTATGGATGGAGAAGAGTGGCTG…	1452	Mito

## Sheet: Table S10
Gene Name	Nucleotide Sequence	Length (nt)	Clade
g14105	ATGCCTAAAAGATGGGAAGGTATAAGAGACACCCGTGACACCTTAAAAGAAACACATCGAGCACCGCAGATACACTTGACAAAAGGGGAGCTAATTGGAAATGAAGATTGTCTGTACCTGAACGTATACACCCCTCAGTTGGCCGGCGCTTTGAAACCTGTGATAGTGTATATTCATGGTGGCGCTTTTCAATACGCCAATGGACATCAATATGGTCCCAAGTACTTGCTGGATCACGATTTAGTTCTCGTCACATTCAACTACCGCCTCGGTGCATTAGGTTTCTTAAATTTGGATATAGAAGGCGCTGCTGGCAATATGGGACTGAAAGATCAAGCGCAAGTGCTGAAATGGGTGAAGGAGGAAATCCACAACTTTGGTGGTGACCCCAATAGTGTA…	1473	A
g17172	GACAATCAGGTATCAACACCCCAAAATAAACCCCATGATAATGGTAATGTCATAGAAAAGGATGCAATCGTCCGGACAAGTTACGGAAAATTGCGTGGAGACATTGACACAACGCGCAATGGAAAAGAATATTTTTTCTTTAGAGGAATACCGTACGCTGAGCCTCCTATTGGTCCCCTGAGATTTAAACCTCCAGTGATGCACAAAGGATGGGAAGGTATAAGAGACGCCCGTGACGCCTTAAAAGAAACACATTCAGCACCGCAGTTCCGCATATCAAATGGGGAGCTAACTGGAAATGAAGATTGCCTGTACCTAAACGTATACACCCCTCAGTTGGCCGGAGCTTTGAAGCCTGTGATAGTGTATATTCATGGTGGCGCTTTTACATGCGCCAAT…	1674	A
Tv1117	ATGTCTGAAAATCCCATCGTAACGACCAGTTATGGAAAGTTGAAGGGCGGAAATGGCCTATCAAGAGGAGGGAAGAAATATTCATCCTTTTCTGGAATTCCGTACGCTGAGCCACCTGTTGGCTCTCTAAGGTTCAAACCACCAGTCCCGCACAAAGGGTGGAAGGGAGTTCGTGATGCTTTGAAAGAGGGCAATCCGTCCATACAGGTCACTATGAATTTTCGTAAGAAACTGGCCAAAGTATCGGAAGATCATACCAAGGCGGGACCCATCTCTAAAGATGACAATTGTATGGAGCTCATTGGAGATGAAGATTGTTTGTACCTCAATGTATTCAGTCCGCAGCTTGGTGAGCCACTGAAACCCGTGATGGTATACATCCATGGAGGGGCATTCTTT…	1557	A
Tv12282	ATGTCTAATCCTGATCAACCAGAAGTGAGAATTTCTCAAGGTGTTTTAAGGGGACGGAAAAAATCATCAATTCGTGGTCAAACTTACTACAGTTTCCTTGGGATTCCGTATGCCAAACCACCTATTGGAAATCTTAGATTTCGGGCGCCACGTCCTCCATCAAACTGGTTTGGAATTCGAGATGCCTCGCGAGAAAGCAACGTTGCCTTCCAGATATATCCTCATCCAAGCACATCTGGTCATAGCATGATCGGGAGTGAAGACTGTTTGTACTTGAATGTTTTTATTCCATCGTTGCCTAGTGTTGAAAAGAAAGTGCTGAGGCCTGTCATGATATGGTTCCATTGTGGTGCTTTCTCTTATGGGAGTGGAAATCCTGATTTCTATGGACCGGATTAC…	1689	A
Tv12863	ATGCTTGTGATCATCCAGAGTTCATTGGGAAAGAAAACTGGCTCAGCTGTGCTGAAAAGGACCATGTCAGACCAGGTTGTAACCACGAGTTATGGAAAGCTAAGAGGCGGAGCTGCTGCGTCACATGGAGGCAGAGAATATTTTTACTTTTCTGGAATTCCTTATGCTGAACCACCAGTTGGTCCTCTGAGATTCAAACCTCCCATTCCTCATAGAAAATGGAATGGTGTTCGAGAAGCTCTAATGGAAGGAAACCCCTCATTGCAGATGGATCTAATCAGCAAACAGCCAATAGGTGATGAAGACTGTCTCTTTTTAAATGTTTATTCTCCAAAATGTGAAGAGCCCCTGAAACCAGTAATTGTATGGATACATGGTGGGGCATTTGGAATGTGGTCT…	1704	A
Tv1421	ATGGCAAAACCAATGATAATAGATGCCTACATCATTATGACGTACGTTCGAGATTCCGATACAACAACCTCTCATCTTAGCGATCAGTCGAATAGGAAAAAGGTCTGCTATACCAAAAAGATGAGGGTTGTTCCAGTTCACGCCATGTTTGTTTTCATTGTGTCTGTATTTGCTTTCCTCTTCAGTTCATCATACTGTCAACAAATTCATGAAGGTCCACAAATTAGCAATCAAGTGTCAACATCCCAAAAAAATGGTCTTGAGCCAAATGGGAGTGCCACAGAAAAGGACGCAATTGTCCAAACAAGTTATGGAAAATTGCGTGGAGGCATTGGCAAAACACGCAATGGCAAAGAATATTTTTTCTTCAGAGGAATACCATATGCTGAGCCTCCTATT…	1902	A
Tv1639	ATGCTTGTCAATGTAACTGAAGGGACGTTGAAAGGAGAAAAGGTCAAGAATGTTCTCAACTCAGAAGAATTTTACAGCTTCAAAGGAATACCTTTTGCTAAACCACCTGTCGGGAAGTTACGTTTTAAGGCTCCAGTCCCGCCTGAAAAATATCCAGGCATCTTGGATGCAACTGTAGAAAGACCCATGTGTCCTCAGAAGACTTTTTATGACAGCTCAATCAGAGGGGATGAAGATTGTTTGTATTTAAACGTGTACACTCCCAAGCTGCCCTCAGAAGGAGATGCTCTCAAACCTATTATGTTCTACTTGTATGGCGGTGGATGTACAGAAGGACAAAAAGATTCCTTCTTATATGGACCAGATTTTTTAGTCACAAAAGATGTTGTTCTTGTAGTA…	1623	A
Tv17998	ATGAGAATTTTTTTTAGTTTTTTTGGAAGAAAAACTGTCACAGGTTTCTTGAAGAGAAATATGTCGGATCACGTTGTAACTACAAGTTATGGAAAAGTACGAGGCGGTACTGCAAAAGCACGTGGAGGAAGAGAATATGTTTACTTTGCTGGAATTCCTTATGCTGAAGCACCAGTTGGTCCTCTAAGATTCAAACCTCCGATTCCTCATAAAAAATGGGATGGTGTTCGGGATGCCCTGATGGAAGGAAACCTAGCATTGCAAATGGATATGTTCACCAAAAAGTTGATTGGCCACGAGGACTGTCTGTTTTTAAATGTATACTCTCCTAAATGTGAAGAGCCATTGAAACCAGTGATTGTGTGGATACATGGTGGGGCATTCGGAATCGGATCTGGA…	1680	A
Tv2746	ATGAGATGGACTTTTCAACCATTTTTCAAGAAACTATTCTCTACTCAAATGGATCATTCTAAAATTGGAATCGACGGCGGCTTTATCGTGGGAGAGACTCTTTTAAGCGAATATGACCAGACTCCTTATTATAGTTTCAAAGGAATACCCTATGCGCACCCTCCTGTTGGACCACTACGCTTCAAGCCACCGAAATGTTTGGAAAGATTGGAAGGTACTATCGAATGTTTCAAAGACAAGGATGCGTGTGCTCAGAGAGGGCTGATGATGTTTCCACAGGTTTTCTTGGGATCAGAAGATTGTCTCTATCTGAATGTCTACTCACCTAAGGAAAATTCTTCGAATACTTTAAGACCAGTCATGGTGTTCATTCATGGCGGAGGGTTCTCAGGTGGTAGC…	1683	A
Tv3204	ATGTTTGAAGATACAATCGTGACGACAAGCTATGGAAGGTTGAGTGGCGGGATTGCATCATCAAGACTGGGACGAAAATACAATTTCTTCTCTGGTATTCCGTATGCGGAACCACCTGTGGGTCCTCTCCGATTCAAACAACCAGTTCGCCATAAAGGATGGGAAGGTGTCCAATCTGCCTTGATCGAAGGCAACCCCTCAATACATTTGGACTCATTCACAGGGAATCTTATTGGAGATGAAGACTGTCTTTACCTCAATATCTATACGCCTCAGTGCAGTAAACCGCTAAAACCTGTGATTGTTTACATTCATGGAGGTGGATACTGTCTTTGGTCTGGCAGCTCGAAGTTGCACGGCGCCGATTTCATGTTGGATCGTGATGTTGTCCTCGTGACG…	1614	A
Tv40711	ATGAAGATGAGGGTTGTGCCACTTCACGCCTTTTTTGTTTATATTGTGTCTATTTTTGGTATTCTCTTCAGTTCATCATACTGTCAAAAAACTCAAGAAGGCCCAGAAATTGACAATCACGTATCAACATCTCAAGATAATGGTAGTGCCATAGATAAGGATGCAATCGTCCAGACAAGTTACGGAAAATTGCGTGGAGACATTGACACAACGCGCAATGGAAAAGAATATTTTTTCTTTAGAGGAATACCGTACGCTGAGCCTCCTATTGGTCCTCTGAGATTTAAACCTCCAGTGATGCACAAAAAATGGGAAGGTATAAGAGACACCCGTGACGCCTTAAAAGAAACACATCGAGCACCGCAGATCCGCATATCAAATGGGGAGCTAAGTGGAAAT…	1773	A
Tv5760	ATGTTTGAAGATACAATCGTGACGACAAGCTATGGAAGGTTGAGTGGCGGGATTGCATCATCAAGACTGGGACGAAAATACAATTTCTTCTCTGGTATTCCGTATGCGGAACCACCTGTGGGTCCTCTCCGATTCAAACAACCAGTTCGCCATAAAGGATGGGAAGGTGTCCAATCTGCCTTGATCGAAGGCAACCCCTCAATACATTTGGACTCATTCACAGGGAATCTTATTGGAGATGAAGACTGTCTTTACCTCAATATCTATACGCCTCAGTGCAGTAAACCGCTAAAACCTGTGATTGTTTACATTCATGGAGGTGGATACTGTCTTTGGTCTGGCAGCTCGAAGTTGCACGGCGCCGATTTCATGTTGGATCGTGATGTTGTCCTCGTGACG…	1623	A
Tv9002	ATGTCGGATCATGTTGTAACCACCAGTTATGGGAAATTACGAGGCGGGACTGCAACATCACGCGGAGGAAGAGAATATTTTTACTTTGCTGGAATCCCTTATGCTGAACCCCCTGTTGGTCCTCTGAGATTCAAACCTCCGATTCCTCATAAAAAATGGGATGGGGTTCGAGATGCCCTGACAGAAGGAAATATAGCGTTGCAATTGGATTCGTTCTCCAAAAAGTTGGTGGGCGATGAGGACTGTCTGTTTTTAAACGTTTACTCTCCCACATGTGAAGAACCCTTGAAACCTGTGATTGTGTGGATACATGGTGGGGCATTCGCAATTGGGTCTGGAGGAGCTGCAGTGTACGGTGCTAACTATTTAATGGATCTGGATGTTGTTTTAGTAACTTTA…	1797	A
Tv1772	ATGGGCGTATCTATCGGATCAAAATTATTGATTAGCGTCTCGCTCTTGGTAGCGATTGCAGAGAGTAAATCGCCAATCGTTGACATCGGTGACAAAGTATCAGGACAAGAATTCAGCATACCCAATCTAGGCTCCTTGGTCGGCACAGAAACTGTATCCTTCTGGTCTAGAAGGAAGATTTATCAATATCAAGGCGTTCCATATGCTCAGCCACCAATCGGAGAACTGCGGTTCAAGCCTCCACAACCAGCTCCGGTGTTCAAAGACACATGGAATGCCATGTACATGAGGAGGGCTTGCCCCCAAACGGTTGATCTAAAGACGGTAAAGAAAAGAAGCACAAATGACTCAAGCGAAGAAATATTAGAGGACTGTCTGTTTTTGAACATCTACACACCA…	1836	C
g7397	ATGGTGACTAACACGAGGCCTTGGAAACCCACGAAAATGGGATTCTGCATGGCGACAAGTCCAGAGGTTAAGCGTGCTATATCTGTATACCGCTTAAGAAAAATTTTAGAAAAGACAGTAAATTTCGTCTCTGAGGAAGCTTCGTATGAGGCCAAATTATTTTTATTTTCATCAACACAACAAAAGCACGATTTATATTTACTGCAAGAGCAGTACGTAAATAAATCAAATAAAGTTGAAAAGAAAGTTGGACAAGACAGGAAACTTTCAGATCAACATTATACTGCGAGAATAAAAGAAGTTACACCTGTTACTGAGGATCCAGTGCCTGCTAAACCTTTGAAAGGGGTATTTTATGCGACCAAAGACGGATCAGAATGTGTTCAAAGAGGCAATGAG…	1791	E
Tv1985	ATGGAGATCTCTCGAATCAAGTTGACTTTGTTTGCGATTTTGTGTCAGCTCTTTTTATCGGATGCAGTCGAAGTGACGACGCCTCGAGGTAAAATTGTCGGTAGTGAAAATTTGAAAACAAGAAATGGAAGAAAGATCTTCAGTTTCTCTGGAATCCCTTTCGCCAAGCCACCAGTCGGTACCCTTAGATTTAAGGAGCCCCAACCTCTTGGCCCTTGGAAGGAGCCGCTGGATGCGACGAAGGATGGACCAGAATGCCCTCAAATCCCAAATCCAGAAGTGAATCCTTCACAGTTGATAACAGGGAAGGAGGACTGCTTGAATCTGAACGTTTACTCTCCAAAAGTGGACGCAAAAGCAAAACTGCCGGTCATGTTCTATATTCATGGCGGAGGTTAT…	1671	E
Tv2881	ATGTTTTTCTTCAAGGAACTTTTGATATATTTAAGCGTCATCACAATCAACTCTACTTGGGGTTCTCAGTCACCTGTGATAAAAATTTCAAGTGGAGAGCTTTCCGGGACGATCATCCCTTCTTCGAGCGGTCGACAAATTTATACTTTCTATGGTATACCTTATGCGGCTCCCCCGGTTCTGAAGCTCAGGTTTAAGGAGCCGCAACCGGTTAAACCATGGATTGGAACATGGAATGCTTCCCTTGAATCTCCAAAATGTGCTCAGTACGATCACGTACGGTATGCGCTCTTAGGAAATGAAGACTGCCTCTACATGAATGTCTTCTCCACTAAGCTACCAACGTCAAACTCAAATCCAAACCTGGATGTCCTCGTCTTTATTCATGGTGGTGCTTTC…	1677	E
Tv32786	ATGACGTTTGTGTTCCTCGCTTGTGTTTCTGTGGCACCGGGTTCGAGTACGTCGAAGTCTTTGCCCAAAGGCAGAGTCCTCGGTCGTCTCGGTATTGTGACTCGGTCCGGCCGAATCATTCACAGTTTCCTTGGAATACCCTACGCTGAACCGCCYGTGGATGCGTTAAGACTCAGGGATCCGGTKCCAAAACRGCCGTGGACTGGAGTTTTAAACGCAACAGTGAACGGCCCTCAGTGCCCTCAAAAAAATGTTTACACTCTTCATGCCAAATTTGAAACAGTTGGTCAGGAGGACTGCTTACACCTCAATGTATATACGCCAGAGGTTATCAGTGAGCCGAAATACCCAGTCATGGTCTACATTCATGGGGGTAGYTTCCAACAGGGCTCGAATTAC…	1647	E
Tv3336	ATGGGTCCAATACTCCGGTTTTGCTGCGTGGCAATTCTCTCGAACGCCTTGGCGACCTTTGCTGTAGTGAATCCAACCGTTACCATTGATCAGGGCGCTCTAGCGGGGACTATCATTCAGACTGCTAAAGGAAGAAATATAAATGCGTTCCTTGGGATACCTTACGCTCGCCCTCCAGTCGGGAAGTACAGGTTTGCACCTCCACATCCACCGAAACCATGGCGCGGAAGGTGGAATGCTTCAATGCTGGCTCCAATGTGTCTACAGTACGATCACATGAATTATCTTAACGCCAATCGGTTTGGAGGTGATGAGGATTGTCTCTACCTAAACGTCTACACGCCAAGGCTTCCAACTGGGAACAGCGTTTTGATGGATGTTATTGTCTACATACACGGC…	1704	E
Tv39939	ATGACGTTTGTGTTCCTCGCTTGTGTTTCTGTGGCACCGGGTTCGAGTACCGTCGAAGTTCTTTTGCCCAAAGGCAGAGTCCTCGGTCGTCTCGGTATTGTGACTCGGTCCGGCCGAATCATTCACAGTTTCCTTGGAATACCCTACGCTGAACCGCCTGTGGATGCGTTAAGACTCAGGGATCCGGTGCCAAAACAGCCGTGGACTGGAGTTTTAAACGCAACAGTGAACGGCCCTCAGTGCCCTCAAAAAAATGTTTACACTCTTCATGCCAAATTTGAAACAGTTGGTCAGGAGGACTGCTTACACCTCAATGTATATACGCCAGAGGTTATCAGTGAGCCGAAATACCCAGTCATGGTCTACATTCATGGGGGTAGTTTCCAACAGGGCTCGAAT…	1650	E
Tv53523	ATGTTTTTCTTCAAGGAACTTTTGATATATTTAAGCGTCATCACAATCAACTCTACTTGGGGTTCTCAGTCACCTGTGATAAAAATTTCAAGTGGAGAGCTTTCCGGGACGATCATCCCTTCTTCGAGCGGTCGACAAATTTATACTTTCTATGGTATACCTTATGCGGCTCCCCCGGTTCTGAAGCTCAGGTTTAAGGAGCCGCAACCGGTTAAACCATGGATTGGAACATGGAATGCTTCCCTTGAATCTCCAAAATGTGCTCAGTACGATCACGTACGGTATGCGCTCTTAGGAAATGAAGACTGCCTCTACATGAATGTCTTCTCCACTAAGCTACCAACGTCAAACTCAAATCCAAACCTGGATGTCCTCGTCTTTATTCATGGTGGTGCTTTC…	1674	E
Tv3412	ATGAAATTTTTCTTAGCGACAATTTTTCTAAGTCTGTCTCGCCCCGCGTTCAGCATAGGTCACGGATTTCTTATCAAAGATTGTAACCTTATTGACTTTAACGCAAATCTTACCGGCGCGAATAACTTAGACGCAATCGAAGAATGCAGACTATCTGCTCTTTCTCAAGATCCCGAGGAGATCTTAAAAATTTTCGAAGAGTTTTACGGTCAGATAGATCAGCTGAAACAGAGACATCAGCAGAAACAGGAAGCTCTGCTGATCAAGAACAGAGTGAAGAGGATCGTCGGAGGCCAACCTGCTGATCCGCCGCTGATATTCAGGGATGACGGCGCTGGGGATGCAGTCATTTTCATCGATGACGACGATAATGAGCGATCAGCGAAAATCAGCGGCACG…	2496	I
Tv26508	GTATCAACGCAGAGTACGCGGGAAACAAGCGGGGTCTCTACGATGCAGTGGTGGTGGTCTCTTCTTTCTCACGCTCGGGCTGGTGGTGTCTCGACGGAGCCAAAAGCCCCGCCAACGATCACAATCCCCGGTCAAGGGACCGTGTTCGGTAAGGAGATCGTCGTTACTCGGTCTCAAAGAGCGATCGCCTATCTGGGCATCCCGTACGCGGAGCCTCCTCTCAAAGATCGCCGGTTCATGCCCCCGAAGAACGATCCGCTTCCGTCGTGGCGGGGGCAGCGCGACGCGACTTACTTCCGGAACGCGTGTATGCAGAGCGAGGACAAGCTCAAGAAGCACGATCGGCTCGTCACCAAACTCCTGCCCGACGAGAAGATCGAGTTCCACGAGGATTGCCTC…	495	I
g16563	ATGGGTGGGTTGATGTTAGCGGGAGTATGGCTCGTCACATCGATCCTTGTCGTCCTTTCAGCGGGCAAGTCGGTTTTGCGCCACGCTCGTCACCAGCTCGACCCCCCGACACCAATCATGGACAGCTTTGCCCAACGGCCTAGACCCTCTTCCGAGGAACAACTTCTAGGTAAACCCAGGCTTGGGTTTGGTATACGTGATGGCGGAGGGCTAAATCTTAGGTTAGGAGAGAATGAAGAAGAGAGAGATAAGCAACAACAGCAGCAGCAGCAAAAACAACAGCAACAACAGAAACAGCTTTTCGATAGAACAACGGATGAAGAGGAAATGATGGCGGACGATCCAGAATCAGATCCGTTGGTGGTTCAAACAACCAGAGGCAAAGTTCGCGGGATCTCG…	1782	J
Tv19680	ATGAGAGTTAGGAAAGGAAGGGAGTCGCGGCTGAAGAACAATAAAGAACTTAGCACTTCGATAGGCTCAATAGATGGGCTTAGTAGGGTTATTAGGACGACGAAATTATTAGATATTGACAGTAGACAAATCTTATATTGTTTATCAATAGTATTGTTAGTAATCAATGTCGAGATTGGGCCATGCGCTGGTCGAGCAATGACGCACAGAAAACATCATGGTCAAACGAGTCACGTGAATAATCACAAAAACCACAATTTCGACGATGACCATTATATACCGTACGGAACGCATTATACCAACAATAATAATAATCATGATAACAATAATAATAATAATAATAATCAGGAATCCACTCGGGAAACGTTTGACAATCAGCAGAACAGGACCGGAACCGGA…	1608	J
Tv24052	ATGGGTGGGTTGATGTTAGCGGGAGTATGGCTCGTCACATCGATCCTTGTCGTCCTTTCAGCGGGCAAGTCGGTTTTGCGCCACGCTCGTCACCAGCTCGACCCCCCGACACCAATCATGGACAGCTTTGCCCAACGGCCTAGACCCTCTTCCGAGGAACAACTTCTAGGTAAACCCAGGCTTGGGTTTGGTATACGTGATGGCGGAGGGCTAAATCTTAGGTTAGGAGAGAATGAAGAAGAGAGAGATAAGCAACAACAGCAGCAGCAGCAAAAACAACAGCAACAACAGAAACAGCTTTTCGATAGAACAACGGATGAAGAGGAAATGATGGCGGACGATCCAGAATCAGATCCGTTGGTGGTTCAAACAACCAGAGGCAAAGTTCGCGGGATCTCG…	2118	J
Tv13416	ATGTTTCAATTCGTGTGTTTATTGTTGTGTTTCACGATCTCAAGCTGTCAGTATTATGGAGACAGAGGAAATTACTATCCACCTCAGACAGACGGTCAACAGCAGCAGCATTCTCCAACTTATGTTCACAATAGCAGAAGATATGGTCAGCCAGTGCCTCCACCTGAATTAAATTATCCCCCGAACCCTGCTTACAATCCCTCAAATCTGGATCCAAATGCTCCCTACCAAAACCCTTACCCCATTCCTAATCAGCCTTATCAGACAAATTATGATGATCCTTACAAATATGGAGAGTTGAACAATAAATTGCAGCAGCTACCCGGAGTTTTAGGAGTATGGAGACCAGATTTACAAGGCAAAAAGCGTCCTGACTGGAATTCTTTAGAGCGAGATGTG…	2607	K
Tv37232	ATGACTTGTTTGAATTCTAGCAAACAAATTGTCGTCTACAAGAAAATTGAGAATATATTCATCCTAGTCTATTTAAGCATACTCTTCGGTTGTCAGCACTGCGATACGAACACACTGACGCCCGTTGTAAATACTAGGTGGGGTAAAATCAGAGGAATAACCGTTCAGACGAATAGTAAAAATTTAAAGCCCGTCGATATGTTCTTGGGGGTGCCTTACGCTACTCCACCGGTCGGTCCTTATAGGTTCAACCCCACGAAAGCGCCCCTCCCGTGGGACGGCGTCAGAACGTGTACGTCGCTAAGTGCCGTTTGTCCTCAGCGGCTCCCGGATCTATCCAATGATACTCTCGCGCTGGAAAGAATGCCGAAAGGACGATTGTTATATCTTAGAAGATTG…	1929	L
Tv42108	ATGTTTCCTGCTGGTCGAAATGATGTTTGTCTTGGCCAGCTCTGCTCCCCGTTACAGCTCAAGGATCGTCAACACTCAAGCTGGAGCCGTGAGAGGGATAATACTGGAGTTGAACTCTCATCACCTGGAACCGGCAGAAGCTTTCCTTGGAGTCCCCTACGCTGCGCCCCCCATAGGAGACCTGCGATTCTCCGCAGCCAAGGAACCTGTGAAATGGTCGGGCACGAAATTAGCCGACACCCTTCCACCTGTCTGCCCTCAACGGCTTCCGAATATATCGAACGTGACTGCAGTGCTTCAGACTTTGCCCCGGGGCCGCCTCACTTTTTTATCGCGCCTTCTCCCTCACCTGACCAATCAAAGCGAAGACTGTCTCAACCTCAACATATACGTTCCAGG…	2424	L
Tv23047	GCTCCAATTATCGATGGCAAATATGTTGCTGCAGTCACATACTGTGGATACGTAGAAGGATTACTTGAGCATGGCGCTGTTGTCTTTCGTGGGATACCATATGCTCAACCCCCTGTCGGAGACTTAAGATGGAAGCCTCCAAAGAAATTTGATCTGGGAACTTGCTGGAATAATACGCTGAAAGCTCATAACTCTACTCCTCCTTGTTGGCAAACGTATTCGAATCTTACCTCAGCGGGTTCTGAGAATTGTTTAACCCTGGACATCATCACTCCAAGCGTCCAGTATTACAACCCTCTACCGGTTATTGTTCATATCGGAAGTGAGACTTTCAATGGCGGGTCTCCCGGAGTGATGGTCGTTCCTCCAAAACTTAGTGCCAAGCGAGACGTGTTATTT…	951	L
Tv32453	ATGGCTACAAAATTGATACAAGTCATGAGCTTCTCCATTGTTTGTTTCGAGTCCTGCATCCTGAGTGTCATGGCTATTCTGACAGGGGCTCAAGATCCGCTCGTCTTCACTTATAATGGGCCTATTAAAGGGACCAGAATTTTCATTCCAGACGCTGGAATGACCATCGCAGCATTTCTTGGTGTTCCATATGCCCAACCGCCAATAGAAAATTTGAGATTTGCACCTCCAATACAGCATCCAGGTTTCCGCACAACATACGTTGCAACAAAATACGCACCTTCATGCCCCCAGTTAAATTTTTCCCTCTTCCCAGATGTTCCGACAGCGACTGAGCAAAATGAGGATTGTTTGCACCTCAACATTTGGGCACCAGAGATACTCATGACCTATCGAAAT…	1974	M

## Sheet: Table S11
Gene Name	Nucleotide Sequence	Length (nt)	Clade
g21751	ATGTTGAGCATACAACACACGGTTCCTTGCTTGGACGATGGTGGTTTTGTTTTGACTGAAAGCCGAGCAATTTTAATATACTTGGTAGAAAACTATGGGAAAAGTTCTGGTCTGTACCCAAAAGACGCAAAACAAAAAGCCATGGTTCATCAAATGTTATTCTTTGACATGGGCACTATCTACCAAAGAGTTCTAGATCATTACATCGTACCGGTGTTCTTTTCAGAAACTCCTGCTTTGGACGAAGCGAAATTGGCCAAACTGGAGGAAGGAATGGAGGTCCTGGATAAGATTCTTGAAAAAAGGTCCTGGGCGGCAGGCAGTGAGAGGACCATCGCGGATTTTTCACTTTTTTCCTCAGTTTCAGTTGCTAAGACTTTTGGATTCGAGTTGGAAAAG…	519	Delta
Tv1203	ATGGCGGACATTGATCTATACTACATTCACGCCAGCCCACCATGCCGTGGAGTATTACTCGCTGCCAAACTTATAGGAGTTGACTTGAACCTCAAGAAAGTCGACATCTTGAAAGGCGAACAGCTAACACCAGAATTCTTGAAAATGAACCCACAGCACACTGTTCCAACTTTAGACGATAATGGATTTTACTTGCACGAGAGTCGAGCTATTATTACATATTTGTTCAATAAGTATGGAAAAGATAAATCTCTGTATCCTGAAGATCCTCAAAAACGAGCCCTGGTCGACCAAAGATTATTTTACGACATTGGAACTCTTGGTGCTCGAGCAGGAGAATATATTTATCCTATCTTCAGAGGAGAGTCTCCCGACGAAGAGAAGTTGAAGAAAATTGAA…	675	Delta
Tv1243	ATGACCATCAATTTGTATTATACGCCACGGAGTACTCCGAGTCGCTCTGTTATACTAGCTGCAAAACTGATTGGAATCAACCTGAACCTTAAATATGTGGACCTCACAAAAAGAGAGCATTTAACTCCAGAATTCCTCAAGATGAACCCACTGCATAAAGTTCCTGTGCTTGATGACAATGGATTTTATCTTCCGGAGAGCCAAGCAATCATGGTTTATTTGTTCAACAAATATGGGAAAGATGACTCTTTATATCCAAAAGATCCTAAAAAACGTGCCATAGTGGACCACAGAATGTGTTTCAACCAGGGATACCTTCATCAACGATTAATTAGCTATTGTTTCCCGGTGATTTTCGGTGGAGCTCAACCAGATGAAAAGAAATTAAAAAAAGTCACA…	657	Delta
Tv1373	ATGGCGTCGAGGACCTTCGTACCTCCGTGCCAAACAAAATGGGACCCCAAGAGTTTAAAAACTATACGGTCGATTCCGGAGACGGGCCTTGCAGGCCCGAGATTGACACGCTGTTTCGATAAGACTATTGGTGTGCACAAATACTCGAAAAGAAGGAAAACACAGTTCAAAATGAGCGTTGATTTATACTACATTGTGAGCTGTCCGCCGTGTCGAAGTGTCCGGTTAGCTGCCAAACTTATTGGAGTTGAATTAAATCATAAGTTGCTCGATCTCACGAAAGGAGACACTCGGACTCCTGAATATTTAAAAATGAACCCGGCTCATTCAGTCCCTACCATAGATGACAATGGATTCTACCTTCACGAAAGTCGAGCAATCATCACATACTTGGCCAAC…	828	Delta
Tv18536	GCAAATAAATACAGTAAGAATGATTCCTTCTACCCGAAAGATCCAGAAAAACGAGCCATTGTGGATGAAATGCTATTCTTCGACATAGGAACCCTGTACCAAAGTTTCATAAATTATTGGTTTCCTGTTATGTGGGCTGGAGCTCCTTCTTTCGATGCAGAAAATAAGAAGAAAATCGATGAGGCCTTGGGATTTTTCGACCAATTTTTAGAAGGAAAAACTTTTGCCGCCGGAGACTCCATCACTATCGCCGATGCCACCCTCGCTTCAACTGTTTCAAACATTGTGGTAAGTGCATCCAAAGAGATCGAGAAATATTGCAAAATAACCCTTCTANTTGCAAGTACTATTAACAGTCACTTGTTGGTT	369	Delta
Tv3401	ATGCCGATCGATTTATACCACGTAGCAGGAAGCCCACCATGCCACAGTGTCCGACTCGCTGCTAAGCTGCTTGGAGTTGAGCTCAACCTTAAATACGTTGATTTCTGCAAGAAAAAAGAGCAATTGACTCCAGAATTTTTAAAAAAAAACCCGCAGCACACAGTTCCTACTATGGATGATAATGGATTTTATCTCCATGAAAGTCGTGCGATCATCACATATTTGGCAAATAAATACAGTAAGAATGATTCCTTCTACCCGAAAGATCCAGAAAAACGAGCCATTGTGGATGAAATGCTATTCTTCGACATAGGAACCCTGTACCAAAGTTTCATAAATTATTGGTTTCCTGTTATGTGGGCTGGAGCTCCTTCTTTCGATGCAGAAAATAAGAAGAAA…	996	Delta
Tv35532	ATGACCATCAATTTGTATTATACGCCACGGAGTACTCCGAGTCGCTCTGTTATACTAGCTGCAAAACTGATTGGAATCAACCTGAACCTTAAATATGTGGACCTCACAAAAAGAGAGCATTTAACTCCAGAATTCCTCAAGATGAACCCACTGCATAAAGTTCCTGTGCTTGATGACAATGGATTTTATCTTCCGGAGAGCCAAGCAATCATGGTTTATTTTGTTCAACAAATATGGAAAGATGACTCTTTATATCCAAAAGATCCTAAAAAACGTAGCCATATGGACACAGAA	294	Delta
Tv385	ATGGCGATTGATTTACATCATTGGCCCGGAAGTGGACCATGTCGTGGCGTTCGGCTAGCAGCTAAGATGATTGGAGTAGATCTCAACCTCATTTTCTGTGATCTTCTGAAGGGAGAGCAAAACTCCCCAGAATTTTTGAAGGAAAACCCTTTGCACACAGTTCCTCTCATGAACGACAATGGATTTTACCTCAATGAAAGTCGTGCAATCATCACATATTTTGCAAACAAATATGGGAAGGACGATTCTCTATATCCAAAAGATCCTGCAAAACGAGCTATCGTAGACGAAATGCTATACTTCGACATAGGAACGCTGGCCCAACGTTTCAGAGATTATTTCTTCCCTGTTATGTGGGCTGGAGCTCCTGCTTTCGACGATGCAAAGAAAGCGAAACTC…	534	Delta
Tv6543	CGTGCGATCATCACATATTTGGCAAATAAATACAGTAAAGATGATTCCTTCTACCCAAAAGATCCAGAAAAACGAGCCATTGTGGATGAAATGCTATTCTTCGACATAGGAACCCTGTACCAAAGTTTCTTAACTTATTGGTTTCCAGTGATGTGGGCTGGAGCTCCTTCTTTCGATGCAGAAAATAAGAAGAAAATCGATGAGGCCTTGGGATTTTTCGACCAATTTTTAGAAGGAAAAACTTTTGCCGCCGGAGACTCCATCACTATCGCCGATGCCACCCTCGCTTCAACTGTTTCAAACATTGTGTTAGCCGCCAGAATTGACATTTCTCCGTACAAAAACGTCTGTTCTTGGTTCACCAAATCAAAAGCAGCCCTACCGGGTTACGAGGAAGAA…	465	Delta
Tv73	ATGTTCGGTCCCGAGCGATTATTGTTTTCATTCATTCCATCGAACTCAAACTACTCAAATAAAATGCCGATCGATTTACACCATGTACCCGGAAGTGCACCATGCCGTGCTGTCCGACTAGCTGCCAAGCTGGTTGGAGTTGATCTCAACCTTATATACACCGACCTCATGAAAGGAGAGCACATGACACCAGAGTATTTAAAAGCAAACCCTCAACACACAGTTCCTACCATAAATGATAATGGATTCCACCTTCATGAAAGTCGTGCAATCATCACATATTTCGCAAACAAATACGGAAAGGACGATTCTCTGTACCCAAAAGAGCCCGAAAAACGAGCCATCGTAGACGAATTATTATACTTTGACATTGGAACTCTGTACCAACGTTTCGGAGAT…	726	Delta
g21754	CGTGCAATCATCACATATTTCGCAAACAAATACGGAAAGGATGATTCTCTGTACCCAAAAGAGCCCGAAAAACGAGCCATCGTAGACGAATTATTATACTTTGACATTGGAACTCTGTACCAACGTTTCGGAGATTATTGGTATCCCGTGATGTTTGCTGGAGCTTCTTTCGATGAAGAAAAGAAGAAGAAATTGGATGAGGCCTTAGGATTTTTAGACAAATTTTTAGAAGGAAAAACTTTTGCCGCCGGAGACTCAATAACTGTCGCCGATGCCTCTCTCGCTGCCTCTGTCTCAACGATCGAGATTGCCGGAATTGACTTCTCAGCGCACAAAAACGTCGTCGCTTGGTTTGCCGCGTCCAAAGCAGCTCTGCCTGGTTACGAAGAAGAGAACCAC…	462	Delta
g21755	ATGATTGGAGTAGATCTCAACCTCATTTTCTGTGATCTTCTGAAGGGAGAGCAAAACTCCCCAGAATTTTTGAAGGAAAACCCTTTGCACACAGTTCCTCTCATGAACGACAATGGATTTTACCTCAATGAAAGTCGTGCAATCATCACATATTTTGCAAACAAATATGGGAAGGACGATTCTCTATATCCAAAAGATCCTGCAAAACGAGCTATCGTAGACGAAATGCTATACTTCGACATAGGAACGCTGGCCCAACGTTTCAGAGATTATTTCTTCCCTGTTATGTGGGCTGGAGCTCCTGCTTTCGACGATGCAAAGAAAGCGAAACTCGACGAGGCTTTAGGAGCCTTTGAAACAATCTTGGAAAAGAGAACTTTTGCCGCCGGAGACTCAATA…	468	Delta
g21757	ATGATCAAAGACGGATTATTGTTTTCATTCATTCCATCGAACTCAAACTACTCAAATAAAATGCCGATCGATTTACACCATGTACCCGGAAGTGCACCATGCCGTGCTGTCCGACTAGCTGCCAAGCTGGTTGGAGTTGATCTCAACCTTATATACACCGACCTCACGAAAGGAGAGCACATGACACCAGAGTATTTAAAAGCAAACCCTCAACACACAGTTCCTACCATAAATGATAATGGATTCCACCTTCATGAAAGGTTAGTACTGGATAAAATTGTAATTCCCTCAAAAGTGGTTTACTTGCTTGTAAGTGCCGAGATTAGCACAGAAAAATATATCGCAGCTTGA	351	Delta
Tv967	ATGCCTATCCCTGTGTTGTACTATTACGACACAGCTCCACCCGTGAGAGCCGTTTTGTTGACTTTACAAAACATAGGATTGGATGTTGAGCTTAAATATGTGAATTTGAAATTGCGGGAAAATTTCTCGCCTGAATTTATTAAGATGAATCCAGCGAAAAAGGTTCCCGTTTTGAAAGATGGTGACGTCTGTATCACTGACAGCCACGCCATTAACGCTTACCTGGTCTCCAAGTATGCAAAAAATGACAAACTATACCCAAAAGATCTAGGAAAGAGGGCAATAGTCGACTCAAGATTACACTTTGACAATGGCTCCCTCTTCCCCGCCTTGGCAGGCATAGTGCGGCCGCGAATCTATGATGGTGTGGAAGGAATTTCGAAAGAAAAGAAAGACAAT…	648	Epsilon
g19593	ATGGACGAAGAGCTCTACTTGGAAATTTATGAAATTCATTCAGATTATGTGATTTGTCCCCTAGAAACTGCAGTATGCTTGTATTTACTCAATTATCTTGGTAGTCCGAATAAATTGTATTTTGTACCTAGACAGAAAAGTGAGAAATTGCACAGTTTTTCCATAAATCTTTTAAGACTTCAATTCGAGCTGATAAGCAAAGATGATTTGAGGGAAATTGTGAAGAATTGTCGTTTGCCTGCCTTCCTATGTGTTCAAGAGAATTATTGTGTCGCTGGATTATGTGCTGTTCTAAGACAGATTGTCAAAGCGTGTGGTGAAAGTTATAAATGGCTTTTGGGATTTCGGGAGGCAACAATGGCAGCATGTGCGGAAGTATCTCTTTGGACGAAGCTCTGC…	1698	Microsomal
g5077	ATGTTGTTTATGGTCGTCATTATCGGTAATCAACGGTTTAAGAAGAAGATTTTCATTAGTGAAGAGGATTCAAAATTGACTCGTGGAGCTAAAATCAAACACGACGATCCAGACATAGAAAGGTGTCGAAGAGGTCACCAAAACGACTTGGAGAACATTCCTGCTTTCATAATAGCTGGAGCCTTGTATCAACTAACTGGTCCAAACGCGTGGATTGCCATTAATCTATTCAGGATCGGTACGATTGCACGAATTGTGCATACTTTCGTGTACACAGTGGTGGTAGTGCCTCAACCAGCCAGGGCAATAGCATTTTTTGTTTGTTATGGTGCAACTATTTACATGTTGCTGCAAACTATTCTGTATGTTTTGTAA	375	Microsomal
g13863	ATGGAGCTACTAAAAAGTATGCTGCCAAACTTTTCAACCAACTCAGTGCTCATATTAACCAGCATCATACTCTTTGCTGTTTATTGGCTGCGAGAGAGGTTTAGCTATTGGAGCAGGCTCGGTGTACCTAGCGTTAGTCCTCTAGAATGTTTTAAGAACACCTTGAGATTCATGCTAGGCCGGGTCTCCATGCTTGGCCTCTTCCTGAACATGCACGTTGGTCTACCCGGAGCGAAATTTGGCGGCGTATGGCAACTCCTCCAGCCAACCCTGATCGTCCGTGATCCTGAAATGGTCCGGCTGTTCCTGATTAAAGGGTTTTCTAACTTCCACGATCGAAACCCACCGCCTGACGAAAAAGAAAACACTCTCTCTGGGAATCTATTCCAACTTGCCGGC…	1005	Sigma
g3578	ATGTATTCAAGAGACGGAACACAACAAAACCAACAGAATCAACAATATCAACAACAACCTCAACAATATCAACAAAAACCTCAACAATATCAACAACAACCTCAACAAAACCAGCAACACCAACAAAATCAGCAACATCAACAACCTCAACAACAGCAAACTAATCACACTCATCAAAATTTCGGGGAATCTAATCAGAACCGTGGAAAGGGGAAACAAATGGCACCCTCGTACAAACTCACGTACTTCAAATCGAGGGGCATAGCTGAACCAACTCGCTTTCTGCTTGCTTATATTGGGCAAGAGTTCAAAGAAGTTCGACTCGACTCAGATGCATGGAAATCTACGAAATCAAACACGCCTTTTGGTAAACTGCCGATTTTGGAGATCGATGGAAAG…	837	Sigma
g753	ATGGCAAGTCCTAGCAAGGAAGGTGAAATTACCTCTCAAGTTATTGATAAAGATATTCACAAGAGCAATGGGCTTCTGCTCTATTTCCATAATTACTCATTCTATTCTCAAAAAGTGATCATGGCGTTGTACGAAAAAAAACTGCCTTTCAGAACAAAGACTGTCGATTTGACCAGTGGCGAGCAATTTTCGCCTTGGTTTATTGAATTAAATCCCTTGTGCCAAGTACCTGTTCTTAAGGATGGTGTGAAGATCATCCCTGACTCTTCAAGGATTATTGATTATTTGGAAGATAATCTTAGCAATGGCACCCCTAGATTGGTTCCTCATGACCAGGGCTCAGAAATGAGAGTCAAAGTAACCCATTATCGAACTTTGTTGGATGAAATGCCCATTGGA…	987	Sigma
Tv195	ATGGACATTGAACATCCTCTCCTCTGTTCTGCTACAGTGAATCGTGAAGAAATATTATTTAGAGTGGGCGGGATCGTCGGTATCTCTGAAATGGCCCAAATTTTAAAAACTTCGGAAGAAAAATGTTTAACGTATCAAGTTCGTTGTTTCGTACCGAGTGAAGAGTTACTGCGTGTTTTCTCCCGGCTTCATTCGCTCACCCGCAATCTTCTCAATTCTAGCCGGAAACAACCTACAATGGCGCCTATGAAACTGACTTACTTCCCTATCAAAGCTCTCGCTGAGCCCATCCGTTTCATTTTTGCGTATGGCAACGAAGAATATATCGATGACAGGATCGATCGTGAGAAATGGCCGGAAATGAAACCAAATATGCCTTACGGTAAACTTCCTATTTTA…	849	Sigma
Tv37853	GAAATGGCCGGAAATGAACCAAATATGCCTTACGGTAAACTTCCTATTTTAGAGATTGATGGTAAAGTTGTCTCCCAGTCAGGCGCCATCTGTCGTTANTTTGCCAAGAAMMACAACTTAGCCNGGNAGGATGATTNGGNAAGNTTACTTATTGATGTGGCTGTTGATGCTGTCGATGNATTTAAGAGCTGCCCTTGC	198	Sigma
Tv5238	ATGGCACCCACTAAATTGACTTACTTCAATGGCAAAGGACTAGCCGAACCCATTCGTTTCTTGCTCTCTTACAGCGGTGAAGAATTCATTGACCATAGAGTGGACTACGCCAAAGAATGGGCAACATTAAAACCAAGTATTCCTTTTGGTAAACTGCCCTTATTAGAATTTGATGGGAAAGTCCACTCTCAGTCCTTAGCTATTTGTCGGTACTTAGGAAAGAAGAACAACATTGCTGGCAAGGACGACTATGAAGCACTGAAAATTGATACAATTGTAGATGTGATCGGTGATTTAAGAACTGCCTTGTCCAGTTATTCTTATGATACTAATGATGAATCAAAAGAAAAGAAATATAAAGTCCTAGTTGACACTACTATTCCGTTCTATATGTCGAGT…	726	Sigma
Tv7290	ATGGCATTTTATAGAGCTCTGGTAACCGTCATTCAGAAATCAGTTCCGAGAAATGATTCCACCGGGCTTCGATCTCGTACGAAAAGGTTGGTTTTTGACCGTTTCTGTGGATATTCTACTGCGCCTAAGGTAGGGAAACAAATCAGCAGTAATTTAAGGTATTTGGCTGCAGCGGGTATCGCTCTTGGGATTGGTGCTGGCGGAATCTATTCCTACTACAGAACACCCACCTTTGAAGCCATCCTCAACAAAGACGTCTCCTCTTATGCAATTATACCATCTTTGCCCAATGTTCCGGTTTCAAGGAAGGTTACAATTCCAGGACGTGAATCCAGTCCGAAAGTAATCTTGTTTCAATACCCAACTTGTCCTTTTTGCTGCAAAGTCCGTGCTTTCCTA…	1212	Sigma
Tv1568	ATGGCACCCACTAAATTGACTTACTTCAATGGCAAAGGACTAGCCGAACCCATTCGTTTCTTGCTCTCTTACAGCGGTGAAGAATTCATTGACCATAGAGTGGACTACGCCAAAGAATGGGCAACATTAAAACCAAGTATTCCTTTTGGTAAACTGCCCTTATTAGAATTTGATGGGAAAGTCCACTCTCAGTCCTTAGCTATTTGTCGGTACTTAGGAAAGAAGAACAACATTGCTGGCAAGGACGACTATGAAGCACTGAAAATTGATACAATTGTAGATGTGATCGGTGATTTAAGAACTGCCTTGTCCAGTTATTCTTATGATACTAATGATGAATCAAAAGAAAAGAAATATAAAGTCCTAGTTGACACTACTATTCCGTTCTATATGTCGAGT…	615	Sigma
g10036	ATGGAAAAGCCGATTCTGTATTCGTATTGGCGAAGTTCTTGTTCGTGGAGGGTGCGGATTGCTTTGAACCTAAAAGAAATCCCGCACGACATCGAACCAATCCACTTAATAAAAGATGGAGGAGAACATCATAGCGACAGTTACCGAATTATGAATCCTATGGAGCAACTACCGACGTTAAAAATTGATGGACACACTTTAATCGAGTCGATAAGTATTCTGCATTATTTAGAAGAAACCAGACCTCAACATCCTCTTTTGCCTCACGATGCATACGAGCGGGCTAAGGTCAGAGAGATCTGTGAAGTTATAGCAAGCGGGACTCAACCCCTTCAAAATTTAGTCGTTTTGAAATATGTTGGTGAAGATAAAAAGAAGCAGTGGGCTCAGCACTGGATT…	522	Zeta
Tv6225	ATGGGGAAGCCTATTTTGTATTCCTACTGGCGGAGTTCGTGTTCTTGGAGAGTTCGAATAGCTCTGAATCTAAAAGAGATTCCCTATGACATCAAACCTGTTAGTCTTATTAAAGGTGGAGGCGAACAGCACAGTAATATCTTTCGTGATGTCAACCCCATGGAACAAGTTCCTGCTTTACAAATAGATGGTCATACACTAATTGAATCGTTAAATATAATGCATTATCTAGAAGAAACGAGACCCCAAAGACCTCTCATGCCCCAAGATGTACATAAAAGAGCAAAGGTTCGCGAAATCTGTGAAGTAATAGCGAGCGGAATTCAACCTCTACAAAACTTGACAGTTTTGATTTATGTCGGTGAAGAGAAAAAGAGAGAATGGGCCCAACACTGGATT…	645	Zeta

## Sheet: Table S12
Gene Name	Nucleotide Sequence	Length (nt)
UGT355D1	ATGGCCCAAACCAACTCTTTCTTTGTGATGATCTGGACAGTCACCCTCATGGTCGGCGCATCCCAATCTCACAGGATTCTATTCCTTTTTCCTGTCCCAGCTAAAAGTCACTTTACGACAGGAGTTGCTTTAGCCAATGAGCTGGCTCGTCGGGGACACCAAGTAACGGTTGTCACTTCTTTTCCTGCCGAGAAACCCCTCTACCGGGAGATCGCGATTGACTTGAAAACGTTCGAAAATCATACGCTCTTTAATAACGATCATGCCAGTTTACGCCCACGGCTTTTGTATGCACTTTACTTATGGGAAACAATTCATGATTTGATGGACGGCATACTCTCAACGACACAACTCCAGGATCTAATAAACTCGAAGGACACATACGACCTCATCATCGGC…	1578
UGT353G1	ATGAAACTCCTGTTAGTCACGCTAATTGTACTATGTATTTCGATCGGATGTTCCTCCTACAACATCCTTGTGTTTTTACCAATTCCTGTTTGGAGCCATTACGTTCAGGTAGAACCCATCCTCACTGCGCTCGCAGAACGTGGTCACAATTTGACGGTTTACAGCCCATGGACACCAAAAAAAGAGGTTCCGAACTTTCATCACACGTTCCTAACTGCTTCTAAATTGAAGGAAATGTTTGACCTTTTCTTCGCATCAGAGTTTCTCGCTGTTCTGAGTCACAAATTAGCCGCACCTATTATCAGTAGCACATCTCATGGTTACTCAGAAAGCACACTGCAAATAGCTGGCGCCTTAAACGCATTTGCACATCTGCCGGCAAAATTTTCGAATTATGTT…	1404
UGT356E1	ATGAAGCTATGGAAAAAATTGTCGTTTTATGGATTCATTCTGCTGAGTAGTCTCCGATGTGCGGTTCCGGCAAAAATTCTATTTCTTTTTCCTGTCCACCTGCCCAGCCACTATCGAGCATTCGCTCCGTTGATAGAGGAGCTTGCCATCAGAGGGCACCAAATTACAGCGTACACAAATGTAGACCTCAAAAGACAGAAACCTTTGCAAAATTATAAGGAAATTCTCGTCGATGCACCCGTCACTCCTTCGTTGAAAAATTTCAATTTTGCGGAATGGGGTAATGCAACCCTCTTTGTGTACATGCACGATTTGTGGACTATACTCCCGAAATTCGTCGAGGAGGCGCTACAAACTGCCGAGCTCCAGGCTTTGATGCATTCGAAAGAGTCGTTCGAT…	1515
UGT356F1	ATGAAGATTCAAAACGCGTCCTATTTTTGCTGCTTCGTCGCGCTTTCCATTTGTACGGAGATAGTGCTTTCTGCCCGGATTTTGTTCGTGCTTCCATTCCCAGGTCGTAGTCACTATCTATTTTCGAAACCTCTGTTGGAGGAGTTGGCAGCCAGAGGCCACCAGGTCACTGCGTACACAACTTTCAAACAAGAGAAACCTCAACGGAACTACAAGGCAATTCAACTGAACACCAGTGCCTTCAAAACAGAGTTCGACTTTCCCTCATTGCGAAACATGCCTGCATTCACAGATGTTAACGAAATCTGGACAACAGTTGCGGCCGTAAACGAAGCCTTGCATCAAGGGCCAGAACTACAGGAACTAAAGCGTCAACCAAACGACTCCTACGATCTAATC…	1590
UGT356F2	GTGGAAACTACCCCATCAACATACTCCTGCGTTTCCTCGAGGTGGCCGGTCAGTCACATCAACCATCTCTGGACCTTCTATCCAACCATAGCTGAGGTCACGCTGCAAGGACCAGAACTCCAGGAATTAATGAGTCAACCAAACGACTCCTACGATCTGCTCATCGTCGAAGCCCTCTTTACGACAGAGTATCTGCTCGCATTCGGCCACAAATTCGGCGTCCCCGTCGTCAACTTGCATCCGTTAATGATGTCACCATTAATCTCAAAACTGACCGGAGCCCCAAACGACATGTCTTACATCCCCGATTATCGATATCCACACACAGATCAAATGAGTTTCTGGCAGAGAGTGACAAATACAGCTATCGGAGCATACGAGTTAATCGGCGGACATGTC…	1281
UGT352P6	ATGACCTTACAACTATCGGTGAAGATGTTGCTGGGATCAGCTCTAATTGTTCTTCTTCTTGGCTCAACCGTGCACTCCTATAATATATTGTTTATGAATCCTACCCCTTCCTACAGCCACCAACTTCCCGCTATTGCTTTGACGGAGGCTTTGATCAAGAAGGGTCACCATGTGTTCTTAGTGAGCACCAACGGAGCACCGGGACTTGTAAAAAATTATACTTACGTGGATCTATCGTTCTCCTACAAGTTGGTCGCAGCCGAAGAAACAGATCAAAATAACACTCTCGATGTGAAAGGTCAACTCACTAAGTGGGATTTACTAGAATTAATAAAAGGTTATTCTGACACTGTTCTAGGAAACCAATTCAGGAGCAAGCAATTTGAAGAGTTCCACAAT…	1602
UGT352P4	ATGGCGCTAGGATCCATACTAGTTACGACCCTCCTTCTTCTTGCGACTGGTGACGCTTACAATATCTTAATTATACACCCAACTCCATCTTTCAGTCATCAGCAGCCAGCAATGGCCTTAACTGAGACGCTTGTCAAGAGAGGCCACCAGTTGTTTGTGGTTAATACGAACGTTGTACCGGGGTTAGAGAAAAATTACACTTATGTAGATATGTCATTCTCGTACGAATTTTTTTCTGAAAAAAAGGCCGACGGCCATATAAATTTACAAACACAACTTTCGAAATGGGAAACGTTAAAACTAATGAAGAATGTGGCGGGCATAGCCGAAAAACAATTTCTGACGGATCAGTTCAAACAATTTCACAAGCGAGTGAAGGATGAAAATATTAAGTTTGAC…	1546
UGT352Q1	ATGAAATTACTTGGTCGAAAAGTGTGTAAAGAGATTCAGTCTGCGAGTGAGTGCATAAAGTCTCGGAACACATACGAAAGAAAGTTGTTTCATTCATCAATATGGCTTTGCCCATCCTTCAGTCACCAAGTTCCCGCAATGGCTTTGACCGAAGCTTTGGTCAGAAAAGGTCACCAAGTTTTTGTCGTGAGCCCAAACGTTGTTCCGGGATTGGAAAAAAATTACACCTACGTGGATATATCATTCTCAAAAAAGTTTTTCTCTGATGAGAAGAAAGATGGCACCGTTTTTTTACAGAGGCAAATGACAAGATGGGATACGACATTCCTGTTCAAGCCAGCTTCTGATATTGCTGGGAAACAGTACAACAGCACGCAGTTTTTACAATTTTTTAATCGC…	1640
UGT352P8	ATGCTTTTCAAGTCAATTATTGTTGTTTTTATCCTTGGTTTGAGTGTCAGTGCTTTTGCTTACAACATATTGATTATACATCCGACCCCTTCCTTGAGTCATCAGCGTCCTGTGATGGCATTGATCGAAGCTTTGGTAAAAAGAGGTCATAATTTGTTCGTCGCCAGTCCAAATGTAGTAACGGGACTAGAACAAAATTATACTTACGTGGATCTATCTTTTACGTACAGTTATGTGCAGAGGGATGTCGACACATTCGTAGATTTACGAAGACGAATTTCAAAATGGGATCTACCGGAGGTGTTTAAAGGTGTGCAGCGAATAGTCGGAGAGCAATTCAAAAGCACTCAATTTATTCAATTTTATAAACGAGTGAAGGAGGAGAATATCAAATTTGAC…	1590
UGT360A5	ATGTCGCCGAAAACTCAACGGTCGCTGCGCCTATCCCTATCCGGGGGATTATCCGGCTTCGCCCTCGCAATCCTTACAGTTATCCTCGCATTCCAGTTCACGCTCGCCGCCGGATACCGGATTCTCGCCATCCTCCCGCACACAGGCAAAAGTCATTTCGATTTCTTCGAACCGCTGGTCAAAGAGCTGGCTCTCAAAGGCCACAGCGTCACCGTCCTCAGTCATTTCCCTCAAAAAACCCGGGTGGCCAATTACACGGACGTCAGTCTGGCAGGAACGGTCCCCGTATTGGAGCTCACGGTTAAACAAGTGGAGCATTTGAACCCGGTCGCCGATTTTCACGCTATCCATACAATAGGCCTTCAGTCGTGTCAACCGATTTTATCGTCGAAACAGGTG…	1599
UGT352R1	ATGGTGCAGATAATTATTCTAGCCATTTTGCTTCAAGCATCTAGAATCGATGCTTATAAAATTTTGGTTTTGTATCCGTTCCCTTCTTTTAGTCACCAACAACCAATGATGGTTCTGACCGAAGGCTTGGTGAAACGAGGCCACCAAGTTTTCTCTGTAACCCCGAACGGAATGTCAGGACTCGGTGAAAATTATACTTATGTAGACATGTCGTTTTCTTATAAATACTTGTCTCCGGACAACAAAGACAAAATTTTCAACATGCACAGACAAATTGGCAAGTGGGAATTTTTCACAGATAACTTGCGACCGTTGGCTAGACTCCCAGGATACCAATATCAGAGTGAAGAGTTCGAAAAATTCCGAAGGCAGGTTGAGAAAAAGCAATTGGAATTTGAT…	1593
UGT352T1	ATGAAGTTGCTTTTACTGTCGACCATTTTCATACTCTCTCGGACGGTGGTGAACTCCTATAAAATTTTGATTATTCACCCGACTCCTTCGTTCAGTCATCAGCAACCAGTAATGGTCCTCACGGAGGCTCTAATCAAGAAAGGCCATGAGTTATTTGTGGTCAGCCCGAATGTCATACCAGGACTAGAAAATAATTACACCTATGCCGACTTGTCATTTGCTTACAAGTATTTGCAATCAAGTGAAGATCCTGATACTCTAAATCTCCAAAGGCAATATTCCAGGTTTGAAAACATAAATATGATGAAGCCATTCGCTGCGATCCTTGAGCGTCAATTCAAGAGTGAACCCTTCCTGCAGTTTCAAAGACAGGTAATGGAGAAAAACATCAGTTTTGAT…	1581
UGT352P7	ATGATGGCGCTGTTGTCTTTACTGCAGATTACCTTTCTTCTTTTATCAACTGGAGACGCTTACAATATTCTGATAATGCACCCCACTCCGTCTTATAGTCATCAGAAACCTTTGATGGCCTTGACCGAGGCTCTAATCAAGAAGGGTCATCAGCTGTTCGTAGTGAGCCCAAACCCGGTACCGGGACTAGAAAAAAACTACACCTACGTGGACTTATCAGCATCTTATAAGTATTTTGCAAAGAATATAGATGCAAAAAAGGAAAACTTTGTTAATTTACAAATGCAACATACCAAATGGGACTCTCCCTCTAGTTTATTCGGAATGTATTCTGCGATAGCAGTGAGACAGTACAACACCACTCAGTTCTCACAATTTTATGAGCGAGTGAAAAGAGAC…	1599
UGT352P5	ATGATGATTCTAGGGTCCCTACTGATTACCCTTCTACTTGCTTCTGGTCATGCCTATAATATACTGATAATTCATCCGACACCCTCCTACAGTCACCAGCAACCTGTGATGGTCTTGACCGAGTCTCTAATCAAGAGGGGTCATCAGCTTTATGTAGTGAGCACGAATGCAGTTCCGGGGCTGGAGAAGAATTATACCTACGTAGATGTATCGTTCATGTATAAGTATTTAGCAACAAAATCAGAGGACAAGGGCGAGGAGAATGTTAATTTACAAGTGCAGCATACTAAGTGGAATGTGCCTTCTGCACTATTCACATTGTATTCCAAGATGGCAGCGATGGAGTTTAACTCCACTCAATTCTCAAAATTTTACGAACAAGTGCGAAGGGACAAAATC…	1599
UGT358B1	ATGGTCTTTTCGGAGAAATTTGTGTACCTCGTCATATCAATGGTCGTCACTGGTCTCTGCGAAGCTGCCAATGTCCTTGTTGTAGTCTTAATGCCCTCATACAGTCACCAACTACCAGCGCTGGCCATCACTTCGGAACTCCTCCGCAGAGGCCATCACGTGACCTACATCGGGACTAACTCTTTACCGGAACTGGACAGAAGCAATTCTTTCATTGACTTATCGTTTGCATATAGAAACATGGGGAGAACTGGATCATCCGAATCCAACATAAACTTCCAAAAGAAACTCGACCGATGGAAAATGCCGGAGATTTATGGAAGATCCTTCAAGCTGGCGAAACAACAACTTTCCAGCGGACAGCTCAAAACGTTTTTACGGGAATTAAAGGAAGGAAAG…	1602
UGT352U1	AAGTACATAATTTCCTCGAGAAGAACAAATCTTACCAGGATGGACTGGGAGTTTTTAAAAATAAGGCTACTCCTAGCAGTCGGCCTCTTAATGACCCCATTCGAGGTAAGCTGTTACAATATTTTGATCATTCATCCAACTCCATCCATCAGTCATCAACAACCAGCGATGGCACTGACCAAAGCGCTTGTTGAGAGAGGCCATCAAGTGTACGTGGTCAGTACAAATCCTGTTCCGGGACTCGAGAACAACTACACGTATGTTGACATGTCTTACATGTATACGTTTTTTGCAAAGGGCGAAGATGCTAAACAGTCACATTGGCAAACACAACTCACAAAGTGGGATTTTTTGGACATATTTCCTCATATATTAGCAGTACCTGAGTTCGAGTTTAAA…	1641
UGT356G1	ATGAATAGCACCGCATTTCTTGATCTTTTAGAAATTCAAATACTCCGTGTTACTTTTAGTCGCCAATTCAGTTGTAGCAAAATGAAAACTGTAACGTTAATGGTCAGCGGAATTTTCCTTCTGAGTAATTTGGATGCGGCAGCCCCTGCAAAAATTCTGTTCGTATATCCTGTGCCAACAGCCAGCCATTATACAGCTTTCATTCCATTGATAGAAGAATTGGCCCGGAGAGGACATGAAGTCACAGCATACACAGTATTTAAAGGAAAGCAGTCGATACCTAATTACAAGGAAATTCTTATAACCCTAGGCGAACCAGCTCCACCCCTTTCAGAGTTCAAATCCTTGTATTTGCGGTGGAAAAACAAGATTTTTTACATCAACTACATAAGGGACTTC…	1665
UGT360B1	ATGCTGATCCGGGTGATAGAGACCACGTTACTTTTAACAATAATGACATTAAGTGCTGGGAACGTGTCAGGATATAAAATCCTGGGTTTGTTCCCGTATCGCGGCAAAAGTCACTTCATAATGTTCGAAAGCCTTATGAAAGGTCTCGCGGAAAAAGGACACACGGTGCATGTAGTTAGTAATTATCCTTTAGAAACCCCCGTGGGAAATTACACGGATTTTAGCGTGGCAGGCTCGATTCGCGTTCTAACTGGGCAGCTATCCTTAACAAAATTTGATAAGTTCAGGACTGAGATTTTTGGACTTACTGATCTTAAGTGGGCCTACTACGCTATCAAAGAACACGAAGGTGTTATGAATAGCAGCGCCATTCAGAGACTCATGGATTCCAAAGAGAGG…	1557
UGT360B2	ATGCAGATCACGTTACTTTTAATACTAGTTGCAACACTAGTTGCAGTAAGCGTCAAAAATGTCTCAGGCTACAAAATTCTGGGTTTGTTCCCATATAATGGCAAAAGTCACTTTATAATGTTCGAAAGCCTTATGAAAGGTCTGGCGGAAAAGGGACATACCGTGGACGTTCTGAGTCACTTCCCTTTGGATACATCCATGGACAATTACACGGATTTTAGCGTGGCCGGCTCGATTCGTGTACTGACCGGGCAGATATCCTTAGAAGTTTTTGAAGAATACAGGTTTGACCCTCTAGGAATAAATAACATTAAATTCCTCTACTATTCGATCCTGGGACACGAAACTATCATGAATAGCAGCGCCATTCAGAGACTTATGGAATCCGATGAGAGGTAC…	1554
UGT360B3	ATGAAAGGTCTGGCGGAAAAGGGACATACGGTGCACGTTTTGAGTCACTACCCTTTGGAAACACCCGTGAAAAATTACACGGATTTTAGCATGGCCGGCTCGATTCCTTTACCTAACGAGCAGGTACCCTTCAAACTTTTTGAACATAGTTTGGACATTCTAGGAGTAAATGGCTTTAAAGGACTCTATAACTCGATCCGAAAACTTGAACCTATCATGAATAGCAGTGCCATTCGTAGACTTATGGAATCTGAAGAGAGGTACGATCTTATTATCACGGAATCGTTCGCAAATGATGTGCTCCTTGGATTCGTCAACAAATTCCAAGCTCCTTTCATTTTCCTGAGCTCATGCGTGATGATGACGTGGACGCGTGGCCTCGTGGCTAACCCACAGAAT…	1419
UGT352P3	ATGCTGAGATCTGTACTCCTTATTCTTATCCTCGGTTTCGCCGTAAATGCTTTCAAAGTGCTCATTCTTCATCCCTTCCCATCAATCAGCCATCAGGCCCCAGTGATGGCTTTGACCGAGGCTCTGGTCAAAAAAGGTCACCAGCTATTCGTTGTCAGCCCGAATGTTGTACCGGGATTAGCGGAAAATTACACTTACGTCGATGTTTCTTTTTCCTACAAATACGTCTCGGAAGAGAAAGGCGAAGAAACCATTAATCTCCAAACGCAAATAACTAAATGGGGAGTACTGAAATTAATGGAGTCAGTCTTTACCATACCCGGGAGGCAATTCAAGTCCTCGGCGTTTTTACAATTTTACAAACAAGTGAAGATTGAAGAGATAAAATTCGATGTAGTT…	1581
UGT380B4	ATGTTCAAAAGTCTCATGAAAGGTCTTGCGGAAAAAGGACACACGGTGCATGTAGTGAGTCACTATCCTTTAGAGGTCCCCGTCGAAAATTACACGGATTTTAGCCTGGCGGGCTCGATTCCTTTACCCAACAATCAGAAATCCTTAAAATATTTTGAACAGTACAGTTTTGATCTTATCGCACAAAATACGTTTAAGATTCTCCACAGCCACATTCAAAGACACGAAGATATCATGAAGAGTAACGCCATTCAAAGACTCATGGAATCCGAGGAGAGGTACGATCTCATCATTACGGAGTCGTTTTCAGTCGATGTGACGCTTGGTTTCGTTAACAAATTTCAAGTTCCTTTTATTTTCGTGACCTCATCCCATTTGCCACCCTGGACTAGCAGTCTG…	1440
UGT354D1	TTTAGGATGACTTATTTATTATCATACATTTATCTTGTGGGTCTTGGTCTGGGTGCTGTCGGCTATTATGGCGTCAATGCTTCCAACATCCTTGCACTGTCAACTGTCATATCTCACAGTCACACGATCCATGTGAACGCTCTCACTCGAGCCCTCGCAGCAAGAGGGCATAAGCTAGTGGTATTATCACCAGACCCAGAGAGACAAAAAAATGAAAACATCACGATTATCCATCTCGAGGGAGGCTACGAAATCGAAACCCTCACCACCGGTCTCGAGGAAATGCCCGAGTCCGAGGACGTCATATCCTTCACCAAACTGATGTTCGATTACAGCATAGAATCCTGCGAAAGACTCCTTTTCTCCGAGGGTAACAAAAGGTTCATAAAAGAATATAAG…	1214
UGT352V1	ATGCACAGTCACCAACAACCTGCGACAGCCCTAACCGAAGCGCTTATTAAAAGAGGTCACCAGCTGGTCGTGATTGGCCCGAGAGTTGTGCCGGGAATGGAGAATAACTACACATTCGTGGACTCATCTTTCGGAAACTCAACTCGTCCGTGGAACAGCTTATTCAATAGGCGACTCACAAAATGGGATTTATTAGAGATTATTCCGGAAGAAGTCGAAAGAACGAAATCTTTCTTTGAAGGGGAGAAAGTTCACAAATTCCTGAGGGAAAAGGAACATATAATATTTGATGTTGTCATCGGAGAATCGTGGCTCATGTCCTACGTATGTGGAATAACTCAGTTATTGGCGAGAGGGAAACCTATTATTGGATTTTCGTCGCTGCCTAATCAACCTTTC…	1539
UGT354D2	ATGATGCCGCGGCCGTGTTTACTCTTTTACGCCTCTCTACTATTTCTTATCGTTTTCAGTTATGGTGGCGCCAATGCAGCCAATATTTTGGCTCTGACTCCGGTCATATCTCACAGCCACTCTATGCATGTAAATGTCTTAACCAAAGCACTGGCAGCCAGAGGACATAAGCTAGTTGTTCTATCTCCAGACGAAGAGAAAGAGAAGAATGAAAATATAACGACGATCCTTCTCGAAGGAGCATACAGCATCGATGCATTCAACTCACCCCTGGAACATATGCCACACTCCGAAGGAGGCCTCACGAGTGCCCACATGATGTTCTACTTCGGCGAGGAAACATGTCGACGCTTACTTTTTTCAGAAGGAAACAAGCGATTTTATCGAGATTATCGAAAC…	1557
UGT352P1	ATGGGATTGATCAAAATGGCGCATAGATCGATGCTGATTGTCCTCCTCCTAGCCGGAGCTGGATACGCTTATAACATTCTAATCATGCACCCAACTCCATCATTTAGCCATCAACAGTCAGTGATGGCTTTGACTGAGGCTTTGATCAAAAGAGGACATCAGTTGTTTGTAATAAGCCCAAACGTTGTACCAGGATTAGAAAAAAATTACACTTATATAGACGTATCATTCACCTACGACGTTTTTTCTGAAGATGGTGATTCAGACGATACCGTCAATACACAGCAGCAAATGTCCAAATGGGAACTACCGATAACGTTCAAGGCATTTAATAATCTTCCATCAGTGCAATTTGATAGCCCACAGTTTAAGACATTCATGGCACGAGTGGAAAAAGAG…	1317
UGT355F1	ATGGCCAAAGCTCGAATTTTCCTCGGATTTATCTCGGCAGCTGCATTTCTGTTCGGAGTATCAGAATGTGCCAAGATTCTCTTCGTTTTCCCTATGCCCACGAAAAGTCACTTCACGACAAATATCGCCTTGGCGGATGCTTTGGCCGAAAGAGGGCACCAAGTGACCGTGTTCTCGCCTTACCCACGGGAAAAGGCAAAGTATCGGGAAATTACGATAGATGTAAAAATATTCGACAATTATTTCGCAAATGTCAATATAACCGCTTTCCGGGCAAAAGGACTTCTCCAGTTCGTGACACCGTTCTTCTTTTGGAGAGCGTTAGGTAACATTTTGGACAGGGCGATGTCGACGGAAGAATTCAAAGAGTTGGTCCAATCAAAGGATACCTTTGACCTC…	1587
UGT355G1	ATGCGCTCTGCTAGCTTCACTCTTGGGGCAGCCTGGTTTATTTTTTCCCTATTCAGTGCTTTTGACTGTCACAAAATTCTCTTCGTGATACCCACTCCGTTTAAGAGTCATTTTTTAACTGTCGTTCCGTTGGCAGAGGAGCTGGCTCGTCGGGAGCATCGTGTGACTGTAGTGTCTCCTTTTCGTCGAGAGAAACCGAACTATCGAGAAATCTTAATCCACGATGAAATACACGAATCTGATTTCAATATAACGAGTGCACACAAGCGAAGCAAAATCTTGGCACCGTTTTTGTTCTGGGATTACATGAACGATGCGATGGATGCTGCACTTTCGACAGAAGCATTTCATAATTTGATCCACTCGAACGACACTTATGATGTCATCATCGCTGAAGTG…	1566
UGT356D1	ATGGGCTCAAACATTCGAACGTTGATGAGCGTGAAATCACTGAAATTTTTCTTGGAAAATAGTTTCAGGAAAATGCTGGTGGCTCAAATGATTTTGCTTGGAGTTTGTATCCTGATCTGCAGCTGCATTCTGCCTGTCGCTCCCATAAAGATATTATTTTTATGGCCTGTTCCTCTTTTAAGCCATCACCGAGCATTCAGCCCTTTGATCGAAGAGTTGGCCAACCGAGGGCATCATATAACAGCGTATACCACAGTAAAGAGAGAAAAACTACCTCCAAACTATACTGAAATCATCATACATCCAGATAACAGTGGACCGAAAATGGGAGATTTTGATTTGACTAGCTGGAGGCACAAGAATAACTTTCAGTATCTTCACGAAATGTATACGTTTTTC…	1659
UGT386L1	ATGTTGACTCTCTTGGCCGGTTTCCTGCTGACTTTTGGTGTGCCTTTGAGCGAGAGCGCCAACATCTTGGCTTTCTTGCAGCTTCCGTTCAACAGCCACATCATTGGATTCCAGCCTCTGATGAAGGAACTTGCGCGGAAAGGTCATAATGTCACAGTGGTCAACGTCAGACATGTCACAGATCAAATTCCTAACTACACGAGTATCAACGTGAAAAATGCCTATGCTGACATTATGGGACAAGAAATGTTCCACACGATGAACCGCATGAGCGTGGCCAGAACAGCCGTCTTCCTTTGGGATTTCGGGCTGGCAGGCGCCGAGGCAGTTTTCAATTTACCGGAGGTTCAACGGCTCATCCATTCGGAGGACCTGCAGTTCGACCTGATCATGTTCGAG…	1566
UGT359B1	ATGTCACCTCACGCCAGAGTTCTAATCTTTTTAATGATTGCTGGTTGCGCAATCAATGCTCTGGCTGGATCGAGGATCCTTTTTGTAATGCCTTTACCCACAAAAAGTCACATCACGACGTTCTCAGTTCTGGCCGAAGAGTTGGCACTCAAGGGTCATGAAGTGACAATGGTTACTTGTTACCCGATCGGAAAACGAATACCGAATTATCGGGAGATCTTACTGGACGAAAAGAAAACTTTTGGAATCCCCCATAACACTCTCAATTTTACCGATTGGATGGATTACAGTGTGTTCAAAACCACATTTATGAGTTGGACAATCATGCCTCGTTGGACACAACAGGCTCTCCAGTCCGAAGAGATGCAAACTTTAATCAAGTCGGAAGAAGAGTTCGAC…	1584
UGT359C1	ATGACGTTCGGAACTTTAGCAGAGGAATTAGCAAGGAGAGGCCACGAGGTGACAATAGTGACGGTTCGAGCGAGAGGAAAGTCAATCCCCAACTATCGTGAGATCTTAATCGATAGAGTGACGACATTCGGAGACCACTTTAAAAATTACAATTTCTCTGAATGGAGAGACAAGATTTTCGGATTCACGCATCTTCGGAATACTGTGTTGCCCAAATTTCTGGAGTCGGCCTTGGAGACGGAACAAATGCAAACTTTGATCAATTCCCAAGAGAAGTTTGACGCCGTTCTAGGAGAGTTTTTCTTCTCCCAACAACCTCTCCTCGCTTTCGGGCCTAAATTCAACGCCTCCCTCATTGATCTATGTCCCGCATTCCCGCAAGCCAATACCATCCGGATG…	1614
UGT357A2	ATGCATTATAAGTTGATCGTTGAAGAGCCAGAACTAGCAGCCGATCCTTATCTATTTCGTTACGCGAGTGCCTTTGATCTTGCCTTGTTTCATTGGAAGTTCGGCACTGACATGCAAAAAATGATTTTAGCCCAGCCTTTGATTCAACAGTTTATTCAGCAGAAAAACCAAAAGTTTGATGTCATCATTGCAGAAATTCTGTTTTCTCAGGAACCGTTTGTAGCTTTAGGGGATTTGTTCCAAGCACCAATCATTGATTTTTCTTCTCAGTGCGGTACACACTATGTTTATGACATTCTGTTCAACCCAGGCATCTATTCTTATGTCTCTGACTACAGGACCTACTACTCTGATCGTATGACTCTGTATCAAAGATTAATTAATACATTAATTGGTCTG…	1395
UGT352S1	TCCGTCATCCAAAAAATGGCATTTCTGTCGGTTCTGATCGTTTTATCTCTAGGATGCGCCGGACATGCATACAATATTCTCATCATTTATCCAACACCATCAATTAGTCATCAAACTCCGATCATGACTTTGACCGAGGCTTTAGTGAATAAAGGACACCAACTGTTTGTCGCCAGTCCGAATCAAGTGCCAGGGTTAGAGCGAAATTACACTTGGATTGACTTTTCAGCCAGCTATATTCAGAAAAAAATTAATTTTGGAAACCCCGAGCTCCTTAACAATTTAATTTTGAATTGGGATGCTTTGAGTGTGTTTCCTAACTATGCTATGACTCCTGTGGCACTATTCAGGAGTGAGCCATTTTCAAAATTTCAAAAGAGAGTGAAGGAGGAGAATATA…	1593
UGT360B5	ATGCGTCGGAAACGCGACGGGCTACAAAATCCTGGGTTTGTTCCCGTATCAAGGTACGATCTCATCATTACGGAGTCGTTTACAATAGACGTGACTCTTGGATTCGTCGACAAATTCCAAGTGCCTTTCATCTTCCTCAGCACGTGCTCAATGCCACCTTGGACGAGTAGTCTGGTGGCGAACCCACAGAACCCCGCGTATGTCCCAAACTTCTTGCTACGCTATTCTCCTCGGATGACATTTACCGAGCGCCTTTGGAACACCCTAGGACTCACCATCAATTTGGCTGGTTGGTATTGGTTTCATGTGTCCGAAAATGAAAGGCTCATGAATAAATATTTCGAAACGGATGTTCCGCCTCTCTTGGACATCGCCAAGAATGTTAGTCTGGTCTTGCTC…	1236
UGT354D3	ATGACTTATTTATTATCATACATTTATCTTGTGGGTCTTGGTCTGGGTGCTGTCGGCTATTATGGCGTCAATGCTGCCAACATCCTTGTACTTTCACCTGTCATATCTCACAGTCACACGATCCATGTGAACGCTCTCACCAGAGCCCTCGCAGCAAGAGGGCATAAGCTAGTCATATTGTCGCCAGACCCGGAGAAACAAAAAAATGATAACATCACCATTATCCATCTCGAGGGAGGCTTCGATATGGAATGCTTCAAGACAGGTCTCGAGGAAATGCCTCCTTCAGAGAACGTAATCACTCTCATGAACCTGATGTTCGATAATAGCATAGAAGCTTGCGAGTTACTCCTTTTCTCCGAGGGGAACAAAAGATTCTTAAGGGAATATAAGAACCAC…	1554
UGT360B6	ATGGAGCTCATTCAAGCTTTAAAGACTGCGTTACTTCTAGCGCTGATGATAGCGGCAAGCTTTGGCAACTTATGGGGCTACAAAATCCTCGGCCTATTCCCGTACAACGGTAAAAGTCACGTGATAATGTTCAAGAGTATCATGGAGGGTCTCGCGAAGAGAGATCACGACGTGCAAGTTCTGAGCCACTATCCCTTGGAGACTCCGTTGGAGAATTATACCGATCTCAGTGTTTCCGGCTCGATCCCTCTGCCAAATAATCAGAAATCCTTCGAGCTGTTTGACTACGCCCACCTTGACATTTTCAACGTCAGGAGCTTGATCAGTTTGTATCACAGGATTGAAGAGCACGAAGACGTCATGAAAACGGAAGCTGTACAAAAACTCATGAACTCCACG…	1566
UGT355E1	ATGAACCCGATCCTCTTGGTATTCTTGGCAGCTGCAAGTCTGGTTGGAGTGACAGAATGTTACAAGTTCCTATTTGTTTTACCTTTCCCAGCCAAAAGTCATTTCTCAACCAATATCGCCTTGGCAGAGGAGCTGGCCCGGGTGGGACATGAAGTGACAGTAATGTCTCCCTTTCCAAAGGAGAAAGCTAACTATCGGGAGATTATAATCGATGAAAAAACAACCTTCACATCCCAACCAATGACAAGGGAGAGCCTGAACGGAATGCGCAAATCGAGTAAATTCATATTTGCGGTCTTCGTATGGATATTTATGGCTAACGTATTGGAAGAAGCACTTGCTTCCAAACCCTTCCAGGATCTATTGCAGTCAAAAGAATCATATGATGCCGTTTTTGCC…	1572
UGT354D4	ATGCCCGAGTCCGAGGACGTCATATCCTTCACCAAACTGATGTTCGAATTCACCATAGACTCCTGCGAGAGACTTCTCTTTAGCGAGGGTAACAAAAGGTTCTTAAAAGAATATAAGAACCACAAATTTGACATAATTATTGCAGATACAGGGACTATGGAGTGTTTCCTAAAGTACGCCCACGTTTTCGATAATATTCATATTGTTGGATTCAGTGCTTACTTCTCGGTTCATCCTTCCCTACTAGGTGACTTCGATAACCCTTCATACGTTCCCCATCACCTCTCTTATTTCACCGACAAGATGAATTTTCATGAGCGGTTTTACAATTGGTTCCATTATACTTACTACAATTTGATGCGACGATTTTCCTACCTGCCGAGACTCGATGCAATGTCT…	1278
UGT354D5	ATGCGACCGACACTCAAAGGATACACGATTAGGATGACTTATTTATTCTCATACATTCATCTTGTGGCTCTGGGCCTAGGTGCTGTCGGCTATTATGGCGTCAATGCTGCCAACATCCTTGTACTTTCACCTGTCATATCTCACAGTCACGCGATCTATACGAATGCTCTCACCAGAGCCCTCGCTGCAAGAGGGCATAAGCTAGTCGTATTATCACCAGACCAGGAGACGCGAAAAAATGAGAACATCACGACTATCCATCTAGAGGGAGGCTACGACATGGATGTTCTCTCCACCGGTCTCGAGGAAATGCCCGAGTCTAATGACCTCTTATCCAACACAGGATTCATGTTCCATTACGGTGCACTGGCTTGCGAGTTACTCCTTTTCTCCGAGGGG…	1587
UGT352P2	ATGCTGATCGTCCTCCTCCTCGCTGGGACTGGATACGCTTACAATATTTTAATCTTCCATCCAACTCCATCCTTTAGCCATCAACAACCAGTGATGGCTTTGACCGAAGCTTTAATCAAAAGAGGTCATAAATTGTTTGTAATAAGCCCAAACGTAGTACCGGGATTGGAAAAAAATTACACTTATGTTGACGTATCATTCAGCTACGAGTTTTTTTCTGACAAAAACACTTCAGATACCGTCAATTTACAGCGACACATGTCCAAATGGGATTTACCAACAGTATTCAAGCCATTTGCTAACGTTACAGGAGCACAATTTGATAGCGTTCAGTTTCAGGAATTTTATGCGCAAGTGAAAAAAGAGAAAATCAAATTCGACGTGGCACTCATGGAGATG…	1563
UGT387A1	ATGCTTCATGTGTTTAGTGATATTGAACACTCACACACTTTTATTATTATTTTGTTTTTATTACCTTTGAACACAAAGTCTAGTAATATTATAATGATCATGCCTACTCCATCAATGAGCCATCAACAACCTGCCCTTTGCTTGTGCGAGTCATTGCTGGAAAAAGGACATCTTGTGACTTATATTAGCCCTGGTTTTTCTTTACCGGTGATCGTAGATAATTTGACTTTCGTAAATGTATCAACGTCAACTCCGACATCAGAACTAGCTCTGACCAAAGACTTTCAAAAGAAAGTCAATAGAGAAAGTTTGTTTGTTCTCATAAAAAATTTAATCTTCATGGTAGAGAATCAGATACTGAGTGCATCGTTCAAGGAATTCCTAAGGCATACAAAAGAA…	1596

## Sheet: Table S13
Gene Name	Nucleotide Sequence	Length (nt)	Clade
g5417	ATGAAAATGGTTGCACCGGATTATTTTCTAGAACTGTGTAACATCTTTCATACCGGACAGGTCGAGCCCGGATCCTGCTTACAAAGGCTGTTTGGTAATGTTCAGACTGGTCTCATCCTGAAAGATGTTTCTCTTGAAGTTCGCGCGGGCGAGGTGCTCGCAATTTTGGGCTCTAAAGGGAGTGGGAAACGAGCTCTGCTAGAAGTAATTTCCCGTCGAAGTAGGGGACCAACGAGGGGTCAAATCCTTCTGGATGGTACCCCGATGTCTCTGAGTCTTTTCCAAAGGAGTTGCAGTTACGTCAGTCATAGAAATGACCTTGTAACATCACTCAGCGTTGAACAAACCCTTCACTATGCATCTTACCTCACCGTCGGATCACAGGTTTCCCGTTACATG…	1968	A
g5535	ATGGAATTTTTGTCCTTTTTTTTTCAGAACCTTCCAATTGACAAACCGGGATTTTTGTCCAGACCTTATAAGGAAACTGCCATGGCACTCTGGAAACAAATTCGAGTCCTGCACTACAGGAATGTATGTATCAGGAGACATCATTGGATTGTAGCGCTGTTCGAAATCGCCATTCCAGCAATTATCTATGGAATTTTAGCTTATTCGTTCACTAAACACAGTCCCGTCTATCACTTCCATCAAAATGAATCAATAAATCCTGTTAGTGATGAAAACTTCGTCTTAAAAAATGGCTTCTTTGATCTCACACAATATCCTTTGGATCTTACCTATGCTCCTAAAAATAGTTTGACAGACAAAATTATGAACAAAGTTGTTGCAATTCTGAAGGCTCACCAA…	4794	A
g5539	ATGTTTTCTTCGAATACGTCGCTTTTCCGGCCGCTAATAATTCTATTCTACAAGAATGTCCGTTTCCGGCGTCGCTACTGGTTTTACACCCTCATTGAAATCCTTGTCCCCATTTCCCTTTTCTACGCGGTCGTGTATTCTAAACATTCATATCCTTTGATTTTCGGACGAAGTGTTCGCAGGGACGCTTTCGTTTACCCGTTGCTCAACGAACAGCTCGTTTTCTCCAAGCTTGTTTTGTCCGATCAATTGGATCTTTTCTACACTCCCGCTACTCCTCTGGCATCTGATCTTATGGCAGATGTTTCCGCAGTCATATCGGCTCGGAGCATGCGCAATGTCTCGATAAATGTCGTTCCCGTGAAAAGTGAAACCGAAATGGAGTCCATGTTCTACAAA…	4971	A
g12458	ATGTCTTACTTGGCGCGTAATCAAGCTGATGCACGTTCTTTGATGACAGGACGTATCACTGATACTTATACAAATATCGCAACTGTAAAGTTATTTTCACATGCTGGTCTCGAGGCTGCTTATGCCCGCTCAGCAATGAAGGAGTTTTTAGTTACAGTGAATTGTGAGATGCGGCTGATTAGTAGTTTTCAAATAATCAATCACTTACTTAACATGATATTGATTATGGGAGCTACCGGTGGAGCACTATGGCTCTGGGCGCAGGGGTATGTTGGTATTGGAGCTGTAGCAGCCGCCACTGCAATGGGACTACGTTTAAACAGCTTCTCCCATTGGATAATGTGGGAGATGGCGGCTTTGTTCGAACATGTCGGTACTGTACAGGATGGTATTAACACA…	1224	B
g12990	ATGTGTGGTTCCGGCACATTATTAATTGAAGCTGCAATGATGGCTTGTGATCGTGTACCTGGTTTAGCGCGTCAATTTTGGGGATTTCAATGCTGGTCGGGTTGTAATCCAACGCTTTGGGCTGCTGTAATTGCTGAAGCGGAAAAACGGTTTCAGACGGGGATCGAGCAAGCGACTGCGCTTTTCTATGGCTTAGATATTGATCGCCACATTTTGCAAATAGCCAAGGAGAATGCTAAACAAGCCGGTGTTCACTTTTTAATAAATTTCCAACCTGGTGATGCGGCTAAATTGGAGAATCCATTTACTGTTACTCAACAGGGGTTTATCACTAGCAATCCACCCTATGGTGAGCGTTTGGAAAGTGAACCTGCTTTAATCGCGCTTTACAGTCTCTTA…	2961	B
g14191	ATGAGTATGACAACTGAACCTATGTCAACTATTAAGCAGCAAGCTAATCATGATGGCATAAATATTAAGGCTCATTATCAATATATATTAAAACGCCGTATTATATTGATGATGGCAATCATTATGTTAATTGTGCTGTCATTAGTGATTGATTTTACCTTGGGGCCATCAGGTCTTTCAGTAGTCAAGTTATGGCAAACATTGGTCTCACCAGCGAGTGTTGATATTGGTACTCAGGTGATTGTTTGGGATATTCGCTTACCCTATGCATTAATGGCTGTCACTGTTGGTATGTCACTTGGACTGGCGGGTGCTGAAATGCAGACCATCTTAAATAATCCGCTAGCCAGTCCTTTCACATTAGGTGTTTCTAGTGCCGCGTCTTTTGGTGCCGCATTA…	1830	B
g14588	ATGGTACTAAATAAACTTAACCAATTAGGACCTATTTGGGTTAAAAATAAACCCGCTGGTAGTTGGGCTACTATCATCTTAGAACAAATTGAGGACATACAGGATTATTACGCTCGCTATTTACCTCAAATGTATTTAGCCGCTATGATCCCGATTATCATTCTGATTGCAATTTTCCCGCTTAACTGGGCCGCTGGCTTAATTTTATTTATCACCGCACCTTTAATCCCCTTATTTATGATATTAGTTGGGATGGGCGCCGCTGATGTTAATCGACGAAATTTTGTTGCTTTAGCCCGATTAAGCGGCAGATTTCTCGATCGTTTACGTGGACTGGATACCTTACGACTTTTTTTTCGTGCCAACAAAGAAATAAAAGATATTGAACAAGCAACCGAA…	1473	B
g15953	ATGTTCTCATTCGGGATGTGGTATATGGATAACATTGAAGTCAGAGGTGTGCGCACCCATAATTTAAAAAATATCAATTTAATTATTCCTCGCGATAAATTAATTGTTATTACTGGGTTATCAGGTTCAGGAAAATCTTCTCTGGCATTTGATACCCTGTATGCAGAAGGTCAGCGCCGTTATGTTGAGTCACTGTCTGCCTATGCTCGGCAGTTTTTATCCTTAATGGAAAAACCGGATGTTGATCATATTGAAGGGCTGTCACCAGCCATTTCAATTGAACAGAAATCCACTTCACACAATCCACGTTCAACGGTAGGTACCATTACCGAAATCCATGATTATTTACGTTTATTGTTTGCCCGTGTCGGCGAACCCCGCTGTCCAGATCACGATATT…	3165	B
g16397	ATGACCGCCAAAGGGGCAGTGAAAGCCGTTGATAATGTTTCTTTACAGCTAAATGAAGGCGAAATTCGTGGCTTAGCTGGCGAGTCCGGTTCAGGTAAAAGTCTGATTGCTAAGGCTATTTGTGGCGTTACTAAAGATAACTTAAAAGTGACTGCCGATCGTTTTTATTTTCTTGATATTGATCTGTTAAAGCTCAACGCACGCCAACGACGTAGAGTGATAGGCCATAATATTTCGATGATTTTTCAAGAACCCCAGTCTTGCTTAGATCCAGCTGAAAATATTGGTAAACAACTTATCCAATCAATACCACAATGGACTTTTAAAGGTCGTTGGTGGCACCGATTTAGTTGGCGTAGGCGACGCGCAATTGAATTACTCCATCGAGTCGGAATTAAA…	1605	B
g3432	ATGGCTGCAATTTTTCTTCGTAAACCAGTAGTATTAGAAACCAGTGTCACTGAACTGATCAACCCCTTTAAATCTTGGCGCTATCCATCATCGAGAACCAAATCTACCCTGTCAAAAGTCCTCCACAGTCAAAGGAACCATCAAGGATATGTCTCCAATTGTCTTCTTCCTCTGAACAATTCGAAACATCTTAAGAGTTGTGTTGCATCCATTCACACAAGCATTTCATCGGATCGAAATCAAAGGAAGTGTAATACGCCAAGAAATGGATTACTGTCAGCAAATTTATTCCTCACACCATGTCGGCACATTGTTGGGAAAGCAGCGATTAAAAAATTTTTCAAGTTACAAAAAGTCCAAAAAAGAAGTTGTTTCCATCCTGGAACCTCCGGACTGAAC…	2277	B
g4640	ATGGCGGTACCTTTCTCTCTAGGGAAAGTCATAGACATTATCTACACGTCAGATGCAGAGAAAATGAAAGAAAATTTAAATTTAGTTTGCTCCATCCTTCTCGGCGTGTTTGTATTAGGGGCATCTTGTAATCTTGGTAGAGTGTATTTGATGAATATGACAGGAAACCGGATCACAACAAGAATGCGAAAAAATGTATTCAAGTCGATCATCTCTCAAGAGACAGCTTTCTTTGACAAACATCGCACTGGAGAGTTGATCAATAGATTGTCCGCTGATACTTCTCTTGTTGGTCAATCGGTAACAATGAATATATCTGACGGTCTTCGATCTGGCATCATGGTGGTCTCTGGAATTTCAATGATGTTCTACATGTCACCATCTTTAGCTTTAGTAAGC…	1659	B
g5446	ATGGTCGCACTCGATGCTCTCTTCAAGAATGTTGAATGGACTCAGGTCATTGGAAGAAGCAAGATGATGCCCTTTTGTCCGCCAAATGAAACCCTTACTGAGATTTGGGTCAATCATGGCGTATCTCGGTGTTTCATGGAGACTGTATTCACCGGTTTTCTGGCAATATTTGTTCTTATTGCTGGAACAATTCAACTCTTCTACTATCGCAAGTATGGCACGCCAGTCATGGTATTGTTGTCCACATCCAAACTTTTTCAAGCACAGATTGCCTTCACCGTATTACTCATTATCGCAACCATTGCTCGATTTATCGTGGAAGCAATCATCATAAATCATGGAACCATTTACGGATACATGATTTTTTCGACCATCGCTATGATTGTGCCGATTATTTTT…	2589	B
g629	ATGGTCGCAGGTCGCTTGCCCTCATTCGTTGACCCATTCAAGTGGGATAAAAGCATCATTGCCATAGCATCTTTGGTTGTCCTAATATTGAAGAAACAAGGTATCTCGTTATTATTTGTGAACGCTCTCGTAGGAACCAGCGTTGCTACAGTGTGCCTCCTCTTGAGCATTTTGGATGTTTTCACATGGTACTTCGAGGTAAAACGTCCAAGAGATGAGAAGGAAACGGAGGAGTACGTGACGTACAATCACAACTCTGCTAACTGGTGGTCGAAACTGACTTTTTTTTGGTTAAACCGTCTGTTGATTAAAGGCGCATCAAGACCATTAGAACTTGAAGATCTAGGCCGATTGCCGGAGGAAGAACGCATTCATATCCAATTCAAAAGATTTCTACAA…	4899	C
g8141	ATGTACCTCGATTCTATTTGTGGTTCACCCTTCTGGGACACAAAACTGACGTGGGACACAGATGATCCAGATTTCACTCCTTGTTTTCAGAAAACAGCATTAATTTGGGCACCCTGCCTCTTTTTTTGGTTATTTTCACCTCTCGAAATTTATTACCTCGTTAGTAGCAATTGTCGGAATATACCATGGTCATGGTTAAACATAGCAAAATTGGTTGCCTTAATAGTTTTAGTGTTGCAATGTTTAGTGGATCTAGTTGTCATTGGTTATGATGCAGTCATCCTTGCAAAGTACATATATCCTGTTGATTATTTAACACCCATTGTAAAGTTGCTCACTTTTATTTTTGTAGCGAGTCTTGTTTATGCCCATAAAGTTCGTGGGATACGAAGCTCAGGA…	3087	C
g8145	ATGTGTTCAGTGCTGTCAGCAGGGCATTTTAAGATAGCCTTAATAATTTTAGTATTACAATGTTTAGTGGATCTAGTTGTCATTGGTTATGATGCAGTGATCCTTGAAAAACACATTTATCATGTTGATTATTTAACACCCATTGTAAAGTTGCTCACTTTTATTTTTGTAGCAAGTCTTGTATATGCCAATAAAGTTCGTGGGATGCGATGCTCAGGACATCTTTTTTTCTTCTGGACTTTTCTAGCAATATGTGGGGCTTTCGAGTATAGAACATCCCTAAGAAAAGCTTTTAGCGAGCACCCTGTAGAACCACTTTATCCACTTATCAGTTACTTGGTGTACTACCCAATAGTTTTTGCCTCTCTAGTTTTGAATTTCTTTGCTGATCTACCTCCG…	4377	C
g8583	ATGGAAAGTGGGACTAAAAGTTACAAAATCAATCCAAGAGATAGAGCGGGGGTAATTTCTGTGCTATTTTTCACATGGCTGAGAGATATTTTCAGACAATCTTACTGCAATGTCATCAATCTTCACGACATGCCGAACCCCCGAAAAGAGGATCATGCTCGTCTTTTGGGAGACCAGCTTGAAGCTTCTTGGAATGACGACTTGAAGAAATTCGAAAACCCCAGCCTATTAAGAGCTATAATTAAGGCTTTCCAAAGAGATTTCTACGTGATAACTGCTTTGCACCTTACAAATGAATTATTTTTAGTCTTCACTCGTCCATTTTTTCTGGGGATCCTTTTGTCTTACTTCAAAGAGGGTTCAGCGACAAGTTTAGAGGAAGCAATGGTCAGCGCTGGA…	3948	C
g97	ATGGAATCCATGGATGAGGACATATCCTTCAACGACTTGTCGTGGAATTGGACAGAGTTTTGTGGAGAGGAAGGTTTCATAGTTTGGAACCGTCAGCATGAGGATTTGGGCGATTGCTTCCAAAAACTGGTCCTGCACATTCCTATTCTCTTCCTCATATGTATTTCCTCAGCATACTATTGTGGAAAGAATGTGGACTGGTTCTTTCGTTCAAATTTTGAAATGAAAATTTTGTTTGTCAGATGTCTTGTAACACTTTTCATTGCTCTCATACCCATCGGCAGGATACTCCTCGATATAAGTTCAAACCTTGAAAATTTTGCGTACATTGCAGTTTTATTCAATATCGTTCAATGTTTTGCCTGGCTCTTACACTTTTGTTATATACTGTCCCTGCGT…	4605	C
g20337	ATGGATACTTTCTGCAACTCACCATTTTGGGACGCAAATGTCACTTGGCACACAGAAGATCCAAAATTTACTCCATGCTTTGAAGCGACTGCACTGTCATGGATCCCTTGCATCTTTCTTTGGATCTTCTCTCCGCTTGCTGTTCGTAACCTAATCAAACGTCAGACATGGACCGTTCCTTGGTCTTGGTTGAACATCACAAAATTTTTTTTAACAGTTGTTTTAATTTTAATATCATTACTTGATTTATCCTACTCTTTGATCCTGCTCTTAAAAGGTGCAGAAACATATGCTGTTGATTATGTCACACCATGTGTCCACTTAGTTACTTTTATTTTAGCTGCTGCACTTTTGATAGGGAATAAAATACGCGGCGTATCATCCTCAGCTATACTATTT…	4185	C
g20396	ATGGAAAGTGGGAAGAAGAAACTGGAGCGGCCCCCTCATCCGAGGGAAAAGGCGAACCCCTTGTCCGCTCTCACGTTTAGCTGGATATTAGATCTCTTTCTCAAAGGTCGGAAAAGAGATCTGGAAGTAGAAGATTTGTACATAACCCTGAAAGAACATTCGTCCGGGTATTTAGGAAATAAACTTGAGAGGTTATGGACGATAGAGTTAGAAAATTCAAAAAAATTCAAGCGTAAACCTAGTTTATTACGAGCTCTAGTCAAATGCTTTGGTGCAAAATTAGCATTCTATGGATTTCTCCTTTGTATGATGGAAATTTGTTTAAGGACACTGCAACCTATATTTTTGGGTCAATTGGTCAGTTATTTTGCACCAAACAGTAATATGTCTGAAAATGAG…	4218	C
g2893	ATGTCGCCTCTTGCCGGGGCTCTTCATAAATGTATCAAGGACAAAAAAATGTTGCTAGAAAAAATGGTACTCCTCTCAGATGTATGGGCTATTGTTAACGCCGACAAGGAACTGTTCAAAAAAAGGCTGATTTACTTCTTTGCTGGCATGCCAGTTATTTCAGTTGTCAACAACGTTTTAAAATGGAGCATTGGAGAGTTGAAGTTACGTTTAAGAACTCGTTTAACTCATCATTTATATACCGATTATTTAAAGGGTTTTACATATTACAAAATGTCAAATCTTGACAATCGGATAGCAAACGCAGATCAATTGCTAACAACAGATGTCGATAAGTTCTGCGAAATGTTTGCGGACCTCTACTCTAATGTGTGCAAGCCTTTCCTAGACATCATTATC…	1887	D
g5461	ATGCTTTGGCGAATATCTTTGATCATTGCCAGAAATCCTAATGGGGTGAAAGGCGTGATACAAAAATGCAATGGAATATTCTCAGAGTCCGCTTCCTCTTTTCGCGGGATTTTCAAGAATTTTGAAGCAGTCAAGTTGAAGTTTGAAAAACCAAAGCTACTACCGCTGACAATTTATTCGATCGCGGGTTTCAGCACTGTCAAAATATATCTATCGAATAGTCGAGCTCTTTGCAAAAGCAAATCTCGCCCACCTAGTTCTGTAGGATCAAAGGATGATGGTGCTAGTTTTGATTGGAAGCTGTTTTTCCATTTGCTTTTGCCAGATATATGGTATTTGATCAGTGCAATAGCTGCAGCCATGTGTGTAGCAATGTTAAACATTTGGATTCCAATTCAT…	1452	D
g9719	ATGCCTTCTGTGATATCGAAATACGTGGATGACACTATGTCAAAATACAACATCCCGAAAGAAAAGCTTAGCAAAGGAGTCATCGGATTAGTTATTCTACTCTACGGATGTAAGATAGGTTATCCTTACATTCAGAAAGCTTGTGCAAGGACCAACTCAAAAAAGTCAAAGAAAGTTTACAGGATTAATAGTAATGGTGAGCTTTCTGGTTGCAGTGACTCTGATGAAGAAAGGCGCATGAATAATAACAATAATAAATCGGCAGTACCGAACGGTAACATGCCCCCAAACGAGCTTTCGAACGGCAAGACAAATGGAATTCAGAAGGCCGCTGTCAAGCTTAAAGATAAAGCAAACATTCCGGGAGTCAATAAAGAGTTTTTGCTCCAACTACAGAAA…	2217	D
g14589	ATGCTACCCGCAGCAGGCGTTCGTGGCTCAGCAATTATCCGAACTGCCAGCCGTTACGCTGAACGGTTGGTTAACCATGATGCAACTTTTCGTGTCTTAGCACATTTAAGGATATTTACATTTCAAAAACTATTCCCGCTTTCACCTGGCGGTATCGCACACTATCGCCAAGGAGATATTCTTAATCGTTTGGTAGCTGATGTCGAAAGCCTTGATCATTTGTATCTACGGGTGCTTTCTCCCATTTTTGCTGCTTTGGTTATTACTATTTTACTCACTTTGGCATTAAGCACATTAGACTCATTTCTTGCCCTTACTCTGGGCACAACTATGCTGTGTTTGCTGATTACCTTACCCTGGTTTTTTTATCAGGCGGGAAAATCTATTGGACACGATCTC…	1353	D
g9324	ATGTTGAGTGGTGGACAAAGGGCGATGGGTCCGGCTCTGGCAGACGGACAGTCCTCGATGGAGATGGAGCTTCAGGAAAATACTTTGAACGAGAGCTCAATAGTATCGTTGCCGATATCGAATCAGGAACTACTCACCAATAACCATAGAAACAATGCAGCGACACCAAAGTCAACGCACTCCGTTGAGCTTAGGTTTGACGCTCTTACTTATAGTGTCTCTGCAGGATTCCGCAAAGTGATTGAGTTGGCTTGCGGTGAATATGGCGAGGATAAAATCAACTTGCTCGTTGAGGGATCAGAGAACGGGAGAACGCTGGAATGGATGGAGAATCAAGATTTAATTCAGCCAATTGAGAGCTGTCCAGAAAGGGAGAGGAGGAAGCGCGGATTATTTGCT…	1260	E
g3971	ATGAATACGCTTCAAAAATTAAATGCTGAATTTAGAAGTAAGGAGCATAAACCCAGCAAAGGGAAGAGAAGGGGCGATGATAGCGATGATTCCGATTCAACCGTGAAAAAGCCAGCATCTCGTAAATCAACCAACTTGTTTGCAACTTTTGCCGAATCAGATGAGGAAGATGAGCCAGTCGTAGCCATTGCTCCTAAAAAATTATCGGCAAAAGATAAGAAGAAATTGGCGAAGAAAAAGGTTGAGGAAGACGAAGACGATGATAATAGCGATGATAGCGATGATAAGGATATCATCAAGAAAGCAGAAAAATCTGCTAAAATGGATGATTCAGACAAAGAGGATTCCGATAGCACAAATCATATAGGGAAATTGCCCAAAAAGTTGACTGCTAAGGAA…	3237	F
g3978	ATGCCGTCTGACGCAAAGAAAAGAGAGCAATTAAAAAAGAAGGAGGCAGCGAAAGCACGTGCGCAAGGAAATAAGAAGAAAATTCCCACAAAGAAAGACGTCAACGGAAAGGAGAATGGTGTGGAGCTTAGTGAAGAAGAGGCTTTGTGTTTGAAGCTGGAAATGGACGCTAAACTGAATGCTGAAGCCAGATCATGCACCGGTTCTTTAGCGGTTCATCCGAGGTCCCGTGATATTAAAATAGAAAACTTCTCCGTCACTTTTCATGGCTGTGAGCTGATTCAAGACACTGTTCTTGAGTTGAATTGTGGTAGGCGTTATGGTCTCCTTGGACTCAATGGCTCAGGTAAATCAACCCTGCTAGCTGTTGTTGGTAACAGAGAAGTTCCAATTCCAGAA…	1866	F
g7740	ATGGCGAACTGTGCAGAAATAATCAAAACAGAGTTTCCTCGCATCGATGAAAGCTTATTTAAATATATAGATGGCATACTAACCAATGCTGATGATATTGATGATGGTGAAGAATTGTACGATGCCATTGGCGCTGTGTTACACGAGGTTGCAACAGAGAAATCTGAGAAAGATATAAAGGATATTTGTGACCGATTATTAGACATCCTAAAACCAGAAACCTCCACTTTAAAGAATGGTTCGAACAAAATACTGAACGCTCCTGTCCACCTTGGAACTATGGCAGCAAATCTTGAAACTAATATTGATGACATCAAAAGTATATGGGTCGTTCAGAGAGATGATCTATTGAAAGTAGACGCAAAAAAATTAGAGAAAGCCGAAGCAAAGTTACAGCAG…	2121	F
g11231	ATGGCGGATGATCAGAAAGTGAAAAAAGATGAGAAGAGCGCCGGCATGCGCCGAGTGTCGACGGTGACGTTCCGTCCGGAAGTGCACGAAGTTTTCCGAATGGAAAGTGAGGACGAGGATGATGAGGAAGAGGAGGAGGCGATTGAGGAGTACGAGGAGGGTCCTCTGGAGATGGGTGCGATGGGAGTTCCGGGGGGGCTTGGGGGTCTCGAAGGGGGGCTCCGGAGTAACCACAACGGGGTCTCGATCCTCAACACGAGCCGCAAGCCAGGACTCAATCGGATCCCAACTCGAGCCGAGATGAAAACGCTTACGCACAAAGCCAAGCGTCCTGCGGTCGACATCGAATTCCAGAGTTTGAACTATACCGCCAACTCGTCTCGTGGAAAGAAATTCATC…	2157	G
g13676	ATGATTTTGCCATTTAAACTGGGATTAAGTGTAGCTGCTGTTGCGTTAATTATTAACGCTGCCGGCGATGCATTCATGATCTCCTTATTAAAACCTTTGCTTGATGAAGGTTTCGGTAAAGCTGATAACAGCACACTAAAATGGTTACCCATTGCTATATTGGGGCTAATGCTGATAAGAGGGATATCGAGTTTTATCTCCAATTATTGTATTGCCTGGGTTTCTGGTAAAGTTGTAATGAATATGCGTAGGCGTTTGTTTGGCCATATGATGGGGATGCCGGTTTCCTTTTTTGATCAGCAGTCTACAGGAACTTTACTTTCTCGCATAACGTATGATTCTGAGCAAGTCGCTTCATCTTCCTCTAGCGCTTTAATCACTATTGTTCGAGAAAGCGCT…	2595	G
g16395	ATGCGGTACCTAATTTTATGGATTATTTTAATAAATGTAGGGACAATAAATGCATTAGCAGATGCCCTTACACCACAAATTCGTCAAAACAGTTTTATCTATTGTGTTAATGGCATTGTCACTACATTTAATCCGCAAATTGCCAGCACCGGGCTGATTACTGATCCACTAGCCGCTCAACTTTATGATCGATTATTAGAAGTTAATCCATTTACTTACAAATTAAATTCCGAACTTGCCTCGCACTGGAAATCCTTTGATAAAGGAGCAACTTATCGATTTTATTTAAAACGTAATATTCCATTTCAAACAACAGATTGGTTCACACCGACACGAACGCTCAATGCCGATGACGTTGTGTTTAGTTTTTCCCGTATGTTTGATAAAAATCATCCTTAT…	1671	G
g20448	ATCGAGAACATCGCCAAACTGCTCGGCCTCTACGGAACGCTGGAGACGAAAGTCGGTGACATTTCTGGAGGTGAAAAGAAACGACTTTCAATCGCTGTCGAGTTGCTCACGAATCCGCCTGTCATGTTCTTCGACGAGCCCACAAGTGGACTGGACAGCGTTGCTTCATATCAGCTCATCACTCACTTGAAATCTCTGGCTGAAAAAGGACGAACCGTGGTCGTGGTCATGCATCAGCCAAACTCCAAAATGCTGGAACTAATCGATGATGTGTTGGTGGTTGCGGAAGGCAAAATTCTCTACAATGGTGCTCTGACTGATCTCGTCGATACTTTCAAGGAAACCGGTGTCGAATGCCCACAGTACTACAATCGTGCAGATTTTGCTTTGGAAGTGGCC…	1503	G
g2704	ATGTCTCTGAGATCGCCAAAAATGACCGAAGTGCAGCCTCCTGATGAGGCCGGGCATGAAAATTTACCAATGAAACGAACGAGCACAAAAGGAAATAATTCAAGAAATAAAATCAAAAATTCTTTGGATATTTCATTCAGCAACGTATCCTACACTGTGAAAACTGGATTGAATCCGTTTCGTAAAGAACCGAAACAGTTATTGAACTCTATAAGTGGAGAGTTCTTGAGTGGGCAAGTGACAGCAATCTTGGGTCCATCTGGAGCTGGCAAAACCAGTCTTCTAAATATTCTTTCTGGGTTCAGTGATGAAGAGATCTCTTCACGCCCGTATCCGAAAACGCTAAAAGCTGTGGTGGAGTCTGTGCTTGAATCAATGAATCTATCATCACATCGGAAT…	1512	G
g3563	ATGGATGTGGAATTCAGGGATCTAACCTTCAGTATCCACAAACAGTGGTATCAAAGAGATGGTGTTGAACGAACAATCTTAAAGTCGGTCAGCGGTAAATTTCGTGCGGGCGAACTATCGGCGATTCTAGGTCCCTCCGGAGCTGGAAAAAGTAGCTTGTTAAATGCAATTTCTGGATTCACGTCGAAAGGTGTCTCCGGATCACTTTTGGTTAACGGGGAGCAGAGAGACGAGAAACTCTTCCGAAAATTATCATGTTACATCACACAAGAAGATATGATCCAGCCGATGCTCACACTCCAGGAAGTCATGATGTTTGCGGCAGAACTGAAACTCTCGGGAGAGACCTCCGTCAAACACAAACTTCAAGTGGTGCACGAAATTCAAACCATGTTAGGA…	1977	G
g4589	ATGTCGGGCTCCACTGCCATTAAAATGTCTCAAAATCAGACGCGAGCTATTTTTATGCACATGCCCCAGGCTGTTCCGATCGACATATCTTTTAAAGAAGTCACATTCGCAGTTAAAGATGGCTTTGGAAAAGAAAAGAAAAGGATATTGAAAGGTGTGTCGGGTCGTTTCCAATCTGGAGAACTCACAGCAATTATGGGCCCGTCTGGTGCGGGCAAATCTTCTCTTCTTAACGTTCTCACTGGCTTCAACACGGATGGAATGATCGGATCAATTTACACGAGCAGCCGTAATGCTGATCAATGTCGGCGGCTGAACAAAAAGGAGTCATGCTACATTATGCAAGACGATCAACTTTGCCCCCTATTCACGGTCTGGGAAATCATGAAGGTGGCCACC…	1707	G
g5415	ATGCCTGGAGCTTCGGCGAATGGGCCCAACATGTGGGAAATGGAGCGGAGGTATTCGGTCCCATCTAACGAAACGGGCCTCATCGACAGCTCGAGCAGATCAGCTCATCGGCCCCCCTCTCTACCTCCGTCCACTGCCATTCTACCTTCTGCGTCCGAGGATCTACATGCCTGGTCCATTTATAGACAAAATTTAAATTCTGACTTCACCGACTCAGCTCTGGGGTCGAGTGAAAAATCGCCCTTGCCTTACGGTAACTTTCAATTAAGAGAATCAACTGTGCAATCTATTCTTAGCCATCCCCGTTATGGACCCAAGTCACCTTTGGGTTCAAATATGTATACCTACTTAAAATTCGGTTTGCCTCGGGTATTTCCGCCGAACGGTTCGAGGGGCTCG…	2868	G
g7725	ATGCAGGAGGATCTTCTTCAACCGGGTATCACCGCCCGTGAATCCGTGCGGATAGCCGCAGATCTCAAATTAGGCGATACGTTGTCTAGAAAAGAAAAAGCCGAAACAGTAAATGAAATAATGAATTTACTATCTCTAACAAAATGCCGGAACACGCTAACAACTCTTTTGTCCGGAGGAGAAAGGAAGAGACTATCAATAGCTTTGGAATTAGTAAATAACCCACCTGTAATATTTTTAGATGAACCGACCACAGGTCTAGATGACGTGTCTAGCTCGCAGTGCATTGCCCTGATGAAGGCGTTGGCGGCTGAAGGACGAACGGTCATCTGCTCCATACACACGCCTTCCGCCCGCTTATTCGCCATGTTCGACCACGTTTATATCGTATCTGAGGGC…	1590	G
g11125	ATGTGGAAACTTCGTGTAACAGGTTACATATATTTCAGATTTTCAGAGATTGGAGGACAACAGAGGAGAGTCTCTTTAGCTGTGGCACTTTTACATGATCCAAAACTTTTAATCCTGGATGAGCCAACGGTTGGGTTGGATCCCGTATTAAGTAAAAGTTTATGGAATAGGCTGAAAGCAATGTCGACTGAAGGAAAAACGATTATTTTGACGACTCATTATATTGAAGAGGCTCGGCAAGCATCAACGATAGGCTTAATGCGAAACGGTAGGATGCTCACTCAAGATACGCCGGAGGCACTTTTGAGAAAGTACAACACCGAATATTTGGAAGACGTTTTCCTCGAACTTTGTTATAACGACACAGGCCCCGCTCTCACAAAGGCTAGTCTGCAGAAA…	1488	H
g12176	ATGATGGCTTGCAACAATAATACGTTTCCTGATGATCCGGCAGTGTTGGTGCAGCGGGCTTGCCTCAGCTATGGCCCAAAGGCGCAGATACTTCAAAATCTAAGTCTAACAGTACCTCAAAATCAAATATATGGACTTTTGGGACCTAGTGGATGTGGAAAGACAACCCTTCTCAATTGTATAGTAGGACGGATGCAGCTAGATTCTGGAAGTATATTCACCAAAGCCAAGACTACTTCAGAATTAGGATATATGCCACAGGATTTAGCGCTCCATAGAGAACTTTCAATTAGAGAAATTTTCAGGTTTTATGGAACAATGTTAAACATGACAGAGGAACAAGTTATGACAAGGAGTCGAGAATTATTACAGTTCCTTGAATTACCTTCGGATTTAAAA…	2088	H
g1232	ATGTTGTACGCCATGACTGCACCGGGTTCTGATTCCTCTAAATGTGGATCTAACTCATGTGTTTATGTTCACGGTAGTGTTTGTGGATTTCTAAATTTACCTTCAGGAACTCCTTTTTCAGGAATGGGGACGGGAGGACAAGCGACAGATCTGGCCGAGAGGCGATCTCATTTTGTGACCCAACAGAGCACCGTTTGGTCCAGAAGACAGCAGGCAGTATGCGTGAGGAGAGCCTACAAGAGGTACGGTTCCGCCAAGAACCCCAACGTCATTCTAGATGGTCTCAACATGACCGTGCCCAAAGGCTGCATATATGGACTTCTAGGGGCTAGTGGATGTGGAAAAACCACGTTATTGAGTTGTATTGTGGGTAGAAGGCGGCTCAATGCAGGTGAAATA…	2424	H
g15008	ATGAATATTATCGTCTACAGTAAACCAGATTGTGTACAGTGCAATACAACTTGTCTAGCACTAAAACATAAAAATTTACCTTATGATGTCGTGGATTTAACCCAAGATCATGAAGCATTGCGTTTTATTACCAAATTGGGCTATCAGCAAGTACCCGTTGTTATAGCCGGTAAACAACATTGGTCAGGCTTTCGCCCTGATATGATCAATCAATTAGCTATAGCAGAAAATTATTACGACTCGGCAATACTGGCACAATATGCATTTACTTTTATTAAAAAACTTTTCCAGCAAGCCTATAACCACAAGTTTCGTTTTCAAACATTTCTTGGTGCCTTTAAATATTATACTAGCTACACCTTAAAAACTTTTGATGGTAAGCGTTACTTAGAGCGTTAT…	2475	H
g16696	ATGGGCGCAATGGAGATGAGCGGACCTTTCTGGCCGTTACATTTAGCAAGTATGACATCGCAGGAACTACTGAGTTTTGCCGGCACCGGTGTTTATATTGCCCCTATGCTAGGCATTATATTGACAAGCGCGTTCTGGGGGCGCGTTGGTGACAGGATCGGCAATAAAACAATGATGATCCGCGCACTGGCTGGCCTTGCTCTAACGCAGTTAGGACTCGCCTTCGCAAATGATGTATGGATTGTACTTATTCTGCGTTTTGTTCAGGGCGCTTGTGCCGGGTATATCGCTCCAGCACAGGCTTATGGTATTGCCATGGTACCAGCATCACAACATACACGTTTATTCGCATGGTTGCAGGTTTCTACTAATACAGGAGCACTTTTGGGTGCTATCACT…	2262	H
g1795	ATGGACACGAGCGTGATGGACGATGGAAGTCGCGAACCGGCCGTCGTGGTTCGTGACGCTTACAAAAGATTCTCCAGTCAGAATGTGGTACTCCGTGGATTGAACATGACCGTGCCGCAAGGTACAATTTATGGCTTACTTGGACCCAGTGGCTGTGGGAAAACAACACTACTTAGTTGCATTGTTGGCAGAAGTGGGCTTGATGCCGGTTATGTTCGCATTAAAGCCAAAACGAAGTCTAATATTGGATACATGCCTCAGGAGTTGGCTCTATTCAAGGAATTTAGTATCAAAGAAACAATGATCTACTATGGTCGTTTGTTTGGTTTATCGGCAAGCAGAATAGAAAAACGGACCAATGAATTGCTCAAATTTCTATTATTACCAAGTGAAGAAAGT…	2064	H
g4004	ATGCTGGTTAAATTAAAGCTGCACTTATATGATTGCAATATCGTGTTTGGAAAGGAGATCGGAGTCATAATGATGGTTGTCAACGATAACACTGAGCCAGCGGTGTTGGTGCAGCGGGCCTGCCTTAGCTATGGCACCTCACAGATACTTAACAATCTAAACCTAACAGTACCTCAAAATCAAATATATGGACTTCTGGGACCCAGTGGATGTGGAAAGACGACTCTTCTCAATTGTATAGTAGGCCGGTTAAAGCTAGATTCTGGAGGTATATTCACTAAAATCAAGACTACTTCAGAATTAGGTTATATGCCACAGGATTTAGCTCTGCATGGAGAACTCTCAATTAGAGAAATTTTCAGGTACTATGGAAAAATGTTCGATATGACAGAGGAAAAA…	2154	H
g9694	ATGCAGGAAGATTTATTACAACGAAGAGGTATCAGAATGATAAGCTCTTCGAACGAGTCGAGGGATGTGGCAGTCCGTGTTGAGAAGGCCTTTAAAAGCTACGGAAACTTTCACGTCCTCAAAAGTCTGGATCTCACAGTTCACGAAGGAACTATATATGGACTTCTCGGACCCAGTGGTTGTGGTAAAACCACTCTTTTAAGTTGCATCACAGGACGGAGTCGGCTGGACGATGGATCCGTTCGGTTGAAGGCAAGAACTGTCAAAGATATAGGATTTATGCCACAGGAATTGGCGCTTCATTTCCAGCTGAGCATGCAAGAGGTGTTTAAATATTATGGCTACATATTCGGGCTCAGTGACCGTGAAATTAGGTTTCGTGTCGATTCTCTAGTCCAG…	2097	H
g10500	ATGTCCTATCTGCTGGACGGGCGATTCTCGGAAATTGGCATCGAATTCAATTTCACTCCGTGGAAAGGTGTCATCCCGAAAACAATGGCATTTACCGTCGAAGAACTCCTAATACCTACCACCCTGAGTTTGTGTTCGTATCGTCTTGAGTCCTGTGCAATTTCGTCTTTAACAAGAGAGGGGAGTAACAACACGATGGTGGACTCACCGGACGTGATCACGATGGATCCCCGAAACGGGATAGTGAATCCGGCGTTTCAGCCCCCCTCGCTCATGTCGCAACAGAGCACCGATTGGACGCGCCGACAACAAGCAGTCAGCGTCCGACACGCTTTCAAACACTACGGCTCCAAAAAGAACCCCAACCATGTCCTTAGTAATCTCAACATGACAGTCGGC…	2502	H
