# Supplementary material for: Host plant adaptation in the polyphagous whitefly, Trialeurodes vaporariorum, is associated with transcriptional plasticity and altered sensitivity to insecticides
Source: BMC Genomics. 2019 Dec 19;20:996. doi: 10.1186/s12864-019-6397-3 (PMC6923851; doi:10.1186/s12864-019-6397-3)
Supplement: Supplementary file 18 — Additional file 18: Tables S16-S21 Genes identified as differentially expressed between lines of T. vaporariorum reared on different host plants when compared to a line reared on French bean. Each comparison is shown in a separate tab. Table S16 shows genes differentially expressed between the cucumber and bean-reared line. Table S17 shows genes differentially expressed between the pumpkin and bean-reared line. Table S18 shows genes differentially expressed between the tomato and bean-reared line. Table S19 shows genes differentially expressed between the tobacco and bean-reared line. Table S20 shows genes that are commonly differentially expressed in both nightshade (tobacco and tomato) reared comparisons. Table S21 shows genes that are commonly differentially expressed in both cucurbit (cucumber and pumpkin) reared comparisons. [file 12864_2019_6397_MOESM18_ESM.xlsx]

## Sheet: Table S16
Tags	Name	FC	logFC	logCPM	P-Value	FDR	LR	Blast Hit Description (HSP)	InterPro Name
[UP]	g9738	71.0138	6.15003	4.73075	7.96513e-12	7.12923e-10	46.7743	gi|795020562|ref|XP_011859962.1|PREDICTED: zinc finger BED domain-containing protein 4-like [Vollenhovia emeryi];gi|1009401217|gb|KYN21183.1|Zinc finger BED domain-containing protein 1 [Trachymyrmex cornetzi];gi|1009389706|gb|KYN11465.1|Zinc finger BED domain-containing protein 1, partial [Trachymyrmex cornetzi];gi|1009396168|gb|KYN16919.1|Zinc finger BED domain-containing protein 1 [Trachymyrmex…	HAT, C-terminal dimerisation domain;Zinc finger, BED-type;Zinc finger, BED-type;Zinc finger, BED-type;Zinc finger, BED-type;Zinc finger, BED-type;Zinc finger, BED-type;Ribonuclease H-like superfamily;Zinc finger C2H2 superfamily
[UP]	g15819	49.8788	5.64035	3.74152	1.7279e-08	8.16372e-07	31.7786	gi|951069366|ref|XP_014490178.1|PREDICTED: uncharacterized protein LOC106752905, partial [Vigna radiata var. radiata];gi|170040506|ref|XP_001848037.1|conserved hypothetical protein [Culex quinquefasciatus]/gi|167864147|gb|EDS27530.1|conserved hypothetical protein [Culex quinquefasciatus];gi|762098568|ref|XP_011431677.1|PREDICTED: uncharacterized protein LOC105331263 [Crassostrea gigas];gi|7620976…	Pectin lyase fold/virulence factor;Pectin lyase fold/virulence factor;Pectin lyase fold/virulence factor;Pectin lyase fold/virulence factor
[UP]	g456	49.7292	5.63602	6.22853	6.53653e-26	7.52214e-23	110.803	gi|1009590603|ref|XP_015924387.1|PREDICTED: BEN domain-containing protein 5-like [Parasteatoda tepidariorum];gi|705675488|ref|XP_010116679.1|PREDICTED: BEN domain-containing protein 5, partial [Chlamydotis macqueenii];gi|193786236|dbj|BAG51519.1|unnamed protein product [Homo sapiens];gi|611985958|ref|XP_007480262.1|PREDICTED: BEN domain-containing protein 5 [Monodelphis domestica];gi|642124460|em…	BEN domain;BEN domain;BEN domain;BEN domain
[UP]	g15818	48.2859	5.59353	3.71839	2.4505e-08	1.11525e-06	31.1002	gi|951069366|ref|XP_014490178.1|PREDICTED: uncharacterized protein LOC106752905, partial [Vigna radiata var. radiata];gi|762098568|ref|XP_011431677.1|PREDICTED: uncharacterized protein LOC105331263 [Crassostrea gigas];gi|662219899|ref|XP_008484056.1|PREDICTED: uncharacterized protein LOC103520734 [Diaphorina citri];gi|957861692|ref|XP_014679363.1|PREDICTED: uncharacterized protein LOC106819228 [P…	Herpesvirus large tegument protein, USP domain;Herpesvirus large tegument protein, USP domain;Papain-like cysteine peptidase superfamily
[UP]	g4646	47.0161	5.55508	4.68972	1.49656e-08	7.21886e-07	32.0578	gi|826418548|ref|XP_012524115.1|PREDICTED: uncharacterized protein LOC105829641 [Monomorium pharaonis];gi|795020895|ref|XP_011860079.1|PREDICTED: RNA-directed DNA polymerase from mobile element jockey-like [Vollenhovia emeryi];gi|1000768515|ref|XP_015607421.1|PREDICTED: uncharacterized protein LOC107273578 [Cephus cinctus];gi|861611749|gb|KMQ85356.1|rna-directed dna polymerase from mobile element…	Endonuclease/exonuclease/phosphatase;Endonuclease/exonuclease/phosphatase superfamily;Endonuclease/exonuclease/phosphatase superfamily;Endonuclease/exonuclease/phosphatase superfamily
[UP]	g3188	42.335	5.40378	4.70789	6.74765e-08	2.74524e-06	29.1359	gi|1002047786|gb|AMM70664.1|ionotropic receptor 75d, partial [Heliconius melpomene rosina];gi|930654572|gb|KPI96906.1|Glutamate receptor 3 [Papilio xuthus];gi|357620576|gb|EHJ72725.1|hypothetical protein KGM_16080 [Danaus plexippus];gi|969490229|ref|XP_002095676.2|uncharacterized protein Dyak_GE22541 [Drosophila yakuba]/gi|948557756|gb|EDW95388.2|uncharacterized protein Dyak_GE22541 [Drosophila y…
[UP]	g7411	42.3006	5.40261	4.2129	9.50937e-08	3.74585e-06	28.4714
[UP]	g2683	41.5037	5.37517	5.05924	5.32946e-15	8.58629e-13	61.1349
[UP]	g14582	36.1835	5.17726	3.66359	1.06658e-06	3.09615e-05	23.804
[UP]	g19851	34.1194	5.09252	3.99848	1.69655e-06	4.60931e-05	22.9113		Actin-crosslinking;Actin-crosslinking;Actin-crosslinking;Actin-crosslinking
[UP]	g7486	34.0952	5.0915	4.71416	1.17771e-06	3.37018e-05	23.6133
[UP]	g16254	33.9737	5.08635	3.6638	2.13082e-06	5.67432e-05	22.4733	gi|646705987|gb|KDR13425.1|Atrial natriuretic peptide-converting enzyme [Zootermopsis nevadensis];gi|642934625|ref|XP_972040.2|PREDICTED: atrial natriuretic peptide-converting enzyme [Tribolium castaneum];gi|1004396508|gb|EFA10739.2|serine protease H129 [Tribolium castaneum];gi|645032377|ref|XP_008214719.1|PREDICTED: atrial natriuretic peptide-converting enzyme [Nasonia vitripennis]/gi|645032380|…	Frizzled domain;SEA domain;Frizzled cysteine-rich domain superfamily;SEA domain superfamily;SEA domain superfamily;Frizzled/secreted frizzled-related protein;SEA domain;Frizzled domain;Frizzled domain;Frizzled cysteine-rich domain superfamily;SEA domain s
[UP]	g16427	32.0237	5.00107	3.99471	3.43544e-06	8.64819e-05	21.5566
[UP]	g16202	31.5564	4.97986	3.82689	4.15085e-06	0.000101325	21.1939		Ribonuclease III, endonuclease domain superfamily
[UP]	g8934	30.1581	4.91447	3.56181	8.27372e-06	0.00018235	19.8735	gi|646701435|gb|KDR11149.1|hypothetical protein L798_14929 [Zootermopsis nevadensis]
[UP]	g3416	29.3316	4.87438	4.79053	4.65674e-11	3.52229e-09	43.3164	gi|939678700|ref|XP_014299066.1|PREDICTED: uncharacterized protein LOC106693944 [Microplitis demolitor];gi|913320997|ref|XP_013191640.1|PREDICTED: uncharacterized protein LOC106135800 [Amyelois transitella];gi|321474407|gb|EFX85372.1|hypothetical protein DAPPUDRAFT_237981 [Daphnia pulex];gi|321445447|gb|EFX60700.1|hypothetical protein DAPPUDRAFT_276047 [Daphnia pulex]/gi|321446277|gb|EFX60833.1|h…
[UP]	g18204	28.9616	4.85607	3.7006	9.96871e-06	0.000214427	19.5174	gi|529515091|gb|AGT02812.1|myosuppressin receptor [Rhodnius prolixus];gi|939249659|ref|XP_014244361.1|PREDICTED: sex peptide receptor-like [Cimex lectularius];gi|939681875|ref|XP_014285898.1|PREDICTED: sex peptide receptor [Halyomorpha halys];gi|549137425|dbj|BAO01063.1|neuropeptide GPCR A13 [Nilaparvata lugens];gi|817186802|ref|XP_012287919.1|PREDICTED: FMRFamide receptor-like [Orussus abietinus]	G protein-coupled receptor, rhodopsin-like;7TM GPCR, serpentine receptor class w (Srw);7TM GPCR, serpentine receptor class w (Srw);7TM GPCR, serpentine receptor class w (Srw);GPCR, rhodopsin-like, 7TM;GPCR, rhodopsin-like, 7TM;GPCR, rhodopsin-like, 7TM
[UP]	g2823	27.8307	4.79861	5.48062	1.00595e-30	2.70114e-27	132.788	gi|675385609|gb|KFM78506.1|BEN domain-containing protein 5, partial [Stegodyphus mimosarum]	BEN domain;BEN domain;BEN domain
[UP]	g659	27.5914	4.78615	3.91465	1.57127e-05	0.000317078	18.649		Zinc finger C2H2 superfamily;Zinc finger C2H2 superfamily;Zinc finger C2H2 superfamily
[UP]	g5616	26.9028	4.74969	4.05811	1.72966e-05	0.000341921	18.466		MFS transporter superfamily;MFS transporter superfamily;MFS transporter superfamily
[UP]	g20198	26.4572	4.72559	5.17397	2.09577e-14	2.98805e-12	58.4401		DSS1/SEM1;DSS1/SEM1
[UP]	g20411	25.9147	4.6957	3.3359	4.06143e-05	0.000714342	16.8425	gi|641669549|ref|XP_008184860.1|PREDICTED: zinc finger protein 862-like [Acyrthosiphon pisum];gi|641647217|ref|XP_008188081.1|PREDICTED: zinc finger protein 862-like [Acyrthosiphon pisum];gi|1009378804|gb|KYN01993.1|hypothetical protein ALC62_07210 [Cyphomyrmex costatus];gi|1009410861|gb|KYN29921.1|hypothetical protein ALC57_00622 [Trachymyrmex cornetzi];gi|826414684|ref|XP_012522035.1|PREDICTED:…	HAT, C-terminal dimerisation domain;HAT, C-terminal dimerisation domain;Ribonuclease H-like superfamily
[UP]	g17904	25.6305	4.67979	6.06565	1.4342e-24	1.00463e-21	104.682	gi|871269877|ref|XP_012944822.1|PREDICTED: THAP domain-containing protein 5-like isoform X1 [Aplysia californica]/gi|871269880|ref|XP_012944823.1|PREDICTED: THAP domain-containing protein 5-like isoform X2 [Aplysia californica];gi|443714721|gb|ELU06999.1|hypothetical protein CAPTEDRAFT_185658 [Capitella teleta];gi|524913573|ref|XP_005111616.1|PREDICTED: uncharacterized protein LOC101864036 isofor…	THAP-type zinc finger superfamily;THAP-type zinc finger;THAP-type zinc finger;THAP-type zinc finger;THAP-type zinc finger;THAP-type zinc finger;THAP-type zinc finger;THAP-type zinc finger
[UP]	g3438	25.4764	4.67109	3.79751	3.40045e-05	0.000615559	17.1797	gi|662205691|ref|XP_008476270.1|PREDICTED: uncharacterized protein LOC103513235 [Diaphorina citri];gi|751223516|ref|XP_011165047.1|PREDICTED: uncharacterized protein LOC105199588 [Solenopsis invicta];gi|951073911|ref|XP_014492305.1|PREDICTED: uncharacterized protein LOC106754755 [Vigna radiata var. radiata];gi|1009535449|ref|XP_015904570.1|PREDICTED: uncharacterized protein LOC107437172 [Parastea…	YqaJ viral recombinase;Exonuclease, phage-type/RecB, C-terminal;Restriction endonuclease type II-like
[UP]	g7624	25.2687	4.65928	3.75815	3.63392e-05	0.00064919	17.0536	gi|929487206|ref|XP_014113545.1|PREDICTED: salivary glue protein Sgs-4-like [Pseudopodoces humilis];gi|1003988010|ref|XP_015740138.1|PREDICTED: DNA-directed RNA polymerase II subunit RPB1-like [Coturnix japonica];gi|676452176|ref|XP_009052948.1|hypothetical protein LOTGIDRAFT_143993, partial [Lottia gigantea]/gi|556107711|gb|ESO96363.1|hypothetical protein LOTGIDRAFT_143993, partial [Lottia gigan…
[UP]	g12819	25.1953	4.65508	3.91624	3.49259e-05	0.000630806	17.1289
[UP]	g3722	25.0165	4.64481	3.53857	4.21993e-05	0.00073739	16.7698	gi|1009402901|gb|KYN22489.1|Copia protein [Trachymyrmex cornetzi];gi|1009433265|gb|KYN50211.1|Copia protein [Cyphomyrmex costatus];gi|675363931|gb|KFM56833.1|Retrovirus-related Pol polyprotein from transposon TNT 1-94, partial [Stegodyphus mimosarum];gi|1016158193|gb|KZC05355.1|Copia protein [Dufourea novaeangliae];gi|815912072|ref|XP_012241465.1|PREDICTED: uncharacterized protein LOC105680826 [B…	Papain-like cysteine peptidase superfamily;Papain-like cysteine peptidase superfamily
[UP]	g17595	24.9079	4.63853	3.66008	4.07202e-05	0.000715423	16.8375	gi|328709570|ref|XP_001947182.2|PREDICTED: uncharacterized protein LOC100159162 [Acyrthosiphon pisum];gi|939235220|ref|XP_014249970.1|PREDICTED: uncharacterized protein LOC106666931 [Cimex lectularius];gi|985412950|ref|XP_015371996.1|PREDICTED: uncharacterized protein LOC107167462 [Diuraphis noxia];gi|242004064|ref|XP_002422959.1|conserved hypothetical protein [Pediculus humanus corporis]/gi|2125…	Protein of unknown function DUF1676
[UP]	g20199	24.2839	4.60193	4.80248	2.19575e-09	1.31413e-07	35.7918	gi|1009375198|gb|KYM98827.1|hypothetical protein ALC62_10457, partial [Cyphomyrmex costatus];gi|1009433344|gb|KYN50290.1|hypothetical protein ALC62_10008 [Cyphomyrmex costatus];gi|752873171|ref|XP_011253859.1|PREDICTED: uncharacterized protein LOC105249811 [Camponotus floridanus];gi|1009433301|gb|KYN50247.1|hypothetical protein ALC62_06180 [Cyphomyrmex costatus];gi|307183074|gb|EFN70002.1|hypothe…	Cytochrome P450 superfamily;Cytochrome P450 superfamily
[UP]	g17921	23.8459	4.57567	5.66203	6.62529e-17	1.50338e-14	69.7815	gi|861608399|gb|KMQ84815.1|nucleic-acid-binding protein from transposon x-element [Lasius niger];gi|1012681436|gb|AMS38378.1|hypothetical protein [Bactrocera tryoni];gi|328712380|ref|XP_003244795.1|PREDICTED: uncharacterized protein LOC100569091 [Acyrthosiphon pisum];gi|328703283|ref|XP_001944868.2|PREDICTED: sodium channel protein 60E-like [Acyrthosiphon pisum];gi|987915298|ref|XP_015433588.1|PR…	Sodium:neurotransmitter symporter superfamily;Sodium:neurotransmitter symporter superfamily;Sodium:neurotransmitter symporter superfamily;Sodium:neurotransmitter symporter superfamily
[UP]	g20472	23.4621	4.55226	3.84821	6.8526e-05	0.00112311	15.8511	gi|642940220|ref|XP_008200478.1|PREDICTED: piggyBac transposable element-derived protein 4 [Tribolium castaneum]/gi|642940222|ref|XP_008200487.1|PREDICTED: piggyBac transposable element-derived protein 4 [Tribolium castaneum];gi|641680609|ref|XP_008189097.1|PREDICTED: piggyBac transposable element-derived protein 4-like, partial [Acyrthosiphon pisum];gi|675384104|gb|KFM77001.1|PiggyBac transposab…	PiggyBac transposable element-derived protein;PiggyBac transposable element-derived protein;PiggyBac transposable element-derived protein;PiggyBac transposable element-derived protein;PiggyBac transposable element-derived protein
[UP]	g7375	23.0203	4.52484	5.21948	8.63401e-13	9.39882e-11	51.1324		AAA-ATPase-like domain;AAA-ATPase-like domain
[UP]	g169	22.9312	4.51924	4.89687	5.39784e-09	2.94795e-07	34.0404	gi|1009368495|gb|KYM93379.1|hypothetical protein ALC62_16021 [Cyphomyrmex costatus];gi|1012973781|gb|KYQ48149.1|hypothetical protein ALC60_12815 [Trachymyrmex zeteki];gi|1009369757|gb|KYM94330.1|hypothetical protein ALC62_15032 [Cyphomyrmex costatus];gi|1009433148|gb|KYN50094.1|hypothetical protein ALC62_00122 [Cyphomyrmex costatus];gi|1009375811|gb|KYM99353.1|hypothetical protein ALC62_09909 [Cy…	Histidine phosphatase superfamily;Histidine phosphatase superfamily
[UP]	g10142	22.8013	4.51104	3.60052	8.65429e-05	0.0013764	15.4097	gi|939646228|ref|XP_014272986.1|PREDICTED: uncharacterized protein LOC106678759 isoform X1 [Halyomorpha halys];gi|939646231|ref|XP_014272987.1|PREDICTED: uncharacterized protein LOC106678759 isoform X2 [Halyomorpha halys];gi|985402091|ref|XP_015368793.1|PREDICTED: uncharacterized protein LOC107165185 [Diuraphis noxia];gi|646703014|gb|KDR11907.1|hypothetical protein L798_13794 [Zootermopsis nevade…	Domain of unknown function DUF4773;Domain of unknown function DUF4773;Domain of unknown function DUF4773;Domain of unknown function DUF4773;Domain of unknown function DUF4773;Domain of unknown function DUF4773
[UP]	g5463	22.771	4.50913	4.26762	7.0815e-05	0.00115126	15.7889
[UP]	g14358	22.7668	4.50886	3.35576	0.000101247	0.00155796	15.1133	gi|985389384|ref|XP_015379294.1|PREDICTED: uncharacterized protein LOC107173316 isoform X1 [Diuraphis noxia];gi|328719529|ref|XP_001944495.2|PREDICTED: uncharacterized protein LOC100159025 [Acyrthosiphon pisum];gi|985389386|ref|XP_015379295.1|PREDICTED: uncharacterized protein LOC107173316 isoform X2 [Diuraphis noxia];gi|1009539973|ref|XP_015906419.1|PREDICTED: uncharacterized protein LOC10743861…
[UP]	g10505	22.6826	4.50351	3.53564	9.1715e-05	0.00144158	15.3	gi|662210695|ref|XP_008479000.1|PREDICTED: lipoma HMGIC fusion partner-like [Diaphorina citri];gi|926646273|ref|XP_013789476.1|PREDICTED: lipoma HMGIC fusion partner homolog [Limulus polyphemus];gi|926641924|ref|XP_013787113.1|PREDICTED: lipoma HMGIC fusion partner-like [Limulus polyphemus];gi|1009602288|ref|XP_015929276.1|PREDICTED: lipoma HMGIC fusion partner homolog [Parasteatoda tepidariorum]…
[UP]	g8189	22.6314	4.50026	3.47321	9.53834e-05	0.00149196	15.226		Immunoglobulin E-set;Immunoglobulin E-set;Immunoglobulin E-set
[UP]	g7972	22.5794	4.49693	3.44936	9.78822e-05	0.00152218	15.1771
[UP]	g20144	21.2298	4.40802	3.93314	7.09026e-08	2.85809e-06	29.0399
[UP]	g458	20.9141	4.3864	4.81588	1.90247e-11	1.57994e-09	45.0686
[UP]	g18803	20.8218	4.38003	3.69877	0.000171776	0.00245006	14.1171	gi|675363931|gb|KFM56833.1|Retrovirus-related Pol polyprotein from transposon TNT 1-94, partial [Stegodyphus mimosarum];gi|861604252|gb|KMQ84192.1|rna-dependent dna polymerase [Lasius niger];gi|952512857|gb|KRT79525.1|hypothetical protein AMK59_7638 [Oryctes borbonicus];gi|1000191410|gb|KXJ68982.1|hypothetical protein RP20_CCG000687 [Aedes albopictus];gi|1000186815|gb|KXJ68066.1|hypothetical prot…	Cytidine deaminase-like;Cytidine deaminase-like;Cytidine deaminase-like;Cytidine deaminase-like;Cytidine deaminase-like;Cytidine deaminase-like
[UP]	g10480	20.7548	4.37538	5.89766	2.48285e-20	8.6959e-18	85.3633	gi|1005494517|ref|XP_015749887.1|PREDICTED: uncharacterized protein LOC107329734 [Acropora digitifera];gi|999966515|gb|KXJ05689.1|hypothetical protein AC249_AIPGENE24951, partial [Exaiptasia pallida];gi|528497714|ref|XP_005156758.1|PREDICTED: uncharacterized protein LOC101883107 [Danio rerio];gi|808856521|gb|KKF09343.1|hypothetical protein EH28_00173 [Larimichthys crocea];gi|928077348|ref|XP_0138…	Integrase, catalytic core;Ribonuclease H superfamily;Ribonuclease H superfamily;Ribonuclease H superfamily;Integrase, catalytic core;Ribonuclease H-like superfamily
[UP]	g1400	20.7148	4.37259	3.35545	0.000204979	0.00283957	13.7849	gi|642928456|ref|XP_008193793.1|PREDICTED: superoxide-generating NADPH oxidase heavy chain subunit C isoform X3 [Tribolium castaneum];gi|1008444855|ref|XP_015836989.1|PREDICTED: superoxide-generating NADPH oxidase heavy chain subunit C isoform X4 [Tribolium castaneum];gi|642928458|ref|XP_008193794.1|PREDICTED: superoxide-generating NADPH oxidase heavy chain subunit C isoform X5 [Tribolium castane…	Zinc finger C2H2-type;EF-hand domain pair
[UP]	g11781	20.6227	4.36616	3.9622	0.000169827	0.00242776	14.1386
[UP]	g11465	20.5534	4.36131	3.5209	0.000194052	0.00270745	13.8878	gi|815897579|ref|XP_012249523.1|PREDICTED: uncharacterized protein LOC100747077 [Bombus impatiens];gi|808141607|ref|XP_012172315.1|PREDICTED: uncharacterized protein LOC105666541 [Bombus terrestris];gi|939628639|ref|XP_014271913.1|PREDICTED: uncharacterized protein LOC106678105 [Halyomorpha halys];gi|915657706|gb|KOC61003.1|hypothetical protein WH47_07180 [Habropoda laboriosa];gi|815799611|ref|XP…
[UP]	g7915	20.5323	4.35982	3.86736	0.000176392	0.00250604	14.0672	gi|1009409283|gb|KYN28513.1|hypothetical protein ALC57_02067 [Trachymyrmex cornetzi];gi|815768941|ref|XP_012233899.1|PREDICTED: uncharacterized protein LOC105678807 [Linepithema humile];gi|641677142|ref|XP_008187665.1|PREDICTED: uncharacterized protein LOC100575322 [Acyrthosiphon pisum];gi|998499803|ref|XP_015509809.1|PREDICTED: uncharacterized protein LOC107216976 [Neodiprion lecontei];gi|641663…
[UP]	g17199	20.5287	4.35957	6.10036	4.02962e-20	1.3813e-17	84.4058	gi|641648610|ref|XP_008182864.1|PREDICTED: uncharacterized protein LOC103309369 [Acyrthosiphon pisum];gi|641651945|ref|XP_008178189.1|PREDICTED: uncharacterized protein LOC103307724 [Acyrthosiphon pisum];gi|641657401|ref|XP_008180333.1|PREDICTED: uncharacterized protein LOC103308552 [Acyrthosiphon pisum];gi|641654093|ref|XP_008179068.1|PREDICTED: uncharacterized protein LOC103308104 [Acyrthosipho…	YebC-like;YebC-like;YebC-like;YebC-like
[UP]	g7651	20.4905	4.35688	3.69584	0.000185864	0.00262053	13.9689
[UP]	g6219	20.4535	4.35427	3.82948	0.000181423	0.00256847	14.0143
[UP]	g17514	20.3908	4.34984	5.21715	2.67436e-14	3.74666e-12	57.9605	gi|999972171|gb|KXJ11345.1|hypothetical protein AC249_AIPGENE26500 [Exaiptasia pallida];gi|999972298|gb|KXJ11472.1|G2/M phase-specific E3 ubiquitin-protein ligase [Exaiptasia pallida];gi|999967274|gb|KXJ06448.1|G2/M phase-specific E3 ubiquitin-protein ligase [Exaiptasia pallida];gi|999979211|gb|KXJ18385.1|Protein RTF2-like [Exaiptasia pallida];gi|908554394|ref|XP_005465276.2|PREDICTED: uncharacte…	Potassium channel domain;HECT domain;HECT domain;HECT, E3 ligase catalytic domain
[UP]	g9194	20.3667	4.34814	3.44557	0.000208738	0.00286944	13.7507		Acyl-CoA N-acyltransferase;Acyl-CoA N-acyltransferase
[UP]	g20658	20.2817	4.34211	3.49384	0.00020863	0.00286944	13.7517		SGNH hydrolase superfamily;SGNH hydrolase superfamily;SGNH hydrolase superfamily;SGNH hydrolase superfamily;SGNH hydrolase superfamily
[UP]	g18669	20.2557	4.34026	3.94976	0.000185914	0.00262053	13.9683		Tubulin/FtsZ, GTPase domain superfamily;Tubulin/FtsZ, GTPase domain superfamily
[UP]	g1408	20.2468	4.33962	3.55878	0.000205782	0.0028456	13.7775
[UP]	g5555	20.2084	4.33688	3.58131	0.000205702	0.0028456	13.7783	gi|717212520|gb|AIW79982.1|cytochrome P450 CYP6AY1v2 [Nilaparvata lugens];gi|56756176|emb|CAH65682.2|cytochrome P450 CYP6AY1 protein [Nilaparvata lugens];gi|408724329|gb|AFU86482.1|cytochrome P450 CYP6AY3v2 [Laodelphax striatella];gi|939689612|ref|XP_014288751.1|PREDICTED: probable cytochrome P450 6a14 [Halyomorpha halys];gi|985398132|ref|XP_015366629.1|PREDICTED: probable cytochrome P450 6a14 [D…	Cytochrome P450, E-class, group II;Cytochrome P450 superfamily;Cytochrome P450;Cytochrome P450;Cytochrome P450;Cytochrome P450 superfamily
[UP]	g3437	19.9172	4.31594	5.90058	1.44044e-19	4.37868e-17	81.8877	gi|795010786|ref|XP_011868998.1|PREDICTED: uncharacterized protein LOC105562616 [Vollenhovia emeryi];gi|861619833|gb|KMQ87120.1|dna-mediated transposase [Lasius niger];gi|111378684|gb|ABH09250.1|putative DNA-mediated transposase [Helicoverpa zea];gi|861610178|gb|KMQ85078.1|dna-mediated transposase [Lasius niger];gi|154199628|gb|ABS71025.1|putative DNA-mediated transposase [Helicoverpa zea]
[UP]	g5795	19.588	4.2919	4.72681	8.91276e-11	6.52698e-09	42.0465	gi|662190689|ref|XP_008468122.1|PREDICTED: uncharacterized protein LOC103505560, partial [Diaphorina citri];gi|662190663|ref|XP_008468108.1|PREDICTED: uncharacterized protein LOC103505546 [Diaphorina citri];gi|943946381|ref|XP_014356362.1|PREDICTED: uncharacterized protein LOC106709163 [Papilio machaon];gi|936714052|ref|XP_014234986.1|PREDICTED: uncharacterized protein LOC106657824 [Trichogramma …
[UP]	g9102	19.3893	4.27719	4.31688	1.60646e-07	5.97728e-06	27.4568	gi|939236414|ref|XP_014255713.1|PREDICTED: protein spaetzle isoform X2 [Cimex lectularius];gi|939236412|ref|XP_014255707.1|PREDICTED: protein spaetzle isoform X1 [Cimex lectularius];gi|646712225|gb|KDR17073.1|Protein spaetzle [Zootermopsis nevadensis];gi|645016577|ref|XP_008211533.1|PREDICTED: uncharacterized protein LOC100122769 [Nasonia vitripennis]/gi|645016579|ref|XP_008211534.1|PREDICTED: un…	Spaetzle;Cystine-knot cytokine;Cystine-knot cytokine;Cystine-knot cytokine;Cystine-knot cytokine;Cystine-knot cytokine
[UP]	g20391	19.27	4.26829	7.37962	1.37681e-36	7.39391e-33	159.61		TRIC channel;TRIC channel
[UP]	g18082	19.1765	4.26127	4.716	1.33398e-07	5.0808e-06	27.8163
[UP]	g3353	18.923	4.24207	5.50341	1.77853e-13	2.13835e-11	54.2354	gi|755042206|ref|WP_042394716.1|cyclopropane-fatty-acyl-phospholipid synthase [Escherichia vulneris]/gi|689827270|dbj|GAL59992.1|cyclopropane-fatty-acyl-phospholipid synthase [Escherichia vulneris NBRC 102420];gi|1020141691|ref|WP_063264651.1|cyclopropane-fatty-acyl-phospholipid synthase [Cronobacter sakazakii]/gi|1017136445|gb|KZE24909.1|cyclopropane-fatty-acyl-phospholipid synthase [Cronobacter…	DM13 domain;DM13 domain;Mycolic acid cyclopropane synthase;Mycolic acid cyclopropane synthase;Mycolic acid cyclopropane synthase;S-adenosyl-L-methionine-dependent methyltransferase
[UP]	g20246	18.9121	4.24124	5.36416	4.70916e-18	1.16722e-15	74.9992	gi|913320997|ref|XP_013191640.1|PREDICTED: uncharacterized protein LOC106135800 [Amyelois transitella];gi|939678700|ref|XP_014299066.1|PREDICTED: uncharacterized protein LOC106693944 [Microplitis demolitor];gi|1008455774|ref|XP_015840040.1|PREDICTED: uncharacterized protein LOC107398966 [Tribolium castaneum]/gi|1008455776|ref|XP_015840041.1|PREDICTED: uncharacterized protein LOC107398966 [Triboli…	HAT, C-terminal dimerisation domain;HAT, C-terminal dimerisation domain;Ribonuclease H-like superfamily
[UP]	g4411	18.6825	4.22361	3.45116	0.000398685	0.00496001	12.5383	gi|998499871|ref|XP_015509844.1|PREDICTED: protein FAM92A1-B [Neodiprion lecontei];gi|817087818|ref|XP_012266703.1|PREDICTED: protein FAM92A1-B isoform X2 [Athalia rosae];gi|795068654|ref|XP_011874853.1|PREDICTED: protein FAM92A1 isoform X2 [Vollenhovia emeryi];gi|1000722757|ref|XP_015609980.1|PREDICTED: protein FAM92A1-B-like isoform X4 [Cephus cinctus];gi|951564121|ref|XP_014481008.1|PREDICTED:…	FAM92 protein;AH/BAR domain superfamily;AH/BAR domain superfamily;AH/BAR domain superfamily;AH/BAR domain superfamily;FAM92 protein;FAM92 protein;AH/BAR domain superfamily
[UP]	g6903	18.6215	4.2189	5.018	2.47223e-10	1.7393e-08	40.0525
[UP]	g6883	18.5731	4.21515	3.45315	0.000408462	0.005066	12.4931		Protein kinase-like domain superfamily;Protein kinase-like domain superfamily;Protein kinase-like domain superfamily;Protein kinase-like domain superfamily;Protein kinase-like domain superfamily
[UP]	g18098	18.5046	4.20981	3.30495	0.000449325	0.00545521	12.315		Winged helix-like DNA-binding domain superfamily;Winged helix-like DNA-binding domain superfamily
[UP]	g7084	18.4271	4.20375	3.358	0.00044513	0.00542524	12.3325	gi|751238641|ref|XP_011173279.1|PREDICTED: uncharacterized protein LOC105205580 [Solenopsis invicta];gi|815765022|ref|XP_012214824.1|PREDICTED: uncharacterized protein LOC105667533, partial [Linepithema humile];gi|752869350|ref|XP_011251787.1|PREDICTED: LOW QUALITY PROTEIN: uncharacterized protein LOC105248603 [Camponotus floridanus];gi|641677142|ref|XP_008187665.1|PREDICTED: uncharacterized prot…	Ovarian carcinoma immunoreactive antigen;Ovarian carcinoma immunoreactive antigen
[UP]	g17310	18.3775	4.19987	3.55595	0.000414476	0.00512481	12.4658	gi|357623690|gb|EHJ74740.1|putative phosphatidylethanolamine-binding protein isoform 1 [Danaus plexippus];gi|751776770|ref|XP_011197361.1|PREDICTED: protein D2-like [Bactrocera dorsalis];gi|805809802|ref|XP_003705916.2|PREDICTED: 54S ribosomal protein L35, mitochondrial-like isoform X2 [Megachile rotundata];gi|380016194|ref|XP_003692073.1|PREDICTED: protein D2-like isoform X4 [Apis florea]/gi|820…	PEBP-like superfamily;Phosphatidylethanolamine-binding protein, eukaryotic;Phosphatidylethanolamine-binding protein, eukaryotic;PEBP-like superfamily
[UP]	g9095	18.376	4.19975	3.7729	0.000394196	0.00492201	12.5595	gi|662208368|ref|XP_008477731.1|PREDICTED: ski oncogene-like [Diaphorina citri];gi|646712486|gb|KDR17232.1|Ski oncogene [Zootermopsis nevadensis];gi|242022071|ref|XP_002431465.1|transforming protein Ski, putative [Pediculus humanus corporis]/gi|212516753|gb|EEB18727.1|transforming protein Ski, putative [Pediculus humanus corporis];gi|939273752|ref|XP_014257193.1|PREDICTED: ski oncogene [Cimex lec…	SAND-like domain superfamily;Ski-like, DNA-binding domain superfamily;c-SKI SMAD4-binding domain;SKI/SNO/DAC domain;Transcription regulator SKI/SnoN;Putative DNA-binding domain superfamily;SAND-like domain superfamily
[UP]	g12057	18.3731	4.19953	4.1874	0.000362566	0.00459583	12.7159	gi|662207579|ref|XP_008477297.1|PREDICTED: uncharacterized protein LOC103514209 [Diaphorina citri];gi|936607474|ref|XP_014217717.1|PREDICTED: uncharacterized protein LOC106646191 [Copidosoma floridanum];gi|755952125|ref|XP_011301988.1|PREDICTED: uncharacterized protein LOC105265893 [Fopius arisanus]/gi|755952128|ref|XP_011301989.1|PREDICTED: uncharacterized protein LOC105265893 [Fopius arisanus];…	DNA binding HTH domain, Psq-type;DNA binding HTH domain, Psq-type;DNA binding HTH domain, Psq-type
[UP]	g15761	18.3376	4.19673	3.62441	0.000409781	0.0050755	12.4871
[UP]	g4985	18.3376	4.19673	3.6218	0.000409858	0.0050755	12.4867	gi|357601778|gb|EHJ63149.1|putative zinc finger transcription factor [Danaus plexippus];gi|909559092|ref|XP_013134580.1|PREDICTED: protein embryonic gonad-like [Papilio polytes];gi|943974710|ref|XP_014368623.1|PREDICTED: protein embryonic gonad-like [Papilio machaon];gi|910338235|ref|XP_013172710.1|PREDICTED: protein embryonic gonad-like [Papilio xuthus];gi|768419351|ref|XP_011550390.1|PREDICTED:…	Zinc finger, nuclear hormone receptor-type;Zinc finger, NHR/GATA-type;Zinc finger, nuclear hormone receptor-type;Zinc finger, nuclear hormone receptor-type;Zinc finger, nuclear hormone receptor-type;Zinc finger, nuclear hormone receptor-type;Zinc finger,
[UP]	g858	18.2904	4.19301	3.42314	0.000442903	0.00541808	12.3419		WD40-repeat-containing domain superfamily;WD40-repeat-containing domain superfamily
[UP]	g18501	18.2892	4.19292	3.40459	0.000447245	0.00543816	12.3237
[UP]	g19222	18.2856	4.19263	3.35515	0.000461621	0.00555197	12.2646
[UP]	g16950	18.2703	4.19143	3.901	0.000394451	0.00492201	12.5583	gi|675887444|ref|XP_009029224.1|hypothetical protein HELRODRAFT_165085 [Helobdella robusta]/gi|555689712|gb|ESN92944.1|hypothetical protein HELRODRAFT_165085 [Helobdella robusta];gi|675887522|ref|XP_009029263.1|hypothetical protein HELRODRAFT_165142 [Helobdella robusta]/gi|555689760|gb|ESN92992.1|hypothetical protein HELRODRAFT_165142 [Helobdella robusta];gi|675879788|ref|XP_009025418.1|hypotheti…
[UP]	g6581	18.1959	4.18554	3.53591	0.000435352	0.00534193	12.374	gi|939239344|ref|XP_014262389.1|PREDICTED: zinc finger protein 629 isoform X4 [Cimex lectularius];gi|939239342|ref|XP_014262388.1|PREDICTED: zinc finger protein 629 isoform X3 [Cimex lectularius];gi|939239336|ref|XP_014262385.1|PREDICTED: zinc finger protein 629 isoform X1 [Cimex lectularius]/gi|939239338|ref|XP_014262386.1|PREDICTED: zinc finger protein 629 isoform X1 [Cimex lectularius];gi|9392…	Riboflavin synthase-like beta-barrel
[UP]	g19101	18.1831	4.18453	3.42507	0.000453599	0.00549187	12.2974	gi|1009390025|gb|KYN11734.1|hypothetical protein ALC57_16106 [Trachymyrmex cornetzi];gi|1012977334|gb|KYQ51411.1|hypothetical protein ALC60_09490, partial [Trachymyrmex zeteki];gi|1012984930|gb|KYQ58525.1|hypothetical protein ALC60_02475, partial [Trachymyrmex zeteki];gi|1009407428|gb|KYN26858.1|hypothetical protein ALC57_03759 [Trachymyrmex cornetzi];gi|1009387972|gb|KYN10029.1|hypothetical prot…
[UP]	g22116	18.1437	4.1814	3.44732	0.000453468	0.00549187	12.2979
[UP]	g16742	18.1436	4.18138	3.44616	0.000453707	0.00549187	12.2969
[UP]	g20794	17.7616	4.15069	5.40964	1.48025e-12	1.54859e-10	50.0744	gi|868477729|gb|AKO90281.1|cathepsin L3 [Tigriopus japonicus];gi|217323618|gb|ACK38176.1|midgut cysteine peptidase, partial [Sphenophorus levis];gi|961439958|emb|CUT99453.1|cathepsin L cysteine protease [Echinococcus multilocularis];gi|939672931|ref|XP_014298502.1|PREDICTED: cathepsin L [Microplitis demolitor];gi|108735858|gb|ABG00260.1|cathepsin L1, partial [Fasciola hepatica]	Cathepsin propeptide inhibitor domain (I29);Cathepsin propeptide inhibitor domain (I29);Cathepsin propeptide inhibitor domain (I29);Peptidase C1A, papain C-terminal;Peptidase C1A, papain C-terminal;Peptidase C1A, papain C-terminal;Peptidase C1A, papain C-
[UP]	g18891	17.3666	4.11824	4.56094	6.24072e-07	1.94853e-05	24.8364
[UP]	g14427	17.24	4.10769	5.58964	7.64322e-17	1.71028e-14	69.4995	gi|861610178|gb|KMQ85078.1|dna-mediated transposase [Lasius niger];gi|751233858|ref|XP_011170631.1|PREDICTED: uncharacterized protein LOC105203526 [Solenopsis invicta];gi|111378684|gb|ABH09250.1|putative DNA-mediated transposase [Helicoverpa zea];gi|154199628|gb|ABS71025.1|putative DNA-mediated transposase [Helicoverpa zea];gi|153799359|gb|ABS50439.1|transposase [Helicoverpa zea]	GPCR, rhodopsin-like, 7TM
[UP]	g20836	16.9131	4.08007	5.07567	1.70528e-09	1.04862e-07	36.2843	gi|662220732|ref|XP_008484518.1|PREDICTED: uncharacterized protein LOC103521189 [Diaphorina citri];gi|768416729|ref|XP_011548968.1|PREDICTED: uncharacterized protein LOC105381025 [Plutella xylostella];gi|985426016|ref|XP_015378510.1|PREDICTED: uncharacterized protein LOC107172728 [Diuraphis noxia];gi|641651867|ref|XP_008178161.1|PREDICTED: uncharacterized protein LOC103307708 [Acyrthosiphon pisum…	Tc1-like transposase, DDE domain;Tc1-like transposase, DDE domain;Tc1-like transposase, DDE domain
[UP]	g20972	16.6574	4.05809	3.35781	0.000875604	0.0091239	11.0737	gi|573905721|ref|XP_006640581.1|PREDICTED: tubulin beta chain-like [Lepisosteus oculatus];gi|939271687|ref|XP_014256109.1|PREDICTED: tubulin beta chain-like [Cimex lectularius];gi|736192163|ref|XP_010771703.1|PREDICTED: tubulin beta-1 chain-like [Notothenia coriiceps]/gi|736192169|ref|XP_010771704.1|PREDICTED: tubulin beta-1 chain-like [Notothenia coriiceps]/gi|10242160|gb|AAG15315.1|AF255553_1be…	Beta tubulin;Tubulin;Tubulin/FtsZ, C-terminal domain superfamily;Tubulin/FtsZ, 2-layer sandwich domain;Tubulin/FtsZ, GTPase domain superfamily;Tubulin/FtsZ, GTPase domain;Tubulin;Beta tubulin;Beta tubulin;Tubulin/FtsZ, GTPase domain superfamily;Tubulin/Ft
[UP]	g20203	16.6325	4.05594	3.40755	0.00085951	0.00898026	11.1081		SEFIR domain;SEFIR domain
[UP]	g6054	16.6124	4.05419	3.35841	0.000884888	0.00917993	11.0542		ISXO2-like transposase domain;ISXO2-like transposase domain;ISXO2-like transposase domain
[UP]	g18845	16.4573	4.04066	4.91569	3.47194e-09	1.97655e-07	34.8994	gi|861611749|gb|KMQ85356.1|rna-directed dna polymerase from mobile element jockey-like protein [Lasius niger];gi|1009389965|gb|KYN11679.1|hypothetical protein ALC57_16159 [Trachymyrmex cornetzi];gi|861632332|gb|KMQ90605.1|rna-directed dna polymerase from mobile element jockey-like protein [Lasius niger];gi|861588449|gb|KMQ82604.1|hypothetical protein RF55_22416, partial [Lasius niger];gi|86161817…	Endonuclease/exonuclease/phosphatase superfamily;Endonuclease/exonuclease/phosphatase superfamily
[UP]	g12082	16.4133	4.0368	3.60648	0.000856381	0.00896026	11.1149		Peptidase S1, PA clan;Peptidase S1, PA clan
[UP]	g13454	16.3389	4.03024	3.28269	0.000972836	0.00989368	10.8786
[UP]	g6229	16.3259	4.02909	3.37907	0.000937052	0.0096097	10.948	gi|817065668|ref|XP_012254639.1|PREDICTED: protein TEX261 isoform X1 [Athalia rosae];gi|998504670|ref|XP_015512507.1|PREDICTED: protein TEX261 [Neodiprion lecontei];gi|817065670|ref|XP_012254641.1|PREDICTED: protein TEX261 isoform X2 [Athalia rosae];gi|675387858|gb|KFM80755.1|Protein TEX261, partial [Stegodyphus mimosarum];gi|1000718344|ref|XP_015598854.1|PREDICTED: protein TEX261 [Cephus cinctus]	Transmembrane adaptor Erv26;Transmembrane adaptor Erv26
[UP]	g10383	16.2757	4.02465	3.22923	0.00101261	0.0102091	10.8044	gi|641680609|ref|XP_008189097.1|PREDICTED: piggyBac transposable element-derived protein 4-like, partial [Acyrthosiphon pisum];gi|642940220|ref|XP_008200478.1|PREDICTED: piggyBac transposable element-derived protein 4 [Tribolium castaneum]/gi|642940222|ref|XP_008200487.1|PREDICTED: piggyBac transposable element-derived protein 4 [Tribolium castaneum];gi|641651080|ref|XP_008189995.1|PREDICTED: pig…	PiggyBac transposable element-derived protein;PiggyBac transposable element-derived protein 4, C-terminal zinc-ribbon;PiggyBac transposable element-derived protein 4, C-terminal zinc-ribbon;PiggyBac transposable element-derived protein 4, C-terminal zinc-
[UP]	g16446	16.2282	4.02043	3.22777	0.00102526	0.0103028	10.7814	gi|861645984|gb|KMQ95306.1|atrial natriuretic peptide-converting enzyme [Lasius niger];gi|769830432|ref|XP_011629903.1|PREDICTED: atrial natriuretic peptide-converting enzyme [Pogonomyrmex barbatus];gi|1009361777|gb|KYM86861.1|Atrial natriuretic peptide-converting enzyme, partial [Atta colombica];gi|749799227|ref|XP_011153150.1|PREDICTED: atrial natriuretic peptide-converting enzyme [Harpegnathos…	Ribonuclease H-like superfamily;Low-density lipoprotein (LDL) receptor class A repeat;Low-density lipoprotein (LDL) receptor class A repeat;Low-density lipoprotein (LDL) receptor class A repeat;Low-density lipoprotein (LDL) receptor class A repeat;LDL rec
[UP]	g16918	16.2244	4.02009	3.35685	0.000970717	0.00987949	10.8826	gi|307167543|gb|EFN61110.1|hypothetical protein EAG_03880, partial [Camponotus floridanus];gi|759045458|ref|XP_011331683.1|PREDICTED: uncharacterized protein LOC105276047 [Cerapachys biroi];gi|861589141|gb|KMQ82656.1|transposable element tc3 transposase [Lasius niger];gi|307178776|gb|EFN67382.1|Transposable element Tc3 transposase, partial [Camponotus floridanus];gi|861631908|gb|KMQ90492.1|transp…	NAD(P)-binding domain superfamily;NAD(P)-binding domain superfamily;NAD(P)-binding domain superfamily
[UP]	g19449	16.1838	4.01648	4.03273	0.00084584	0.00888932	11.1378		Sarcoglycan complex subunit protein;Sarcoglycan complex subunit protein;Sarcoglycan complex subunit protein
[UP]	g15710	16.1837	4.01647	4.01349	0.000848795	0.00890969	11.1314
[UP]	g18157	16.1795	4.0161	3.14518	0.00111991	0.0110354	10.618	gi|156550544|ref|XP_001602751.1|PREDICTED: alpha-tocopherol transfer protein-like [Nasonia vitripennis]/gi|645006613|ref|XP_008204858.1|PREDICTED: alpha-tocopherol transfer protein-like [Nasonia vitripennis];gi|193695330|ref|XP_001946854.1|PREDICTED: uncharacterized protein LOC100158767 [Acyrthosiphon pisum];gi|568258875|gb|ETN66918.1|SEC14 [Anopheles darlingi]	CRAL-TRIO lipid binding domain;CRAL-TRIO lipid binding domain superfamily;CRAL-TRIO lipid binding domain superfamily
[UP]	g8217	16.1349	4.01211	3.25357	0.00103417	0.0103487	10.7654	gi|939662794|ref|XP_014279070.1|PREDICTED: ras-related protein Rap-2a [Halyomorpha halys];gi|913328636|ref|XP_013195840.1|PREDICTED: ras-related protein Rap-2b [Amyelois transitella];gi|478253049|gb|ENN73429.1|hypothetical protein YQE_09991, partial [Dendroctonus ponderosae]/gi|546683534|gb|ERL93336.1|hypothetical protein D910_10629 [Dendroctonus ponderosae];gi|827556386|ref|XP_012549545.1|PREDIC…	Neurotransmitter-gated ion-channel transmembrane domain superfamily;Small GTPase superfamily;Small GTPase superfamily;Small GTP-binding protein domain;Small GTP-binding protein domain;Small GTPase superfamily, Ras-type;Small GTPase superfamily, Ras-type;S
[UP]	g1336	16.0109	4.00099	3.44789	0.000982228	0.00996516	10.8608	gi|502174628|ref|XP_004515561.1|PREDICTED: uncharacterized protein LOC101496635 [Cicer arietinum];gi|731411113|ref|XP_010657845.1|PREDICTED: uncharacterized protein LOC104880998 [Vitis vinifera];gi|675366581|gb|KFM59483.1|Retrovirus-related Pol polyprotein from transposon TNT 1-94, partial [Stegodyphus mimosarum];gi|296082871|emb|CBI22172.3|unnamed protein product [Vitis vinifera];gi|675366236|gb…	Alpha/Beta hydrolase fold
[UP]	g20123	15.904	3.99131	3.17534	0.00115277	0.011297	10.5645		EF-hand domain pair;EF-hand domain pair;EF-hand domain pair;EF-hand domain pair;EF-hand domain pair;EF-hand domain pair;EF-hand domain pair
[UP]	g4942	15.8759	3.98877	3.08841	0.00122737	0.0118337	10.4487		Ionotropic glutamate receptor;Ionotropic glutamate receptor;Ionotropic glutamate receptor;Ionotropic glutamate receptor
[UP]	g10920	15.4505	3.94958	5.0377	1.09399e-08	5.45675e-07	32.6666		MCU family;MCU family;MCU family
[UP]	g4481	15.393	3.9442	4.18982	4.56472e-06	0.000110093	21.0118		BESS motif
[UP]	g6755	15.374	3.94242	6.63898	2.73696e-21	1.13065e-18	89.7248		ATPase, V1 complex, subunit D
[UP]	g20833	15.0793	3.9145	4.40561	4.64413e-06	0.000111841	20.9787
[UP]	g21536	14.9033	3.89756	3.23495	0.00182719	0.016282	9.71552	gi|752876315|ref|XP_011255548.1|PREDICTED: uncharacterized protein LOC105250894 [Camponotus floridanus];gi|675369072|gb|KFM61974.1|Zinc finger BED domain-containing protein 4, partial [Stegodyphus mimosarum];gi|751237885|ref|XP_011172858.1|PREDICTED: uncharacterized protein LOC105205238 [Solenopsis invicta];gi|951065316|ref|XP_014523714.1|PREDICTED: uncharacterized protein LOC106779995 [Vigna rad…	Zinc finger, BED-type;HAT, C-terminal dimerisation domain;HAT, C-terminal dimerisation domain;Ribonuclease H-like superfamily
[UP]	g6276	14.6819	3.87597	5.43124	1.8387e-12	1.88684e-10	49.6489
[UP]	g16360	14.6649	3.87429	3.28362	0.00189487	0.0167186	9.64869	gi|114153154|gb|ABI52743.1|10 kDa putative secreted protein [Argas monolakensis];gi|253760977|ref|XP_002489033.1|hypothetical protein SORBIDRAFT_0351s002020, partial [Sorghum bicolor]/gi|241947330|gb|EES20475.1|hypothetical protein SORBIDRAFT_0351s002020, partial [Sorghum bicolor];gi|607351793|gb|EZA46947.1|hypothetical protein X777_00562 [Cerapachys biroi];gi|763030743|ref|WP_043914893.1|hypothe…	Zinc finger, H2C2-type, histone UAS binding;Zinc finger, H2C2-type, histone UAS binding
[UP]	g8866	14.6114	3.86903	6.92616	7.79715e-25	5.93097e-22	105.889	gi|204022100|dbj|BAG71147.1|cathepsin B-N1 [Tuberaphis takenouchii];gi|204022104|dbj|BAG71149.1|cathepsin B-N [Astegopteryx styracophila];gi|204022108|dbj|BAG71151.1|cathepsin B-N [Cerataphis jamuritsu];gi|204022096|dbj|BAG71145.1|cathepsin B-N1 [Tuberaphis sumatrana];gi|204022106|dbj|BAG71150.1|cathepsin B-N [Astegopteryx spinocephala]	Peptidase C1A, papain C-terminal;Peptidase C1A, papain C-terminal;Peptidase C1A, papain C-terminal;Peptidase C1A, propeptide;Peptidase C1A;Peptidase C1A;Peptidase C1A;Papain-like cysteine peptidase superfamily
[UP]	g2520	14.5576	3.8637	4.51687	7.35072e-06	0.000165171	20.0997
[UP]	g3507	14.5476	3.86271	3.06428	0.00215912	0.0185721	9.40909	gi|749797505|ref|XP_011152213.1|PREDICTED: laminin subunit alpha-1-like [Harpegnathos saltator];gi|170065113|ref|XP_001867805.1|conserved hypothetical protein [Culex quinquefasciatus]/gi|167882227|gb|EDS45610.1|conserved hypothetical protein [Culex quinquefasciatus];gi|449661924|ref|XP_004205434.1|PREDICTED: uncharacterized protein LOC101235889 [Hydra vulgaris];gi|827560968|ref|XP_012551329.1|PRE…	DDE superfamily endonuclease domain;DDE superfamily endonuclease domain
[UP]	g4597	14.5423	3.86218	3.09349	0.0021514	0.018531	9.41566
[UP]	g10215	14.4754	3.85553	3.62596	0.00181582	0.0161896	9.72698	gi|662219605|ref|XP_008483895.1|PREDICTED: protein decapentaplegic [Diaphorina citri];gi|820375777|ref|NP_001295470.1|protein decapentaplegic precursor [Athalia rosae]/gi|817087917|ref|XP_012266757.1|PREDICTED: protein decapentaplegic [Athalia rosae]/gi|41349770|dbj|BAD08319.1|decapentaplegic protein [Athalia rosae];gi|557756818|ref|XP_005178144.1|PREDICTED: protein decapentaplegic [Musca domesti…	Cystine-knot cytokine;Transforming growth factor-beta, C-terminal;TGF-beta, propeptide;Transforming growth factor-beta-related;Transforming growth factor-beta-related;Transforming growth factor-beta, C-terminal;Cystine-knot cytokine
[UP]	g15891	14.3678	3.84476	3.35723	0.00198926	0.0174029	9.55942	gi|910253476|ref|WP_050057977.1|hypothetical protein [Silvibacterium bohemicum]	SGNH hydrolase-type esterase domain;SGNH hydrolase superfamily;SGNH hydrolase superfamily
[UP]	g7906	14.3198	3.83994	5.06288	7.08822e-12	6.41563e-10	47.0029	gi|939234664|ref|XP_014246361.1|PREDICTED: larval cuticle protein A3A-like [Cimex lectularius];gi|662189399|ref|XP_008467424.1|PREDICTED: cuticle protein 18.6, isoform B-like [Diaphorina citri];gi|195135485|ref|XP_002012163.1|uncharacterized protein Dmoj_GI16582 [Drosophila mojavensis]/gi|195137619|ref|XP_002012581.1|uncharacterized protein Dmoj_GI21372 [Drosophila mojavensis]/gi|193906591|gb|EDW…	Insect cuticle protein;Insect cuticle protein;Insect cuticle protein
[UP]	g1085	14.3176	3.83971	3.00131	0.00230344	0.0195217	9.29051	gi|926642284|ref|XP_013787312.1|PREDICTED: sialin-like, partial [Limulus polyphemus];gi|571533143|ref|XP_006561332.1|PREDICTED: probable anion transporter 4, chloroplastic-like isoform X6 [Apis mellifera];gi|820843543|ref|XP_012339984.1|PREDICTED: sialin-like isoform X2 [Apis florea];gi|939627988|ref|XP_014294199.1|PREDICTED: sodium-dependent phosphate transport protein 1, chloroplastic-like [Hal…	Ribosomal protein S10 domain superfamily;Ribosomal protein S10 domain superfamily
[UP]	g20393	14.2965	3.83759	3.14726	0.0022365	0.019095	9.34455
[UP]	g1136	14.2813	3.83606	4.01139	1.19601e-05	0.000250246	19.1696	gi|861624644|gb|KMQ88324.1|rna-directed dna polymerase from mobile element jockey-like protein [Lasius niger];gi|861611749|gb|KMQ85356.1|rna-directed dna polymerase from mobile element jockey-like protein [Lasius niger];gi|861588449|gb|KMQ82604.1|hypothetical protein RF55_22416, partial [Lasius niger];gi|795012327|ref|XP_011877542.1|PREDICTED: uncharacterized protein LOC105567343 [Vollenhovia eme…	Endonuclease/exonuclease/phosphatase;Endonuclease/exonuclease/phosphatase superfamily;Endonuclease/exonuclease/phosphatase superfamily;Endonuclease/exonuclease/phosphatase superfamily
[UP]	g6517	14.2753	3.83545	6.96424	2.24358e-25	2.12626e-22	108.358
[UP]	g21269	14.2526	3.83315	4.35437	9.48124e-06	0.000206143	19.6132	gi|951069366|ref|XP_014490178.1|PREDICTED: uncharacterized protein LOC106752905, partial [Vigna radiata var. radiata];gi|762098568|ref|XP_011431677.1|PREDICTED: uncharacterized protein LOC105331263 [Crassostrea gigas];gi|662219899|ref|XP_008484056.1|PREDICTED: uncharacterized protein LOC103520734 [Diaphorina citri];gi|1004398831|gb|KYB26890.1|Protein croquemort-like Protein [Tribolium castaneum];…	Herpesvirus large tegument protein, USP domain;Herpesvirus large tegument protein, USP domain;Papain-like cysteine peptidase superfamily
[UP]	g21651	14.2341	3.83128	3.1751	0.00221311	0.0189172	9.36381
[UP]	g6194	14.2315	3.83102	3.58053	0.00194137	0.0170729	9.60416	gi|1004402572|gb|KYB29053.1|Max-interacting protein 1-like Protein [Tribolium castaneum];gi|1008429649|ref|XP_008201254.2|PREDICTED: max-interacting protein 1 [Tribolium castaneum];gi|1004402570|gb|KYB29051.1|Max-interacting protein 1-like Protein [Tribolium castaneum];gi|985401561|ref|XP_015368505.1|PREDICTED: max-interacting protein 1-like [Diuraphis noxia];gi|939242918|ref|XP_014240749.1|PREDI…	Helix-loop-helix DNA-binding domain superfamily;Helix-loop-helix DNA-binding domain superfamily;Helix-loop-helix DNA-binding domain superfamily;Helix-loop-helix DNA-binding domain superfamily;Myc-type, basic helix-loop-helix (bHLH) domain;Helix-loop-helix
[UP]	g10723	14.2232	3.83017	3.40347	0.00202288	0.0176452	9.52865
[UP]	g18107	14.1984	3.82766	5.77154	3.5673e-12	3.44148e-10	48.349	gi|820860157|ref|XP_012346948.1|PREDICTED: potassium voltage-gated channel protein Shal-like isoform X3 [Apis florea];gi|820860155|ref|XP_012346947.1|PREDICTED: potassium voltage-gated channel protein Shal-like isoform X2 [Apis florea];gi|820860161|ref|XP_012346951.1|PREDICTED: potassium voltage-gated channel protein Shal-like isoform X5 [Apis florea];gi|929368705|ref|XP_014094166.1|PREDICTED: po…	Potassium channel, voltage dependent, Kv4, C-terminal
[UP]	g14147	14.1125	3.8189	3.22981	0.00220355	0.0188636	9.37175	gi|827539830|ref|XP_012553039.1|PREDICTED: homeobox protein ceh-24 [Bombyx mori];gi|939629614|ref|XP_014275207.1|PREDICTED: homeobox protein HMX3-A-like [Halyomorpha halys];gi|675365449|gb|KFM58351.1|hypothetical protein X975_10246, partial [Stegodyphus mimosarum];gi|914570663|gb|KOB73979.1|Homeobox protein ceh-9 [Operophtera brumata]	Spermadhesin, CUB domain superfamily
[UP]	g2177	14.1094	3.81858	4.29702	1.06933e-05	0.000227583	19.3834		Immunoglobulin-like domain superfamily;Immunoglobulin-like domain superfamily;Immunoglobulin-like domain superfamily
[UP]	g7808	14.101	3.81772	3.37788	0.00210174	0.0182157	9.45849	gi|815807204|ref|XP_012224396.1|PREDICTED: uncharacterized protein LOC105673379 [Linepithema humile];gi|646716439|gb|KDR19694.1|WD repeat-containing protein 52 [Zootermopsis nevadensis];gi|817209992|ref|XP_012281063.1|PREDICTED: uncharacterized protein LOC105700070 isoform X2 [Orussus abietinus];gi|817209997|ref|XP_012281065.1|PREDICTED: uncharacterized protein LOC105700070 isoform X4 [Orussus ab…	WD40 repeat;WD40/YVTN repeat-like-containing domain superfamily;WD40/YVTN repeat-like-containing domain superfamily;WD40-repeat-containing domain;WD40 repeat;WD40-repeat-containing domain superfamily
[UP]	g2227	14.0297	3.81041	3.06067	0.00243688	0.0203528	9.18739		Papain-like cysteine peptidase superfamily;Papain-like cysteine peptidase superfamily;Papain-like cysteine peptidase superfamily
[UP]	g17713	13.998	3.80715	8.11441	2.19102e-40	1.76498e-36	176.999	gi|815768941|ref|XP_012233899.1|PREDICTED: uncharacterized protein LOC105678807 [Linepithema humile];gi|817052815|ref|XP_012258548.1|PREDICTED: uncharacterized protein LOC105687462 [Athalia rosae];gi|795016401|ref|XP_011858483.1|PREDICTED: uncharacterized protein LOC105556038 [Vollenhovia emeryi];gi|641663727|ref|XP_008182749.1|PREDICTED: uncharacterized protein LOC100569507 [Acyrthosiphon pisum]…	Wiscott-Aldrich syndrome protein, C-terminal
[UP]	g18647	13.9921	3.80655	3.53971	0.00207653	0.0180448	9.48063	gi|646710136|gb|KDR15737.1|Solute carrier family 2, facilitated glucose transporter member 8 [Zootermopsis nevadensis];gi|665795738|ref|XP_008545629.1|PREDICTED: facilitated trehalose transporter Tret1 [Microplitis demolitor]/gi|665795740|ref|XP_008545630.1|PREDICTED: facilitated trehalose transporter Tret1 [Microplitis demolitor]/gi|665795744|ref|XP_008545634.1|PREDICTED: facilitated trehalose t…	Major facilitator, sugar transporter-like;Major facilitator, sugar transporter-like;Major facilitator, sugar transporter-like;Major facilitator superfamily domain;Major facilitator superfamily domain;MFS transporter superfamily
[UP]	g21730	13.936	3.80075	3.98046	0.0019897	0.0174029	9.55901
[UP]	g9423	13.9114	3.7982	3.47259	0.00214181	0.0185023	9.42385	gi|255722649|ref|XP_002546259.1|predicted protein [Candida tropicalis MYA-3404]/gi|240136748|gb|EER36301.1|predicted protein [Candida tropicalis MYA-3404];gi|921163227|ref|WP_053109134.1|copper-translocating P-type ATPase [Enterococcus durans]/gi|917640385|gb|AKZ48740.1|copper-transporting ATPase [Enterococcus durans];gi|916620430|ref|WP_051227521.1|hypothetical protein [Oceanospirillum beijerinc…	P-type ATPase, transmembrane domain superfamily;P-type ATPase, transmembrane domain superfamily
[UP]	g516	13.8903	3.79601	3.27912	0.00228204	0.0193726	9.30761	gi|646715734|gb|KDR19238.1|hypothetical protein L798_06293 [Zootermopsis nevadensis];gi|668463593|gb|KFB51005.1|AGAP006765-PA-like protein [Anopheles sinensis]
[UP]	g3598	13.8868	3.79565	3.25091	0.0023063	0.0195297	9.28824	gi|939240474|ref|XP_014239468.1|PREDICTED: xaa-Pro aminopeptidase 1-like isoform X2 [Cimex lectularius];gi|939240472|ref|XP_014239467.1|PREDICTED: xaa-Pro aminopeptidase 1-like isoform X1 [Cimex lectularius];gi|939240476|ref|XP_014239469.1|PREDICTED: xaa-Pro aminopeptidase 1-like isoform X3 [Cimex lectularius];gi|321460586|gb|EFX71627.1|hypothetical protein DAPPUDRAFT_327039 [Daphnia pulex];gi|64…	Creatinase/Aminopeptidase P/Spt16, N-terminal;Creatinase/Aminopeptidase P/Spt16, N-terminal;Creatinase, N-terminal;Creatinase, N-terminal;Creatinase, N-terminal;Peptidase M24;Peptidase M24;Creatinase/Aminopeptidase P/Spt16, N-terminal;Creatinase/aminopept
[UP]	g19514	13.8795	3.79489	3.49329	0.00215032	0.018531	9.41658	gi|939240144|ref|XP_014239296.1|PREDICTED: lachesin-like isoform X2 [Cimex lectularius];gi|939239984|ref|XP_014239211.1|PREDICTED: lachesin-like [Cimex lectularius];gi|642913128|ref|XP_008201404.1|PREDICTED: neurotrimin isoform X4 [Tribolium castaneum];gi|939240146|ref|XP_014239297.1|PREDICTED: lachesin-like isoform X3 [Cimex lectularius];gi|642913124|ref|XP_008201402.1|PREDICTED: neurotrimin iso…	Immunoglobulin-like fold;Immunoglobulin-like fold;Immunoglobulin-like fold;Immunoglobulin-like domain;Immunoglobulin-like domain superfamily
[UP]	g6476	13.8794	3.79488	3.49182	0.00215097	0.018531	9.41603	gi|766927824|ref|XP_011495931.1|PREDICTED: UPF0693 protein C10orf32 homolog [Ceratosolen solmsi marchali];gi|242007308|ref|XP_002424483.1|conserved hypothetical protein [Pediculus humanus corporis]/gi|212507901|gb|EEB11745.1|conserved hypothetical protein [Pediculus humanus corporis];gi|939650821|ref|XP_014274559.1|PREDICTED: uncharacterized protein LOC106679750 [Halyomorpha halys];gi|512890905|r…	BLOC-1-related complex subunit 7;BLOC-1-related complex subunit 7
[UP]	g10093	13.8726	3.79416	3.42801	0.00218659	0.0187784	9.38591	gi|939677144|ref|XP_014284369.1|PREDICTED: uncharacterized protein LOC106685898 [Halyomorpha halys];gi|939693891|ref|XP_014291024.1|PREDICTED: uncharacterized protein LOC106690188 [Halyomorpha halys];gi|939684182|ref|XP_014286646.1|PREDICTED: uncharacterized protein LOC106687338 [Halyomorpha halys];gi|939695465|ref|XP_014291833.1|PREDICTED: uncharacterized protein LOC106690791 [Halyomorpha halys]…	Protein of unknown function DUF227;Protein of unknown function DUF227;Protein of unknown function DUF227;Protein kinase-like domain superfamily
[UP]	g22704	13.8224	3.78893	3.35078	0.00227549	0.0193458	9.31288	gi|817059162|ref|XP_012251079.1|PREDICTED: two pore potassium channel protein sup-9 [Athalia rosae];gi|1000734743|ref|XP_015589830.1|PREDICTED: two pore potassium channel protein sup-9 [Cephus cinctus];gi|970888137|ref|XP_015109212.1|PREDICTED: two pore potassium channel protein sup-9 [Diachasma alloeum];gi|817217237|ref|XP_012284581.1|PREDICTED: two pore potassium channel protein sup-9 [Orussus …	7TM chemoreceptor;7TM chemoreceptor;7TM chemoreceptor;7TM chemoreceptor
[UP]	g13529	13.8163	3.7883	3.1469	0.00250573	0.020745	9.13641		Peptidase S1, PA clan
[UP]	g15489	13.8099	3.78763	4.71179	1.43336e-09	8.95069e-08	36.6229		Pex19 protein;Pex19 protein
[UP]	g10479	13.7122	3.77738	8.53368	3.12161e-45	5.02922e-41	199.2	gi|928076302|ref|XP_013888119.1|PREDICTED: uncharacterized protein LOC106535614 [Austrofundulus limnaeus];gi|762130077|ref|XP_011448168.1|PREDICTED: G2/M phase-specific E3 ubiquitin-protein ligase-like [Crassostrea gigas];gi|928073500|ref|XP_013886606.1|PREDICTED: G2/M phase-specific E3 ubiquitin-protein ligase-like [Austrofundulus limnaeus];gi|317418872|emb|CBN80910.1|G2/M phase-specific E3 ubiq…	CDP-alcohol phosphatidyltransferase class-II family;CDP-alcohol phosphatidyltransferase class-II family;HECT domain;HECT, E3 ligase catalytic domain
[UP]	g6988	13.7095	3.77711	5.00591	6.01203e-13	6.8282e-11	51.843
[UP]	g6162	13.6252	3.7682	4.36329	1.67092e-05	0.000333584	18.5318
[UP]	g7918	13.3564	3.73946	4.08582	2.3322e-05	0.000446247	17.8967	gi|939664448|ref|XP_014279717.1|PREDICTED: cuticle protein 19-like [Halyomorpha halys];gi|939664376|ref|XP_014279684.1|PREDICTED: adult-specific cuticular protein ACP-20-like [Halyomorpha halys];gi|939664451|ref|XP_014279718.1|PREDICTED: cuticle protein 19-like [Halyomorpha halys];gi|939664454|ref|XP_014279719.1|PREDICTED: cuticle protein 19-like [Halyomorpha halys];gi|939664445|ref|XP_014279716.…	Insect cuticle protein;Insect cuticle protein;Insect cuticle protein;Insect cuticle protein;Insect cuticle protein;Insect cuticle protein
[UP]	g18305	13.2126	3.72385	5.19519	4.79196e-11	3.60763e-09	43.2604	gi|780032713|ref|XP_011666927.1|PREDICTED: IgGFc-binding protein, partial [Strongylocentrotus purpuratus];gi|780152953|ref|XP_011681976.1|PREDICTED: uncharacterized protein LOC105446632 [Strongylocentrotus purpuratus];gi|780188049|ref|XP_011663005.1|PREDICTED: uncharacterized protein LOC105437747 [Strongylocentrotus purpuratus];gi|780042111|ref|XP_011668236.1|PREDICTED: uncharacterized protein LO…	P-loop containing nucleoside triphosphate hydrolase;P-loop containing nucleoside triphosphate hydrolase;Transposase, L1;Transposase, L1
[UP]	g3958	13.0544	3.70646	6.80309	2.77112e-22	1.3131e-19	94.257	gi|641649837|ref|XP_008187211.1|PREDICTED: uncharacterized protein LOC100569497 isoform X5 [Acyrthosiphon pisum];gi|641649839|ref|XP_008187216.1|PREDICTED: uncharacterized protein LOC100569497 isoform X6 [Acyrthosiphon pisum];gi|641649841|ref|XP_008187222.1|PREDICTED: uncharacterized protein LOC100569497 isoform X7 [Acyrthosiphon pisum];gi|641649833|ref|XP_008187203.1|PREDICTED: uncharacterized p…	Zinc finger, RING/FYVE/PHD-type;MULE transposase domain;MULE transposase domain;MULE transposase domain;MULE transposase domain;MULE transposase domain;MULE transposase domain;MULE transposase domain
[UP]	g8944	12.8742	3.68641	4.14631	3.63459e-05	0.00064919	17.0533
[UP]	g17451	12.8651	3.68539	5.99309	2.40209e-18	6.41417e-16	76.3284
[UP]	g17637	12.7366	3.67091	5.46491	9.20414e-14	1.1585e-11	55.53	gi|908537096|ref|XP_013130380.1|PREDICTED: uncharacterized protein LOC102079738 [Oreochromis niloticus];gi|913328928|ref|XP_013196001.1|PREDICTED: uncharacterized protein LOC106139163 isoform X1 [Amyelois transitella]/gi|913328930|ref|XP_013196002.1|PREDICTED: uncharacterized protein LOC106139163 isoform X2 [Amyelois transitella];gi|908524929|ref|XP_013130094.1|PREDICTED: uncharacterized protein …	Terpenoid cyclases/protein prenyltransferase alpha-alpha toroid;Terpenoid cyclases/protein prenyltransferase alpha-alpha toroid;Terpenoid cyclases/protein prenyltransferase alpha-alpha toroid;Terpenoid cyclases/protein prenyltransferase alpha-alpha toroid
[UP]	g6516	12.7335	3.67056	4.3577	3.48157e-05	0.000629535	17.1349
[UP]	g7448	12.7082	3.66768	7.40583	2.83648e-30	6.52836e-27	130.73	gi|646698118|gb|KDR09452.1|putative serine carboxypeptidase CPVL [Zootermopsis nevadensis];gi|501290353|dbj|BAN20175.1|retinoid-inducible serine carboxypeptidase [Riptortus pedestris];gi|478254759|gb|ENN74996.1|hypothetical protein YQE_08453, partial [Dendroctonus ponderosae];gi|546686243|gb|ERL95598.1|hypothetical protein D910_00025 [Dendroctonus ponderosae];gi|939235814|ref|XP_014252789.1|PREDI…	Alpha/Beta hydrolase fold;Peptidase S10, serine carboxypeptidase;Peptidase S10, serine carboxypeptidase;Peptidase S10, serine carboxypeptidase;Alpha/Beta hydrolase fold
[UP]	g17649	12.6714	3.66351	4.41871	3.52122e-05	0.000634568	17.1134	gi|780657148|ref|XP_011691888.1|PREDICTED: uncharacterized protein LOC105452470 isoform X3 [Wasmannia auropunctata];gi|780657144|ref|XP_011691887.1|PREDICTED: uncharacterized protein LOC105452470 isoform X2 [Wasmannia auropunctata];gi|780657140|ref|XP_011691886.1|PREDICTED: uncharacterized protein LOC105452470 isoform X1 [Wasmannia auropunctata];gi|780657154|ref|XP_011691889.1|PREDICTED: uncharac…	PLP-binding barrel
[UP]	g12692	12.5953	3.65481	5.84895	9.05814e-17	1.94581e-14	69.1646	gi|999975565|gb|KXJ14739.1|hypothetical protein AC249_AIPGENE27887 [Exaiptasia pallida];gi|999971697|gb|KXJ10871.1|hypothetical protein AC249_AIPGENE9555 [Exaiptasia pallida];gi|999968032|gb|KXJ07206.1|hypothetical protein AC249_AIPGENE39 [Exaiptasia pallida];gi|999972868|gb|KXJ12042.1|hypothetical protein AC249_AIPGENE28751, partial [Exaiptasia pallida];gi|999977201|gb|KXJ16375.1|hypothetical pr…	Domain of unknown function DUF4371;Domain of unknown function DUF4371;Domain of unknown function DUF4371;Domain of unknown function DUF4371
[UP]	g20143	12.5684	3.65173	7.2866	7.39447e-29	1.48915e-25	124.259		WD40-repeat-containing domain superfamily
[UP]	g20980	12.4874	3.6424	4.85938	5.02552e-07	1.61932e-05	25.254	gi|808874915|gb|KKF23896.1|hypothetical protein EH28_08912 [Larimichthys crocea];gi|597801585|ref|XP_007242143.1|PREDICTED: protein FAM171A1 isoform X2 [Astyanax mexicanus];gi|597801581|ref|XP_007242141.1|PREDICTED: protein FAM171A1 isoform X1 [Astyanax mexicanus]/gi|597801583|ref|XP_007242142.1|PREDICTED: protein FAM171A1 isoform X1 [Astyanax mexicanus];gi|966706554|gb|KTG38795.1|hypothetical pr…	HECT, E3 ligase catalytic domain;HECT, E3 ligase catalytic domain;HECT, E3 ligase catalytic domain;HECT, E3 ligase catalytic domain
[UP]	g14382	12.4594	3.63917	6.04142	6.91672e-14	8.91482e-12	56.0917	gi|861630506|gb|KMQ90069.1|krab-a domain-containing protein [Lasius niger];gi|641675924|ref|XP_008187221.1|PREDICTED: AP2/ERF domain-containing protein PFD0985w-like [Acyrthosiphon pisum];gi|1002876321|ref|XP_015699018.1|PREDICTED: LOW QUALITY PROTEIN: uncharacterized protein LOC102718330 [Oryza brachyantha]	Aspartic peptidase domain superfamily;Aspartic peptidase domain superfamily;Peptidase A2A, retrovirus, catalytic;Peptidase A2A, retrovirus, catalytic;Aspartic peptidase domain superfamily
[UP]	g4899	12.4464	3.63766	5.09576	2.2115e-10	1.56958e-08	40.2703
[UP]	g9398	12.4378	3.63666	4.80096	5.39594e-07	1.71468e-05	25.1168	gi|599127481|gb|AHN53419.1|putative gag protein, partial [Nuttalliella namaqua]	Immunoglobulin-like domain superfamily;Immunoglobulin-like domain superfamily
[UP]	g74	12.346	3.62597	6.45235	5.41925e-20	1.74619e-17	83.82	gi|998500083|ref|XP_015509963.1|PREDICTED: protein pangolin, isoforms A/H/I/S-like, partial [Neodiprion lecontei];gi|571522309|ref|XP_006558800.1|PREDICTED: protein pangolin, isoforms A/H/I/S-like isoform X3 [Apis mellifera];gi|571522305|ref|XP_006558799.1|PREDICTED: protein pangolin, isoforms A/H/I/S-like isoform X2 [Apis mellifera];gi|820841563|ref|XP_003691756.2|PREDICTED: protein pangolin, is…	Catenin binding domain superfamily;CTNNB1 binding, N-teminal;CTNNB1 binding, N-teminal;CTNNB1 binding, N-teminal;CTNNB1 binding, N-teminal
[UP]	g20423	12.2858	3.61892	4.01946	6.70704e-05	0.00110534	15.8918	gi|972214779|ref|XP_015189942.1|PREDICTED: uncharacterized protein LOC107073758 [Polistes dominula];gi|270016884|gb|EFA13330.1|hypothetical protein TcasGA2_TC016169 [Tribolium castaneum];gi|1009549573|ref|XP_015910506.1|PREDICTED: uncharacterized protein LOC107441677 [Parasteatoda tepidariorum];gi|270015740|gb|EFA12188.1|hypothetical protein TcasGA2_TC004341 [Tribolium castaneum];gi|270016459|gb|…	Zinc finger, FYVE/PHD-type;Zinc finger, FYVE/PHD-type;Zinc finger, FYVE/PHD-type;Zinc finger, CCHC-type;Zinc finger, CCHC-type superfamily
[UP]	g20827	12.2772	3.61791	3.23339	0.00454638	0.0328755	8.05159		Actin interacting protein 3-like, C-terminal
[UP]	g19766	12.1909	3.60773	3.25596	0.00461229	0.0333073	8.02551	gi|939673963|ref|XP_014283238.1|PREDICTED: heparan-alpha-glucosaminide N-acetyltransferase isoform X1 [Halyomorpha halys];gi|939673967|ref|XP_014283240.1|PREDICTED: heparan-alpha-glucosaminide N-acetyltransferase isoform X2 [Halyomorpha halys];gi|646701185|gb|KDR11024.1|Heparan-alpha-glucosaminide N-acetyltransferase [Zootermopsis nevadensis];gi|930648815|gb|KPI91163.1|hypothetical protein RR46_1…
[UP]	g21725	12.1613	3.60423	3.0914	0.00494784	0.0349167	7.8984	gi|951068113|ref|XP_014524550.1|PREDICTED: uncharacterized protein LOC106780754, partial [Vigna radiata var. radiata];gi|751232688|ref|XP_011169978.1|PREDICTED: uncharacterized protein LOC105202980 [Solenopsis invicta];gi|768412821|ref|XP_011568502.1|PREDICTED: uncharacterized protein LOC105398150 [Plutella xylostella];gi|641655247|ref|XP_008179517.1|PREDICTED: uncharacterized protein LOC10330823…	Peptidase aspartic, putative;Peptidase aspartic, putative;Peptidase aspartic, putative
[UP]	g2143	12.1508	3.60298	3.66354	0.00432574	0.0315634	8.14176	gi|755970565|ref|XP_011306870.1|PREDICTED: uncharacterized protein LOC105268755 [Fopius arisanus]	C2 domain;F-box domain;F-box domain;F-box-like domain superfamily
[UP]	g22274	12.116	3.59884	3.09259	0.00500218	0.0352076	7.87865	gi|646711268|gb|KDR16503.1|Short coiled-coil protein-like protein [Zootermopsis nevadensis];gi|939267374|ref|XP_014253801.1|PREDICTED: short coiled-coil protein B [Cimex lectularius];gi|501292742|dbj|BAN20512.1|conserved hypothetical protein [Riptortus pedestris];gi|939648435|ref|XP_014273755.1|PREDICTED: short coiled-coil protein B [Halyomorpha halys];gi|998519959|ref|XP_015520934.1|PREDICTED: s…	Short coiled-coil protein;Short coiled-coil protein;Short coiled-coil protein;Short coiled-coil protein;Short coiled-coil protein
[UP]	g17686	12.0904	3.59579	3.17539	0.00487456	0.0345965	7.9254	gi|242010574|ref|XP_002426040.1|dynein intermediate chain 3, ciliary, putative [Pediculus humanus corporis]/gi|212510050|gb|EEB13302.1|dynein intermediate chain 3, ciliary, putative [Pediculus humanus corporis];gi|939236662|ref|XP_014257498.1|PREDICTED: dynein intermediate chain 2, axonemal [Cimex lectularius];gi|646708759|gb|KDR14924.1|Dynein intermediate chain 3, ciliary [Zootermopsis nevadensi…	WD40/YVTN repeat-like-containing domain superfamily;WD40/YVTN repeat-like-containing domain superfamily;WD40/YVTN repeat-like-containing domain superfamily;WD40-repeat-containing domain;WD40-repeat-containing domain superfamily
[UP]	g1310	12.0612	3.5923	3.8284	8.33255e-05	0.00133554	15.4813		CRAL-TRIO lipid binding domain superfamily
[UP]	g19302	12.0402	3.58979	3.20331	0.00486838	0.0345679	7.92769		Winged helix DNA-binding domain superfamily;Winged helix DNA-binding domain superfamily
[UP]	g18809	12.0262	3.58811	4.79757	1.93235e-08	9.05003e-07	31.5614	gi|762098568|ref|XP_011431677.1|PREDICTED: uncharacterized protein LOC105331263 [Crassostrea gigas];gi|999978656|gb|KXJ17830.1|ATP-dependent DNA helicase PIF1 [Exaiptasia pallida];gi|999977014|gb|KXJ16188.1|ATP-dependent DNA helicase PIF1 [Exaiptasia pallida];gi|999989413|gb|KXJ28451.1|ATP-dependent DNA helicase PIF1 [Exaiptasia pallida];gi|758360542|emb|CEP17045.1|hypothetical protein [Parasitel…	Endonuclease/exonuclease/phosphatase superfamily;Endonuclease/exonuclease/phosphatase superfamily;Helitron helicase-like domain;Helitron helicase-like domain;DNA helicase Pif1-like;DNA helicase Pif1-like;DNA helicase Pif1-like;DNA helicase Pif1-like;DNA h
[UP]	g3988	12.0227	3.58768	3.49282	0.0045596	0.0329564	8.04633	gi|939667762|ref|XP_014280959.1|PREDICTED: protein ovo-like [Halyomorpha halys];gi|646708142|gb|KDR14571.1|Protein ovo [Zootermopsis nevadensis];gi|641663489|ref|XP_008182658.1|PREDICTED: protein ovo-like isoform X1 [Acyrthosiphon pisum];gi|939243613|ref|XP_014241124.1|PREDICTED: protein ovo isoform X2 [Cimex lectularius];gi|939243611|ref|XP_014241123.1|PREDICTED: protein ovo isoform X1 [Cimex le…	ARID DNA-binding domain superfamily;ARID DNA-binding domain superfamily;ARID DNA-binding domain superfamily;ARID DNA-binding domain superfamily;Ovo-like;Zinc finger C2H2-type;Zinc finger C2H2-type;Zinc finger C2H2-type;Zinc finger C2H2 superfamily;Zinc fi
[UP]	g6744	12.0146	3.58672	6.31622	2.42856e-18	6.41417e-16	76.3067	gi|568258883|gb|ETN66924.1|cuticular protein 108, RR-2 family [Anopheles darlingi];gi|170056074|ref|XP_001863866.1|cuticle protein 18.6 [Culex quinquefasciatus]/gi|167875834|gb|EDS39217.1|cuticle protein 18.6 [Culex quinquefasciatus];gi|939232691|ref|XP_014249918.1|PREDICTED: cuticle protein 21-like [Cimex lectularius];gi|1000194526|gb|KXJ70089.1|hypothetical protein RP20_CCG024850 [Aedes albopic…	Insect cuticle protein;Insect cuticle protein;Insect cuticle protein;Insect cuticle protein;Insect cuticle protein;Insect cuticle protein
[UP]	g3380	11.9475	3.57863	3.20211	0.00497788	0.0350567	7.88746		Protein of unknown function DUF3128;Protein of unknown function DUF3128
[UP]	g12967	11.936	3.57725	3.33167	0.00482406	0.0344048	7.94424	gi|692293490|ref|WP_032114514.1|N(6)-L-threonylcarbamoyladenine synthase TsaD [Arsenophonus endosymbiont of Nilaparvata lugens];gi|652426183|ref|WP_026821547.1|N(6)-L-threonylcarbamoyladenine synthase TsaD [Arsenophonus nasoniae];gi|284008586|emb|CBA75164.1|O-sialoglycoprotein endopeptidase [Arsenophonus nasoniae];gi|738890902|ref|WP_036778303.1|N(6)-L-threonylcarbamoyladenine synthase TsaD [Phot…	Kae1/TsaD family;Kae1/TsaD family;Gcp-like domain;Kae1/TsaD family;Kae1/TsaD family;tRNA N6-adenosine threonylcarbamoyltransferase, TsaD;tRNA N6-adenosine threonylcarbamoyltransferase, TsaD;Gcp-like domain;tRNA N6-adenosine threonylcarbamoyltransferase, T
[UP]	g4437	11.936	3.57724	3.33313	0.00482299	0.0344048	7.94464	gi|732894732|gb|KHJ95950.1|kinase domain protein [Oesophagostomum dentatum];gi|1009541375|ref|XP_015907028.1|PREDICTED: serine/threonine-protein kinase/endoribonuclease ire-1-like [Parasteatoda tepidariorum];gi|926621524|ref|XP_013776103.1|PREDICTED: LOW QUALITY PROTEIN: serine/threonine-protein kinase/endoribonuclease IRE1-like [Limulus polyphemus];gi|915255893|ref|XP_013298048.1|kinase domain p…	KEN domain;KEN domain;KEN domain superfamily;Protein kinase domain;Protein kinase domain;Protein kinase domain;Protein kinase domain;KEN domain;Protein kinase-like domain superfamily
[UP]	g7524	11.9338	3.57698	3.35772	0.00479517	0.0342746	7.95511	gi|917357965|ref|WP_051964677.1|hypothetical protein [Deinococcus misasensis];gi|779873940|ref|WP_045357925.1|hypothetical protein [Microcystis aeruginosa];gi|1015805758|dbj|GAT61540.1|thiol-activated cytolysin [Paludibacter jiangxiensis];gi|653145468|ref|WP_027394676.1|hypothetical protein [Aquimarina latercula];gi|746199280|ref|WP_039256976.1|hypothetical protein [Clostridium botulinum]/gi|6580…	Thiol-activated cytolysin, C-terminal domain superfamily;Thiol-activated cytolysin superfamily
[UP]	g4625	11.9317	3.57672	3.37964	0.00476726	0.0341812	7.96568		Spectrin repeat;Spectrin repeat;Spectrin repeat
[UP]	g2504	11.92	3.57532	3.58105	0.00462164	0.0333599	8.02185	gi|985387032|ref|XP_015372934.1|PREDICTED: cuticle protein 19-like [Diuraphis noxia];gi|240849599|ref|NP_001155504.1|cuticular protein-like precursor [Acyrthosiphon pisum]/gi|239791934|dbj|BAH72369.1|ACYPI003003 [Acyrthosiphon pisum];gi|939254450|ref|XP_014246937.1|PREDICTED: cuticle protein 19-like isoform X3 [Cimex lectularius];gi|939254448|ref|XP_014246936.1|PREDICTED: cuticle protein 19-like …	Insect cuticle protein;Insect cuticle protein;Insect cuticle protein;Insect cuticle protein;Insect cuticle protein;Insect cuticle protein;Insect cuticle protein
[UP]	g4536	11.9181	3.57508	3.08991	0.0052441	0.0363467	7.79328
[UP]	g14892	11.9156	3.57478	3.14605	0.00518287	0.0361694	7.8145	gi|1004401959|gb|EFA00673.2|hypothetical protein TcasGA2_TC003550 [Tribolium castaneum];gi|642916459|ref|XP_008191036.1|PREDICTED: sestrin homolog isoform X1 [Tribolium castaneum]/gi|642916461|ref|XP_008191037.1|PREDICTED: sestrin homolog isoform X1 [Tribolium castaneum];gi|952539860|gb|KRT85413.1|hypothetical protein AMK59_1758 [Oryctes borbonicus];gi|242012367|ref|XP_002426904.1|hypothetical pr…	CheY-like superfamily;CheY-like superfamily
[UP]	g9944	11.9152	3.57473	3.14839	0.00517386	0.0361475	7.81764	gi|646717525|gb|KDR20352.1|hypothetical protein L798_05519 [Zootermopsis nevadensis];gi|939260159|ref|XP_014249928.1|PREDICTED: mediator of RNA polymerase II transcription subunit 15-like isoform X2 [Cimex lectularius];gi|939260157|ref|XP_014249927.1|PREDICTED: mediator of RNA polymerase II transcription subunit 15-like isoform X1 [Cimex lectularius];gi|242020079|ref|XP_002430484.1|conserved hypo…	Protein kinase-like domain superfamily;Protein kinase-like domain superfamily;Protein kinase-like domain superfamily;Protein kinase-like domain superfamily
[UP]	g10441	11.9005	3.57295	3.35656	0.00483716	0.0344651	7.93934	gi|91081217|ref|XP_975622.1|PREDICTED: ecdysteroid-regulated 16 kDa protein [Tribolium castaneum]/gi|270006449|gb|EFA02897.1|Protein NPC2 homolog-like Protein [Tribolium castaneum];gi|939694310|ref|XP_014291239.1|PREDICTED: protein NPC2 homolog [Halyomorpha halys];gi|194759788|ref|XP_001962129.1|uncharacterized protein Dana_GF14593 [Drosophila ananassae]/gi|190615826|gb|EDV31350.1|uncharacterized…	MD-2-related lipid-recognition domain;MD-2-related lipid-recognition domain;MD-2-related lipid-recognition domain;MD-2-related lipid-recognition domain;Immunoglobulin E-set
[UP]	g9686	11.8967	3.57249	3.42718	0.00475535	0.0341111	7.97021	gi|939253460|ref|XP_014246401.1|PREDICTED: zinc finger protein 395 isoform X2 [Cimex lectularius];gi|939253458|ref|XP_014246400.1|PREDICTED: zinc finger protein 395 isoform X1 [Cimex lectularius];gi|985417519|ref|XP_015374212.1|PREDICTED: zinc finger protein 395-like isoform X2 [Diuraphis noxia];gi|193659903|ref|XP_001948206.1|PREDICTED: zinc finger protein 395 isoform X2 [Acyrthosiphon pisum];gi…	Protein FAM13;Protein FAM13;Protein FAM13
[UP]	g11544	11.8932	3.57207	3.53708	0.00468247	0.0336933	7.99817	gi|646712366|gb|KDR17148.1|Transmembrane and TPR repeat-containing protein 4 [Zootermopsis nevadensis];gi|328725568|ref|XP_003248532.1|PREDICTED: transmembrane and TPR repeat-containing protein 4-like [Acyrthosiphon pisum];gi|1009571022|ref|XP_015917605.1|PREDICTED: transmembrane and TPR repeat-containing protein 4-like isoform X1 [Parasteatoda tepidariorum]/gi|1009571024|ref|XP_015917606.1|PREDI…	G-patch domain;Tetratricopeptide-like helical domain superfamily;Tetratricopeptide-like helical domain superfamily;Tetratricopeptide repeat;Domain of unknown function DUF1736;Domain of unknown function DUF1736;Domain of unknown function DUF1736;Domain of
[UP]	g155	11.8842	3.57097	5.17947	2.33863e-11	1.87451e-09	44.6645		Etoposide-induced 2.4
[UP]	g22678	11.875	3.56985	3.02998	0.00533954	0.036786	7.76069
[UP]	g17768	11.8743	3.56978	3.08989	0.00530098	0.0366227	7.77379	gi|742098558|ref|XP_010868517.1|PREDICTED: uncharacterized protein LOC105010700 isoform X2 [Esox lucius];gi|742098547|ref|XP_010868514.1|PREDICTED: uncharacterized protein LOC105010700 isoform X1 [Esox lucius]/gi|742098553|ref|XP_010868515.1|PREDICTED: uncharacterized protein LOC105010700 isoform X1 [Esox lucius];gi|915669310|gb|KOC70848.1|Fibrillin-2 [Habropoda laboriosa];gi|815894134|ref|XP_012…	Aspartic peptidase domain superfamily;Aspartic peptidase domain superfamily;Aspartic peptidase domain superfamily;Aspartic peptidase domain superfamily
[UP]	g501	11.8741	3.56974	3.11767	0.00528525	0.036561	7.77916	gi|808130822|ref|XP_012168113.1|PREDICTED: histone demethylase UTY-like [Bombus terrestris];gi|1009419324|gb|KYN37886.1|Lysine-specific demethylase 6A [Trachymyrmex septentrionalis];gi|749776637|ref|XP_011143268.1|PREDICTED: histone demethylase UTY-like [Harpegnathos saltator];gi|746845955|ref|XP_011053281.1|PREDICTED: histone demethylase UTY-like [Acromyrmex echinatior]/gi|746845957|ref|XP_01105…	Tetratricopeptide-like helical domain superfamily;Tetratricopeptide-like helical domain superfamily;Tetratricopeptide-like helical domain superfamily;Tetratricopeptide repeat-containing domain;Tetratricopeptide repeat;Tetratricopeptide-like helical domain
[UP]	g14105	11.8734	3.56966	3.14518	0.00524089	0.0363467	7.79438	gi|761632699|gb|AJP62550.1|carboxylesterase [Oxya chinensis];gi|998520893|ref|XP_015521446.1|PREDICTED: esterase FE4-like [Neodiprion lecontei];gi|906394897|gb|AKS40359.1|antennal carboxylesterase 7, partial [Chilo suppressalis];gi|294846820|gb|ADF43483.1|carboxyl/choline esterase CCE017a [Helicoverpa armigera];gi|930675597|gb|KPJ15853.1|Esterase B1 [Papilio machaon]	Alpha/Beta hydrolase fold;Carboxylesterase, type B;Carboxylesterase, type B;Carboxylesterase, type B;Alpha/Beta hydrolase fold
[UP]	g22262	11.8698	3.56922	3.22867	0.00502485	0.0353362	7.87047	gi|1009595686|ref|XP_015926545.1|PREDICTED: uncharacterized protein LOC107454015 [Parasteatoda tepidariorum];gi|1009581408|ref|XP_015921991.1|PREDICTED: uncharacterized protein LOC107450658 [Parasteatoda tepidariorum];gi|662204890|ref|XP_008475837.1|PREDICTED: uncharacterized protein LOC103512829 [Diaphorina citri];gi|762148625|ref|XP_011412238.1|PREDICTED: uncharacterized protein LOC105317328 [C…	NAD(P)-binding domain superfamily;NAD(P)-binding domain superfamily;Ulp1 protease family, C-terminal catalytic domain;MULE transposase domain;MULE transposase domain;MULE transposase domain;MULE transposase domain;MULE transposase domain;Ulp1 protease fam
[UP]	g18142	11.8681	3.56902	3.30495	0.0049305	0.03484	7.90476	gi|646698229|gb|KDR09507.1|hypothetical protein L798_00849 [Zootermopsis nevadensis];gi|242004660|ref|XP_002423198.1|conserved hypothetical protein [Pediculus humanus corporis]/gi|212506163|gb|EEB10460.1|conserved hypothetical protein [Pediculus humanus corporis];gi|641659446|ref|XP_008181111.1|PREDICTED: uncharacterized protein C7orf26 homolog isoform X2 [Acyrthosiphon pisum];gi|193638963|ref|XP…	Protein of unknown function DUF4507;Protein of unknown function DUF4507
[UP]	g4538	11.8646	3.56859	3.5151	0.00472801	0.033967	7.98064	gi|189237043|ref|XP_001810887.1|PREDICTED: neuroligin-4, Y-linked isoform X1 [Tribolium castaneum];gi|1008439519|ref|XP_015835565.1|PREDICTED: neuroligin-4, X-linked isoform X2 [Tribolium castaneum];gi|546675566|gb|ERL86735.1|hypothetical protein D910_04141, partial [Dendroctonus ponderosae];gi|1004399961|gb|KYB27546.1|Neuroligin-1-like Protein [Tribolium castaneum];gi|646696252|gb|KDR08664.1|Neu…	Carboxylesterase, type B;Carboxylesterase, type B;Carboxylesterase, type B;Alpha/Beta hydrolase fold
[UP]	g18052	11.8336	3.56482	3.30664	0.00497172	0.0350545	7.8897	gi|226069432|dbj|BAH36933.1|Serine/threonine-protein kinase hippo (STE20-like kinase MST) [Gryllus bimaculatus];gi|1008426431|ref|XP_015835323.1|PREDICTED: serine/threonine-protein kinase 3 isoform X2 [Tribolium castaneum];gi|985410011|ref|XP_015370431.1|PREDICTED: serine/threonine-protein kinase 3 [Diuraphis noxia];gi|328706800|ref|XP_001950941.2|PREDICTED: serine/threonine-protein kinase 3 [Acy…	Protein kinase domain;Protein kinase domain;Protein kinase domain;Protein kinase domain;Protein kinase domain;Protein kinase domain;Protein kinase-like domain superfamily
[UP]	g5409	11.8328	3.56473	3.22924	0.00507044	0.0355517	7.85414	gi|688533175|ref|XP_009290659.1|PREDICTED: uncharacterized protein LOC101885607 [Danio rerio];gi|528491697|ref|XP_001920468.3|PREDICTED: uncharacterized protein LOC100151603 isoform X3 [Danio rerio]/gi|688573527|ref|XP_009303454.1|PREDICTED: uncharacterized protein LOC100151603 isoform X3 [Danio rerio];gi|688573520|ref|XP_009303452.1|PREDICTED: uncharacterized protein LOC100151603 isoform X2 [Dan…	CalX-like domain superfamily
[UP]	g12074	11.7961	3.56024	3.22839	0.00511872	0.0358088	7.83701	gi|478259161|gb|ENN79076.1|hypothetical protein YQE_04458, partial [Dendroctonus ponderosae];gi|751797100|ref|XP_011208399.1|PREDICTED: 2-hydroxyacylsphingosine 1-beta-galactosyltransferase [Bactrocera dorsalis];gi|170057588|ref|XP_001864550.1|glucosyl/glucuronosyl transferase [Culex quinquefasciatus]/gi|167876948|gb|EDS40331.1|glucosyl/glucuronosyl transferase [Culex quinquefasciatus];gi|7514553…	Actin family;UDP-glucuronosyl/UDP-glucosyltransferase;UDP-glucuronosyl/UDP-glucosyltransferase;UDP-glucuronosyl/UDP-glucosyltransferase;UDP-glucuronosyl/UDP-glucosyltransferase
[UP]	g22516	11.7692	3.55695	3.11939	0.00541495	0.0371926	7.73537	gi|662219125|ref|XP_008483627.1|PREDICTED: uncharacterized protein LOC103520317 isoform X1 [Diaphorina citri]/gi|662219127|ref|XP_008483628.1|PREDICTED: uncharacterized protein LOC103520317 isoform X2 [Diaphorina citri];gi|939278592|ref|XP_014259844.1|PREDICTED: uncharacterized protein LOC106672716 isoform X1 [Cimex lectularius];gi|939278594|ref|XP_014259845.1|PREDICTED: uncharacterized protein L…	null
[UP]	g9176	11.7683	3.55684	3.08811	0.00543443	0.0372889	7.72889	gi|939664289|ref|XP_014279646.1|PREDICTED: innexin inx1 [Halyomorpha halys];gi|939268964|ref|XP_014254652.1|PREDICTED: innexin inx1 [Cimex lectularius];gi|224381702|gb|ACN41953.1|innexin 1 [Schistocerca gregaria];gi|10720059|sp|Q9XYN0.1|INX1_SCHAMRecName: Full=Innexin inx1 Short=Innexin-1 AltName: Full=G-Inx1 [Schistocerca americana]/gi|4761286|gb|AAD29305.1|AF115853_1innexin-1 [Schistocerca amer…	Innexin;Innexin;Innexin;Innexin;Innexin
[UP]	g2016	11.7664	3.55661	3.02963	0.00547595	0.0375417	7.71514	gi|332028393|gb|EGI68437.1|Metabotropic glutamate receptor 2 [Acromyrmex echinatior];gi|925673068|gb|KOX70661.1|Metabotropic glutamate receptor 2 [Melipona quadrifasciata];gi|646707580|gb|KDR14269.1|Metabotropic glutamate receptor 2 [Zootermopsis nevadensis];gi|322801749|gb|EFZ22346.1|hypothetical protein SINV_06449, partial [Solenopsis invicta];gi|915663207|gb|KOC65554.1|Metabotropic glutamate r…	GPCR, family 3;GPCR, family 3;GPCR, family 3;GPCR, family 3;Periplasmic binding protein-like I
[UP]	g6168	11.7629	3.55617	3.61872	0.000109641	0.00166645	14.963		Lipoyl synthase
[UP]	g19298	11.7596	3.55576	3.88293	0.00468106	0.0336933	7.99871	gi|939250036|ref|XP_014244565.1|PREDICTED: cathepsin B-like [Cimex lectularius];gi|985421946|ref|XP_015376384.1|PREDICTED: cathepsin B-like cysteine proteinase 5 [Diuraphis noxia];gi|939250244|ref|XP_014244675.1|PREDICTED: cathepsin B-like [Cimex lectularius];gi|985424018|ref|XP_015377518.1|PREDICTED: cathepsin B-like cysteine proteinase 6, partial [Diuraphis noxia];gi|347546077|gb|AEP03186.1|cat…	MFS transporter superfamily;Peptidase C1A, papain C-terminal;Peptidase C1A;Peptidase C1A;Papain-like cysteine peptidase superfamily
[UP]	g12360	11.7534	3.55501	3.30545	0.00506928	0.0355517	7.85455	gi|443717452|gb|ELU08511.1|hypothetical protein CAPTEDRAFT_31306, partial [Capitella teleta];gi|443695099|gb|ELT96079.1|hypothetical protein CAPTEDRAFT_120620, partial [Capitella teleta];gi|961862469|ref|XP_014845953.1|PREDICTED: uncharacterized protein LOC106919834 [Poecilia mexicana];gi|828221224|ref|XP_012561880.1|PREDICTED: uncharacterized protein LOC105847105 [Hydra vulgaris];gi|751232467|re…	DDE superfamily endonuclease domain;HTH CenpB-type DNA-binding domain;HTH CenpB-type DNA-binding domain;HTH CenpB-type DNA-binding domain
[UP]	g15665	11.7534	3.555	3.30487	0.00506991	0.0355517	7.85433
[UP]	g8710	11.7524	3.55489	4.49067	1.99186e-09	1.20191e-07	35.9816
[UP]	g17303	11.7421	3.55362	3.20063	0.00523654	0.0363417	7.79588	gi|943965853|ref|XP_014365042.1|PREDICTED: uncharacterized protein LOC106716117 [Papilio machaon];gi|930669161|gb|KPJ10067.1|Putative cysteine proteinase CG12163 [Papilio machaon]
[UP]	g9309	11.7421	3.55362	3.20061	0.00523658	0.0363417	7.79587		Cytochrome cd1-nitrite reductase-like, haem d1 domain superfamily;Cytochrome cd1-nitrite reductase-like, haem d1 domain superfamily;Cytochrome cd1-nitrite reductase-like, haem d1 domain superfamily;Cytochrome cd1-nitrite reductase-like, haem d1 domain sup
[UP]	g4779	11.7414	3.55353	3.72014	0.000105833	0.00161926	15.0297
[UP]	g3200	11.7381	3.55313	3.47234	0.00490655	0.0347165	7.91356	gi|985385532|ref|XP_015364703.1|PREDICTED: fatty acid synthase-like [Diuraphis noxia];gi|641676405|ref|XP_008187406.1|PREDICTED: fatty acid synthase-like [Acyrthosiphon pisum];gi|641655347|ref|XP_008179557.1|PREDICTED: fatty acid synthase-like [Acyrthosiphon pisum];gi|328703183|ref|XP_001944653.2|PREDICTED: fatty acid synthase-like [Acyrthosiphon pisum]/gi|641655341|ref|XP_008179555.1|PREDICTED: …	Beta-ketoacyl synthase, N-terminal;Beta-ketoacyl synthase, C-terminal;Thiolase-like;Thiolase-like;Ketoacyl-synthetase, C-terminal extension;Acyl transferase;Acyl transferase;Acyl transferase domain superfamily;Acyl transferase domain superfamily;Acyl tran
[UP]	g12629	11.7173	3.55057	2.9357	0.00562403	0.0383773	7.66699	gi|260830439|ref|XP_002610168.1|hypothetical protein BRAFLDRAFT_217012 [Branchiostoma floridae]/gi|229295532|gb|EEN66178.1|hypothetical protein BRAFLDRAFT_217012 [Branchiostoma floridae];gi|939271006|ref|XP_014255746.1|PREDICTED: ESF1 homolog [Cimex lectularius];gi|91081029|ref|XP_975330.1|PREDICTED: ESF1 homolog [Tribolium castaneum]/gi|270005326|gb|EFA01774.1|ESF1 homolog-like Protein [Triboliu…	NUC153
[UP]	g13852	11.7098	3.54965	3.22863	0.00522454	0.0363126	7.80003	gi|156408241|ref|XP_001641765.1|predicted protein [Nematostella vectensis]/gi|156228905|gb|EDO49702.1|predicted protein, partial [Nematostella vectensis];gi|156315164|ref|XP_001617946.1|hypothetical protein NEMVEDRAFT_v1g156287 [Nematostella vectensis]/gi|156196631|gb|EDO25846.1|predicted protein, partial [Nematostella vectensis];gi|923721984|ref|XP_013665346.1|PREDICTED: uncharacterized protein …	null;null
[UP]	g18217	11.6794	3.54589	3.02994	0.00559528	0.0382248	7.67624
[UP]	g8236	11.6673	3.5444	3.20062	0.00533579	0.036786	7.76196	gi|645075763|ref|WP_025446793.1|LPS biosynthesis protein [Helicobacter pylori];gi|317180391|dbj|BAJ58177.1|putative lipopolysaccharide biosynthesis protein [Helicobacter pylori F32];gi|895820877|ref|WP_048944561.1|hypothetical protein [Helicobacter pylori]/gi|874354159|gb|KMT70736.1|hypothetical protein AB992_04250 [Helicobacter pylori];gi|908902987|gb|KNE17636.1|lipopolysaccharide biosynthesis p…
[UP]	g8709	11.6593	3.54341	3.17387	0.0054158	0.0371926	7.73509
[UP]	g5202	11.6105	3.53736	3.99607	0.000100483	0.00155065	15.1276		FAST kinase-like protein, subdomain 2;FAST kinase-like protein, subdomain 2
[UP]	g5849	11.5093	3.52473	4.72073	1.97866e-09	1.19843e-07	35.9946	gi|646698029|gb|KDR09405.1|Heparin cofactor 2 [Zootermopsis nevadensis];gi|768421823|ref|XP_011551739.1|PREDICTED: serpin B13 isoform X2 [Plutella xylostella];gi|768421815|ref|XP_011551735.1|PREDICTED: serine protease inhibitor 3/4 isoform X1 [Plutella xylostella]/gi|768421817|ref|XP_011551736.1|PREDICTED: serine protease inhibitor 3/4 isoform X1 [Plutella xylostella]/gi|768421819|ref|XP_01155173…	P-loop containing nucleoside triphosphate hydrolase;Serpin domain;Serpin domain;Serpin domain;Serpin domain;Serpin domain;Serpin domain;Serpin family;Serpin superfamily
[UP]	g19804	11.4751	3.52044	4.30742	2.53596e-06	6.61113e-05	22.1391	gi|501299162|dbj|BAN21462.1|cathepsin B, partial [Riptortus pedestris];gi|348587350|ref|XP_003479431.1|PREDICTED: cathepsin B [Cavia porcellus];gi|939633790|ref|XP_014289457.1|PREDICTED: cathepsin B-like [Halyomorpha halys];gi|939250510|ref|XP_014244820.1|PREDICTED: cathepsin B-like [Cimex lectularius];gi|533116624|ref|XP_005373887.1|PREDICTED: cathepsin B [Chinchilla lanigera]	Peptidase C1A, propeptide;Peptidase C1A, propeptide;Peptidase C1A, papain C-terminal;Peptidase C1A, papain C-terminal;Peptidase C1A;Papain-like cysteine peptidase superfamily
[UP]	g20801	11.4505	3.51734	6.84779	4.76875e-23	2.7439e-20	97.7409	gi|752869350|ref|XP_011251787.1|PREDICTED: LOW QUALITY PROTEIN: uncharacterized protein LOC105248603 [Camponotus floridanus];gi|751238641|ref|XP_011173279.1|PREDICTED: uncharacterized protein LOC105205580 [Solenopsis invicta];gi|815765022|ref|XP_012214824.1|PREDICTED: uncharacterized protein LOC105667533, partial [Linepithema humile];gi|815765628|ref|XP_012214751.1|PREDICTED: uncharacterized prot…	Smr domain superfamily;Smr domain superfamily
[UP]	g370	11.4264	3.5143	5.54593	4.07585e-06	9.99483e-05	21.2288	gi|328709570|ref|XP_001947182.2|PREDICTED: uncharacterized protein LOC100159162 [Acyrthosiphon pisum];gi|985412950|ref|XP_015371996.1|PREDICTED: uncharacterized protein LOC107167462 [Diuraphis noxia];gi|939235220|ref|XP_014249970.1|PREDICTED: uncharacterized protein LOC106666931 [Cimex lectularius];gi|242004064|ref|XP_002422959.1|conserved hypothetical protein [Pediculus humanus corporis]/gi|2125…	P-loop containing nucleoside triphosphate hydrolase
[UP]	g17955	11.3518	3.50485	8.49528	8.48322e-33	2.73346e-29	142.271	gi|939694163|ref|XP_014291164.1|PREDICTED: vacuolar protein sorting-associated protein VTA1 homolog [Halyomorpha halys];gi|194864924|ref|XP_001971175.1|uncharacterized protein Dere_GG14577 [Drosophila erecta]/gi|190652958|gb|EDV50201.1|uncharacterized protein Dere_GG14577 [Drosophila erecta];gi|939262371|ref|XP_014251111.1|PREDICTED: vacuolar protein sorting-associated protein VTA1 homolog [Cimex…	Aspartic peptidase domain superfamily;Aspartic peptidase domain superfamily;Vacuolar protein sorting-associate protein Vta1/Callose synthase, N-terminal;Vacuolar protein sorting-associate protein Vta1/Callose synthase, N-terminal;Vacuolar protein sorting-
[UP]	g18322	11.1656	3.48099	6.16236	7.54484e-15	1.1688e-12	60.4506
[UP]	g2729	11.1272	3.47602	3.71883	0.000182281	0.00257834	14.0055	gi|939688467|ref|XP_014288135.1|PREDICTED: sodium-dependent phosphate transporter 1-B isoform X1 [Halyomorpha halys];gi|939688469|ref|XP_014288136.1|PREDICTED: sodium-dependent phosphate transporter 1-B isoform X2 [Halyomorpha halys];gi|939251548|ref|XP_014245379.1|PREDICTED: sodium-dependent phosphate transporter 2 isoform X1 [Cimex lectularius];gi|646707260|gb|KDR14103.1|Sodium-dependent phosph…	Phosphate transporter;Phosphate transporter;Phosphate transporter;Phosphate transporter
[UP]	g15106	11.0283	3.46313	4.30658	9.89338e-09	5.05471e-07	32.8621
[UP]	g8465	10.9947	3.45874	8.31328	3.07958e-34	1.24038e-30	148.858	gi|768956157|ref|XP_011616670.1|PREDICTED: G2/M phase-specific E3 ubiquitin-protein ligase-like [Takifugu rubripes];gi|505848782|ref|XP_004617848.1|PREDICTED: G2/M phase-specific E3 ubiquitin-protein ligase [Sorex araneus];gi|521035140|gb|EPQ16922.1|G2/M phase-specific E3 ubiquitin-protein ligase [Myotis brandtii];gi|688532662|ref|XP_009289656.1|PREDICTED: G2/M phase-specific E3 ubiquitin-protein…	NAD(P)-binding domain superfamily;NAD(P)-binding domain superfamily;HECT domain;HECT domain;HECT domain;HECT domain;HECT domain;HECT domain;HECT domain;HECT, E3 ligase catalytic domain
[UP]	g20629	10.9475	3.45253	5.02256	4.41979e-09	2.45542e-07	34.4295	gi|913333845|ref|XP_013198613.1|PREDICTED: transcription factor Adf-1-like [Amyelois transitella];gi|910336115|ref|XP_013171563.1|PREDICTED: uncharacterized protein LOC106120722 [Papilio xuthus]/gi|930655868|gb|KPI98195.1|hypothetical protein RR46_09411 [Papilio xuthus];gi|952530348|gb|KRT83568.1|Myb/SANT-like transcription factor [Oryctes borbonicus];gi|546673408|gb|ERL85020.1|hypothetical prote…	MADF domain;BESS motif;BESS motif;BESS motif;BESS motif;BESS motif;Transcription factor Adf-1;MADF domain;BESS motif
[UP]	g20459	10.9377	3.45124	3.68062	0.000205945	0.0028456	13.7761	gi|528483762|ref|XP_005172203.1|PREDICTED: putative nuclease HARBI1 [Danio rerio];gi|301608541|ref|XP_002933847.1|PREDICTED: putative nuclease HARBI1 [Xenopus tropicalis];gi|919061239|ref|XP_013412272.1|PREDICTED: putative nuclease HARBI1 [Lingula anatina];gi|512831953|ref|XP_004913241.1|PREDICTED: putative nuclease HARBI1 [Xenopus tropicalis];gi|919022717|ref|XP_013395250.1|PREDICTED: putative n…	Harbinger transposase-derived nuclease, animal;Harbinger transposase-derived nuclease domain;Harbinger transposase-derived nuclease domain;Harbinger transposase-derived nuclease domain
[UP]	g10163	10.9368	3.45112	3.59986	0.00021426	0.00293533	13.7017		GPCR, rhodopsin-like, 7TM;GPCR, rhodopsin-like, 7TM
[UP]	g16532	10.8157	3.43506	3.75331	0.00021571	0.00295017	13.689	gi|930775984|ref|XP_005953645.2|PREDICTED: piggyBac transposable element-derived protein 3 [Haplochromis burtoni];gi|734601768|ref|XP_010727806.1|PREDICTED: uncharacterized protein LOC104917919 [Larimichthys crocea];gi|939308078|ref|XP_014269008.1|PREDICTED: piggyBac transposable element-derived protein 3 [Maylandia zebra];gi|641659551|ref|XP_008181149.1|PREDICTED: piggyBac transposable element-d…	PiggyBac transposable element-derived protein;PiggyBac transposable element-derived protein;PiggyBac transposable element-derived protein;PiggyBac transposable element-derived protein
[UP]	g9505	10.7584	3.42739	4.42509	2.26449e-07	8.08939e-06	26.7931	gi|939641461|ref|XP_014271314.1|PREDICTED: homeobox protein prophet of Pit-1 isoform X2 [Halyomorpha halys];gi|939641459|ref|XP_014271313.1|PREDICTED: pituitary homeobox 1 isoform X1 [Halyomorpha halys];gi|766922008|ref|XP_011505548.1|PREDICTED: homeobox protein prophet of Pit-1 [Ceratosolen solmsi marchali];gi|808137228|ref|XP_012170895.1|PREDICTED: homeobox protein prophet of Pit-1 [Bombus terr…	Translation protein, beta-barrel domain superfamily;Homeobox domain;Homeobox domain;Homeobox domain;Homeobox domain;Homeobox domain;Homeobox domain;Homeobox domain;Homeobox domain;Homeobox-like domain superfamily
[UP]	g18823	10.6525	3.41312	4.78886	1.86496e-07	6.75201e-06	27.1682
[UP]	g10762	10.646	3.41223	5.76534	5.66677e-15	9.03933e-13	61.0141	gi|347365176|gb|AEO89448.1|sucrase [Nilaparvata lugens];gi|328719875|ref|XP_003246887.1|PREDICTED: maltase 2-like [Acyrthosiphon pisum];gi|985420641|ref|XP_015375756.1|PREDICTED: maltase A3-like [Diuraphis noxia]/gi|985420643|ref|XP_015375757.1|PREDICTED: maltase A3-like [Diuraphis noxia];gi|193709215|ref|XP_001943317.1|PREDICTED: maltase A1 [Acyrthosiphon pisum];gi|328702369|ref|XP_001952163.2|P…	RNA-binding domain superfamily;RNA-binding domain superfamily;Glycosyl hydrolase, family 13, catalytic domain;Glycosyl hydrolase, family 13, catalytic domain;Glycosyl hydrolase, family 13, catalytic domain;Glycoside hydrolase superfamily
[UP]	g1711	10.4732	3.38863	7.19253	6.001e-21	2.30196e-18	88.1718	gi|557780738|ref|XP_005189990.1|PREDICTED: gustatory and odorant receptor 21a-like [Musca domestica];gi|557780740|ref|XP_005189991.1|PREDICTED: gustatory and odorant receptor 21a-like [Musca domestica];gi|384503160|gb|AFH96948.1|gustatory receptor 1 [Musca domestica];gi|907619979|ref|XP_013097301.1|PREDICTED: gustatory and odorant receptor 21a-like [Stomoxys calcitrans];gi|195159435|ref|XP_002020…	7TM chemoreceptor;7TM chemoreceptor;7TM chemoreceptor
[UP]	g9311	10.3941	3.37769	4.64052	2.15353e-08	9.88475e-07	31.351	gi|322781639|gb|EFZ10260.1|hypothetical protein SINV_02414, partial [Solenopsis invicta]	ABC-2 type transporter
[UP]	g7914	10.391	3.37726	3.98509	0.000308414	0.0040299	13.0186	gi|939664451|ref|XP_014279718.1|PREDICTED: cuticle protein 19-like [Halyomorpha halys];gi|939664376|ref|XP_014279684.1|PREDICTED: adult-specific cuticular protein ACP-20-like [Halyomorpha halys];gi|939664448|ref|XP_014279717.1|PREDICTED: cuticle protein 19-like [Halyomorpha halys];gi|662224079|ref|XP_008486360.1|PREDICTED: cuticle protein 7-like [Diaphorina citri];gi|662211403|ref|XP_008479387.1|…	Insect cuticle protein;Insect cuticle protein;Insect cuticle protein;Insect cuticle protein;Insect cuticle protein
[UP]	g18402	10.3487	3.37138	7.0463	6.30802e-28	1.01629e-24	120.006	gi|943952656|ref|XP_014359197.1|PREDICTED: RNA-directed DNA polymerase from mobile element jockey-like [Papilio machaon];gi|910349886|ref|XP_013178986.1|PREDICTED: uncharacterized protein LOC106126064 [Papilio xuthus];gi|910326104|ref|XP_013166190.1|PREDICTED: RNA-directed DNA polymerase from mobile element jockey-like isoform X1 [Papilio xuthus];gi|357621647|gb|EHJ73416.1|putative pol-like prote…	Ribonuclease H domain;Ribonuclease H superfamily;Endonuclease/exonuclease/phosphatase;Endonuclease/exonuclease/phosphatase superfamily;Endonuclease/exonuclease/phosphatase superfamily;Endonuclease/exonuclease/phosphatase superfamily;Ribonuclease H domain;
[UP]	g18441	10.3203	3.36741	4.04321	1.27106e-05	0.000263552	19.0535	gi|22549459|ref|NP_689232.1|hypothetical protein McnBVgp057 [Mamestra configurata nucleopolyhedrovirus B]/gi|22476638|gb|AAM95044.1|hypothetical protein [Mamestra configurata nucleopolyhedrovirus B];gi|9635311|ref|NP_059209.1|ORF61 [Xestia c-nigrum granulovirus]/gi|6175705|gb|AAF05175.1|AF162221_61ORF61 [Xestia c-nigrum granulovirus];gi|751799299|ref|XP_011209606.1|PREDICTED: uncharacterized prot…	Glycoside hydrolase superfamily;Glycoside hydrolase superfamily
[UP]	g17172	10.2714	3.36056	3.86854	0.000342873	0.00439112	12.8203	gi|761632699|gb|AJP62550.1|carboxylesterase [Oxya chinensis];gi|646723949|gb|KDR24383.1|Esterase E4 [Zootermopsis nevadensis];gi|761632693|gb|AJP62547.1|carboxylesterase [Oxya chinensis];gi|586831179|gb|AHJ81323.1|carboxylesterase [Locusta migratoria];gi|357622689|gb|EHJ74113.1|hypothetical protein KGM_12730 [Danaus plexippus]	Carboxylesterase, type B;Alpha/Beta hydrolase fold;Alpha/Beta hydrolase fold;Alpha/Beta hydrolase fold;Alpha/Beta hydrolase fold
[UP]	g4118	10.2707	3.36046	4.04158	0.000322416	0.00417895	12.9355	gi|646724055|gb|KDR24445.1|DC-STAMP domain-containing protein 1 [Zootermopsis nevadensis];gi|641670910|ref|XP_008185393.1|PREDICTED: DC-STAMP domain-containing protein 1 [Acyrthosiphon pisum];gi|970914301|ref|XP_015123497.1|PREDICTED: DC-STAMP domain-containing protein 1 [Diachasma alloeum];gi|769846913|ref|XP_011634771.1|PREDICTED: DC-STAMP domain-containing protein 1 [Pogonomyrmex barbatus];gi|…	Dendritic cell-specific transmembrane protein-like;Dendritic cell-specific transmembrane protein-like;Dendritic cell-specific transmembrane protein-like
[UP]	g20322	10.2616	3.35918	4.37561	4.95265e-07	1.60871e-05	25.2822	gi|861596904|gb|KMQ83303.1|hypothetical protein RF55_20394 [Lasius niger];gi|861614521|gb|KMQ85894.1|hypothetical protein RF55_15295, partial [Lasius niger];gi|861625964|gb|KMQ88680.1|enzymatic polyprotein endonuclease reverse [Lasius niger];gi|861613643|gb|KMQ85713.1|hypothetical protein RF55_15566, partial [Lasius niger];gi|270008355|gb|EFA04803.1|hypothetical protein TcasGA2_TC014852 [Triboliu…	Zinc finger, CCHC-type;Zinc finger, CCHC-type;Zinc finger, CCHC-type;Zinc finger, CCHC-type;Zinc finger, CCHC-type;Zinc finger, CCHC-type superfamily;Zinc finger, CCHC-type superfamily
[UP]	g4094	10.2461	3.357	4.10292	0.000318979	0.00413774	12.9555	gi|861611749|gb|KMQ85356.1|rna-directed dna polymerase from mobile element jockey-like protein [Lasius niger];gi|861619723|gb|KMQ87090.1|rna-directed dna polymerase from mobile element jockey-like protein [Lasius niger];gi|795017849|ref|XP_011859003.1|PREDICTED: RNA-directed DNA polymerase from mobile element jockey-like [Vollenhovia emeryi];gi|817057203|ref|XP_012269497.1|PREDICTED: RNA-directed…	Endonuclease/exonuclease/phosphatase;Endonuclease/exonuclease/phosphatase superfamily;Reverse transcriptase domain;Reverse transcriptase domain;Reverse transcriptase domain;Reverse transcriptase domain;Endonuclease/exonuclease/phosphatase superfamily;Endo
[UP]	g11585	10.1995	3.35043	5.17026	0.000258149	0.00344862	13.352	gi|641648814|ref|XP_008183607.1|PREDICTED: cathepsin B-like [Acyrthosiphon pisum];gi|641682085|ref|XP_003249034.2|PREDICTED: cathepsin B-like cysteine proteinase [Acyrthosiphon pisum];gi|300835056|gb|ADK37857.1|putative cathepsin precursor [Sitobion avenae];gi|641681908|ref|XP_008189640.1|PREDICTED: cathepsin B-like cysteine proteinase 4 [Acyrthosiphon pisum];gi|204022106|dbj|BAG71150.1|cathepsin…	Ammonium transporter AmtB-like domain;Peptidase C1A, papain C-terminal;Peptidase C1A, papain C-terminal;Peptidase C1A;Papain-like cysteine peptidase superfamily
[UP]	g9557	10.1133	3.33818	3.68149	0.000402329	0.00500148	12.5213	gi|646700291|gb|KDR10495.1|Coiled-coil domain-containing protein 63 [Zootermopsis nevadensis];gi|815796569|ref|XP_012218958.1|PREDICTED: coiled-coil domain-containing protein 63 [Linepithema humile]/gi|815796571|ref|XP_012218959.1|PREDICTED: coiled-coil domain-containing protein 63 [Linepithema humile];gi|970903910|ref|XP_015117816.1|PREDICTED: coiled-coil domain-containing protein 63 [Diachasma …	FAD/NAD(P)-binding domain superfamily;FAD/NAD(P)-binding domain superfamily;FAD/NAD(P)-binding domain superfamily;FAD/NAD(P)-binding domain superfamily
[UP]	g9646	10.0968	3.33582	4.16934	0.000341687	0.00437941	12.8268
[UP]	g18572	10.0539	3.32968	4.50369	1.34938e-05	0.000276996	18.9394		Vacuolar protein sorting-associated protein 13;Vacuolar protein sorting-associated protein 13;Vacuolar protein sorting-associated protein 13;Vacuolar protein sorting-associated protein 13;Vacuolar protein sorting-associated protein 13
[UP]	g10797	10.0296	3.32619	3.77142	0.000410553	0.0050802	12.4835
[UP]	g16003	10.0026	3.3223	4.26265	1.64012e-05	0.000328656	18.5673	gi|669306104|gb|KFD49637.1|hypothetical protein M513_09469 [Trichuris suis]/gi|669326072|gb|KFD66287.1|hypothetical protein M514_09469 [Trichuris suis];gi|669320722|gb|KFD61048.1|hypothetical protein M514_08442 [Trichuris suis];gi|730370857|gb|KHJ42466.1|hypothetical protein D918_07388 [Trichuris suis];gi|669307118|gb|KFD50635.1|hypothetical protein M513_08442 [Trichuris suis];gi|669326043|gb|KFD…	Sugar isomerase (SIS);Sugar isomerase (SIS)
[UP]	g7282	9.98411	3.31963	6.85144	6.21751e-25	5.00851e-22	106.338		Zinc finger, FYVE/PHD-type
[UP]	g17900	9.94702	3.31426	6.49424	1.11218e-17	2.63506e-15	73.3027
[UP]	g7814	9.93805	3.31296	4.29949	9.16585e-07	2.69965e-05	24.0958
[UP]	g8935	9.92831	3.31155	4.65586	4.75883e-08	2.01232e-06	29.8126
[UP]	g7525	9.91357	3.3094	4.76001	7.41489e-07	2.2798e-05	24.5042	gi|1015805758|dbj|GAT61540.1|thiol-activated cytolysin [Paludibacter jiangxiensis]
[UP]	g5203	9.82174	3.29598	5.86003	1.41443e-15	2.53199e-13	63.7474	gi|443730767|gb|ELU16126.1|hypothetical protein CAPTEDRAFT_213058 [Capitella teleta];gi|831309372|ref|XP_012687042.1|PREDICTED: 52 kDa repressor of the inhibitor of the protein kinase-like [Clupea harengus];gi|831529960|ref|XP_012720661.1|PREDICTED: uncharacterized protein LOC105928099 [Fundulus heteroclitus];gi|957842084|ref|XP_014671368.1|PREDICTED: 52 kDa repressor of the inhibitor of the prot…	PIN-like domain superfamily;PIN-like domain superfamily
[UP]	g20583	9.82016	3.29575	3.77081	2.85928e-05	0.000529245	17.5092	gi|939273927|ref|XP_014257281.1|PREDICTED: uncharacterized protein LOC106671035 [Cimex lectularius];gi|972214775|ref|XP_015189940.1|PREDICTED: uncharacterized protein LOC107073756 [Polistes dominula];gi|939665844|ref|XP_014297810.1|PREDICTED: uncharacterized protein LOC103569884 [Microplitis demolitor];gi|998498958|ref|XP_015509342.1|PREDICTED: RNA-directed DNA polymerase from mobile element jock…	Endonuclease/exonuclease/phosphatase superfamily;Reverse transcriptase domain;Reverse transcriptase domain;Reverse transcriptase domain;Reverse transcriptase domain;Endonuclease/exonuclease/phosphatase superfamily;Endonuclease/exonuclease/phosphatase supe
[UP]	g2872	9.78997	3.2913	5.29005	6.55756e-07	2.03562e-05	24.741	gi|939658899|ref|XP_014277549.1|PREDICTED: nephrin-like isoform X2 [Halyomorpha halys];gi|939658897|ref|XP_014277548.1|PREDICTED: nephrin-like isoform X1 [Halyomorpha halys];gi|769862715|ref|XP_011643180.1|PREDICTED: nephrin-like isoform X5 [Pogonomyrmex barbatus];gi|780618784|ref|XP_011703468.1|PREDICTED: nephrin-like isoform X3 [Wasmannia auropunctata];gi|746831146|ref|XP_011051422.1|PREDICTED:…	Immunoglobulin-like fold;Immunoglobulin-like fold;Immunoglobulin-like fold;Immunoglobulin-like fold;Immunoglobulin;Immunoglobulin V-set domain;Immunoglobulin-like fold;Immunoglobulin-like fold;CD80-like, immunoglobulin C2-set;Immunoglobulin-like fold;Immu
[UP]	g16675	9.78552	3.29065	5.76373	1.10515e-13	1.35917e-11	55.1705
[UP]	g10036	9.71079	3.27959	4.89075	4.53378e-09	2.5101e-07	34.3799	gi|242010719|ref|XP_002426106.1|glutathione-S-transferase theta, GST, putative [Pediculus humanus corporis]/gi|212510153|gb|EEB13368.1|glutathione-S-transferase theta, GST, putative [Pediculus humanus corporis];gi|565341567|gb|AHC08063.1|zeta glutathione S-transferase [Locusta migratoria];gi|347968784|ref|XP_003436289.1|AGAP002898-PB [Anopheles gambiae str. PEST]/gi|333467832|gb|EGK96713.1|AGAP00…	Glutathione S-transferases, class Zeta;Glutathione S-transferases, class Zeta;Glutathione S-transferase, N-terminal;Glutathione S-transferase, N-terminal;Glutathione S-transferase, C-terminal;Glutathione S-transferase, C-terminal;Glutathione S-transferase
[UP]	g21625	9.6973	3.27758	4.48257	9.27867e-08	3.66394e-06	28.5189	gi|939665429|ref|XP_014280068.1|PREDICTED: venom serine carboxypeptidase-like [Halyomorpha halys];gi|939630674|ref|XP_014278675.1|PREDICTED: venom serine carboxypeptidase-like [Halyomorpha halys];gi|939630809|ref|XP_014279214.1|PREDICTED: venom serine carboxypeptidase-like [Halyomorpha halys];gi|939630701|ref|XP_014278775.1|PREDICTED: venom serine carboxypeptidase-like [Halyomorpha halys];gi|9396…	Alpha/Beta hydrolase fold;Peptidase S10, serine carboxypeptidase;Peptidase S10, serine carboxypeptidase;Peptidase S10, serine carboxypeptidase;Alpha/Beta hydrolase fold
[UP]	g21497	9.63775	3.2687	3.56269	0.000678897	0.00756411	11.5461	gi|1009401887|gb|KYN21742.1|Copia protein [Trachymyrmex cornetzi];gi|861615013|gb|KMQ86003.1|gag-pol polyprotein, partial [Lasius niger];gi|759074882|ref|XP_011347138.1|PREDICTED: uncharacterized protein LOC105284948 [Cerapachys biroi];gi|645023752|ref|XP_008208805.1|PREDICTED: uncharacterized protein LOC103316531 [Nasonia vitripennis];gi|752860641|ref|XP_011253018.1|PREDICTED: uncharacterized pr…	Zinc finger, FYVE/PHD-type;Zinc finger, FYVE/PHD-type;Zinc finger, FYVE/PHD-type;Zinc finger, CCHC-type;Zinc finger, CCHC-type superfamily
[UP]	g10899	9.61298	3.26498	4.55964	1.23528e-06	3.47931e-05	23.5215	gi|970879068|ref|XP_015125848.1|PREDICTED: larval cuticle protein A2B-like [Diachasma alloeum];gi|970879486|ref|XP_015126446.1|PREDICTED: larval cuticle protein A2B-like [Diachasma alloeum];gi|662195226|ref|XP_008470594.1|PREDICTED: cuticle protein 7-like [Diaphorina citri];gi|914614792|ref|NP_001299266.1|larval cuticle protein A2B-like precursor [Papilio xuthus]/gi|183979321|dbj|BAG30751.1|cutic…	Insect cuticle protein;Insect cuticle protein;Insect cuticle protein;Insect cuticle protein;Insect cuticle protein;Insect cuticle protein
[UP]	g4019	9.57934	3.25993	4.12671	0.000581375	0.00670956	11.8347	gi|815794094|ref|XP_012217684.1|PREDICTED: uncharacterized protein LOC105669363 [Linepithema humile];gi|1009394541|gb|KYN15557.1|hypothetical protein ALC57_12210 [Trachymyrmex cornetzi];gi|746845645|ref|XP_011053117.1|PREDICTED: uncharacterized protein LOC105145336 [Acromyrmex echinatior];gi|322796619|gb|EFZ19090.1|hypothetical protein SINV_05601, partial [Solenopsis invicta];gi|826477146|ref|XP_…	Domain of unknown function DUF4780;Domain of unknown function DUF4780;Domain of unknown function DUF4780
[UP]	g11093	9.54695	3.25504	5.63027	7.58639e-07	2.32366e-05	24.4601
[UP]	g18684	9.54287	3.25442	4.35783	1.83438e-06	4.967e-05	22.7611
[UP]	g15844	9.53809	3.2537	4.66044	1.24543e-06	3.49567e-05	23.5057	gi|861624644|gb|KMQ88324.1|rna-directed dna polymerase from mobile element jockey-like protein [Lasius niger];gi|795012327|ref|XP_011877542.1|PREDICTED: uncharacterized protein LOC105567343 [Vollenhovia emeryi];gi|861588449|gb|KMQ82604.1|hypothetical protein RF55_22416, partial [Lasius niger];gi|861619723|gb|KMQ87090.1|rna-directed dna polymerase from mobile element jockey-like protein [Lasius ni…	Endonuclease/exonuclease/phosphatase superfamily;Endonuclease/exonuclease/phosphatase;Endonuclease/exonuclease/phosphatase;Endonuclease/exonuclease/phosphatase superfamily
[UP]	g5501	9.51413	3.25007	4.97781	8.3111e-11	6.11416e-09	42.1832		NT-type C2 domain;NT-type C2 domain
[UP]	g7083	9.50942	3.24936	3.74117	0.000685668	0.00761323	11.5277	gi|817052815|ref|XP_012258548.1|PREDICTED: uncharacterized protein LOC105687462 [Athalia rosae];gi|985425739|ref|XP_015378351.1|PREDICTED: uncharacterized protein LOC107172574 [Diuraphis noxia];gi|815768941|ref|XP_012233899.1|PREDICTED: uncharacterized protein LOC105678807 [Linepithema humile];gi|795012677|ref|XP_011879293.1|PREDICTED: uncharacterized protein LOC105568321, partial [Vollenhovia em…	Ribonuclease H-like superfamily;Ribonuclease H-like superfamily;Ribonuclease H-like superfamily
[UP]	g16339	9.44898	3.24016	4.47959	1.52005e-07	5.72184e-06	27.5637	gi|815808161|ref|XP_012224904.1|PREDICTED: zinc finger BED domain-containing protein 4-like [Linepithema humile];gi|641678769|ref|XP_008188285.1|PREDICTED: zinc finger BED domain-containing protein 4-like, partial [Acyrthosiphon pisum];gi|815794924|ref|XP_012218105.1|PREDICTED: LOW QUALITY PROTEIN: zinc finger BED domain-containing protein 4-like [Linepithema humile];gi|815796330|ref|XP_012218835…	HAT, C-terminal dimerisation domain;Zinc finger, BED-type;Zinc finger, BED-type;Zinc finger, BED-type;Zinc finger, BED-type;Zinc finger, BED-type;Zinc finger, BED-type;Ribonuclease H-like superfamily;Zinc finger C2H2 superfamily
[UP]	g3625	9.44639	3.23976	7.40508	1.49727e-27	2.0102e-24	118.291	gi|91076338|ref|XP_971007.1|PREDICTED: protein TAPT1 homolog [Tribolium castaneum]/gi|1004403189|gb|KYB29435.1|Protein TAPT1 homolog-like Protein [Tribolium castaneum];gi|939243082|ref|XP_014240836.1|PREDICTED: protein TAPT1 homolog isoform X2 [Cimex lectularius];gi|939243080|ref|XP_014240835.1|PREDICTED: protein TAPT1 homolog isoform X1 [Cimex lectularius];gi|242010835|ref|XP_002426164.1|conserv…	Tapt1 family;Tapt1 family;Tapt1 family;Tapt1 family
[UP]	g1846	9.4398	3.23876	4.75727	1.06026e-08	5.3279e-07	32.7275		EF-hand domain pair;EF-hand domain pair
[UP]	g1944	9.42014	3.23575	4.17622	3.54287e-05	0.000637755	17.1018	gi|328697208|ref|XP_003240266.1|PREDICTED: uncharacterized protein LOC100573378 [Acyrthosiphon pisum];gi|405960016|gb|EKC25969.1|hypothetical protein CGI_10014324 [Crassostrea gigas];gi|762086374|ref|XP_011425459.1|PREDICTED: uncharacterized protein LOC105326920 [Crassostrea gigas];gi|966714739|gb|KTG46977.1|hypothetical protein cypCar_00010904, partial [Cyprinus carpio];gi|1020417791|ref|XP_0161…	Domain of unknown function DUF4806;Domain of unknown function DUF4806
[UP]	g3126	9.41525	3.235	4.0097	0.000666228	0.00745907	11.5812	gi|808147443|ref|XP_012174800.1|PREDICTED: transmembrane and TPR repeat-containing protein 1-like isoform X3 [Bombus terrestris];gi|954563006|ref|XP_014605356.1|PREDICTED: transmembrane and TPR repeat-containing protein 1-like [Polistes canadensis];gi|972175246|ref|XP_015186419.1|PREDICTED: transmembrane and TPR repeat-containing protein 1-like isoform X1 [Polistes dominula];gi|936594383|ref|XP_0…	Tetratricopeptide-like helical domain superfamily;Tetratricopeptide repeat;Domain of unknown function DUF1736;Tetratricopeptide-like helical domain superfamily;Tetratricopeptide-like helical domain superfamily;Tetratricopeptide-like helical domain superfa
[UP]	g19005	9.41315	3.23468	3.92814	4.28252e-05	0.000746555	16.7419		Ribonuclease H-like superfamily;Ribonuclease H-like superfamily;Ribonuclease H-like superfamily
[UP]	g7857	9.40767	3.23384	3.44953	0.00081762	0.00867039	11.2008	gi|1012973781|gb|KYQ48149.1|hypothetical protein ALC60_12815 [Trachymyrmex zeteki];gi|1009369757|gb|KYM94330.1|hypothetical protein ALC62_15032 [Cyphomyrmex costatus];gi|1009385137|gb|KYN07562.1|hypothetical protein ALC62_01467 [Cyphomyrmex costatus];gi|1009433148|gb|KYN50094.1|hypothetical protein ALC62_00122 [Cyphomyrmex costatus];gi|1009375811|gb|KYM99353.1|hypothetical protein ALC62_09909 [Cy…
[UP]	g18030	9.37855	3.22936	3.84715	0.000713339	0.00784131	11.4542
[UP]	g20477	9.36632	3.22748	4.06994	3.20614e-06	8.14735e-05	21.6891
[UP]	g12672	9.35408	3.2256	5.79193	6.28235e-14	8.1625e-12	56.2809
[UP]	g3608	9.34382	3.22401	4.07382	0.000679658	0.00756649	11.5441	gi|939241566|ref|XP_014240040.1|PREDICTED: homeobox protein SIX6-like isoform X1 [Cimex lectularius];gi|662185539|ref|XP_008477610.1|PREDICTED: homeobox protein SIX6 [Diaphorina citri];gi|939241568|ref|XP_014240041.1|PREDICTED: homeobox protein SIX6-like isoform X2 [Cimex lectularius];gi|939670725|ref|XP_014282097.1|PREDICTED: homeobox protein SIX6 [Halyomorpha halys];gi|861660420|gb|KMR05058.1|h…	Homeobox domain;Homeobox protein SIX1, N-terminal SD domain;Homeobox protein SIX1, N-terminal SD domain;Homeobox protein SIX1, N-terminal SD domain;Homeobox protein SIX1, N-terminal SD domain;Homeobox protein SIX1, N-terminal SD domain;Homeobox protein SI
[UP]	g20097	9.32616	3.22128	3.5346	0.000823146	0.00870308	11.1883		Ribonuclease H-like superfamily;F-box domain;F-box-like domain superfamily
[UP]	g1178	9.3245	3.22103	4.52235	2.08122e-06	5.57912e-05	22.5186	gi|939262890|ref|XP_014251389.1|PREDICTED: uncharacterized protein LOC106667758 [Cimex lectularius];gi|939669438|ref|XP_014281610.1|PREDICTED: uncharacterized protein LOC106684186 [Halyomorpha halys];gi|242022154|ref|XP_002431506.1|conserved hypothetical protein [Pediculus humanus corporis]/gi|212516800|gb|EEB18768.1|conserved hypothetical protein [Pediculus humanus corporis];gi|158297357|ref|XP_…	Coiled-coil domain-containing protein 170-like;Coiled-coil domain-containing protein 170-like
[UP]	g19756	9.2354	3.20717	4.41185	2.51805e-06	6.5751e-05	22.1527		Alpha/Beta hydrolase fold;Alpha/Beta hydrolase fold;Alpha/Beta hydrolase fold
[UP]	g8393	9.12421	3.1897	5.01923	1.8233e-07	6.64596e-06	27.2119		Sushi/SCR/CCP superfamily
[UP]	g11199	9.11492	3.18823	4.65157	3.17461e-09	1.81369e-07	35.0737	gi|780639999|ref|XP_011687752.1|PREDICTED: uncharacterized protein LOC105449960 [Wasmannia auropunctata];gi|861624593|gb|KMQ88311.1|hypothetical protein RF55_12227 [Lasius niger];gi|985422672|ref|XP_015376791.1|PREDICTED: uncharacterized protein LOC107171075, partial [Diuraphis noxia];gi|795021872|ref|XP_011860414.1|PREDICTED: uncharacterized protein LOC105557709 [Vollenhovia emeryi];gi|641655025…	Peptidase aspartic, putative;Protein of unknown function DUF1759;Protein of unknown function DUF1759;Protein of unknown function DUF1759;Protein of unknown function DUF1759
[UP]	g7633	9.09117	3.18447	4.5692	2.68764e-07	9.41317e-06	26.4621	gi|919036512|ref|XP_013401704.1|PREDICTED: uncharacterized protein LOC106167464 [Lingula anatina]/gi|919036515|ref|XP_013401705.1|PREDICTED: uncharacterized protein LOC106167464 [Lingula anatina];gi|999988200|gb|KXJ27294.1|hypothetical protein AC249_AIPGENE18951 [Exaiptasia pallida]	GPCR, rhodopsin-like, 7TM
[UP]	g17018	9.07548	3.18197	6.00914	4.619e-18	1.16276e-15	75.0373		MFS transporter superfamily;MFS transporter superfamily
[UP]	g6011	9.072	3.18142	4.73588	2.34832e-07	8.33342e-06	26.7228	gi|357624343|gb|EHJ75155.1|hypothetical protein KGM_00425 [Danaus plexippus];gi|379070100|gb|AFC91761.1|putative ionotropic receptor IR21a, partial [Cydia pomonella];gi|646710767|gb|KDR16185.1|hypothetical protein L798_09600 [Zootermopsis nevadensis];gi|946716711|gb|ALM24946.1|ionotropic receptor 21a.3 [Athetis dissimilis];gi|313505768|gb|ADR64678.1|putative chemosensory ionotropic receptor IR21a…	Nucleotide cyclase;Nucleotide cyclase;Nucleotide cyclase;Solute-binding protein family 3/N-terminal domain of MltF;Ionotropic glutamate receptor;Ionotropic glutamate receptor;Ionotropic glutamate receptor
[UP]	g9648	8.90917	3.15529	5.44935	2.65967e-11	2.11083e-09	44.4126	gi|156552311|ref|XP_001600976.1|PREDICTED: estradiol 17-beta-dehydrogenase 2 [Nasonia vitripennis];gi|766919383|ref|XP_011503938.1|PREDICTED: estradiol 17-beta-dehydrogenase 2 [Ceratosolen solmsi marchali];gi|646721219|gb|KDR22689.1|hypothetical protein L798_12823, partial [Zootermopsis nevadensis];gi|91086025|ref|XP_973118.1|PREDICTED: D-beta-hydroxybutyrate dehydrogenase, mitochondrial [Triboli…	Short-chain dehydrogenase/reductase SDR;Short-chain dehydrogenase/reductase SDR;Short-chain dehydrogenase/reductase SDR;Short-chain dehydrogenase/reductase SDR;Short-chain dehydrogenase/reductase SDR;NAD(P)-binding domain superfamily
[UP]	g7033	8.892	3.15251	4.82531	3.42805e-06	8.64309e-05	21.5607	gi|641663727|ref|XP_008182749.1|PREDICTED: uncharacterized protein LOC100569507 [Acyrthosiphon pisum];gi|985425739|ref|XP_015378351.1|PREDICTED: uncharacterized protein LOC107172574 [Diuraphis noxia];gi|998499803|ref|XP_015509809.1|PREDICTED: uncharacterized protein LOC107216976 [Neodiprion lecontei];gi|795012677|ref|XP_011879293.1|PREDICTED: uncharacterized protein LOC105568321, partial [Vollenh…	Peptidase S1, PA clan;Peptidase S1, PA clan;Peptidase S1, PA clan
[UP]	g20743	8.82539	3.14166	5.87478	1.28828e-14	1.88686e-12	59.3976	gi|939645746|ref|XP_014272810.1|PREDICTED: uncharacterized protein LOC106678650 [Halyomorpha halys];gi|939273226|ref|XP_014256929.1|PREDICTED: uncharacterized protein LOC106670819 isoform X1 [Cimex lectularius];gi|939273228|ref|XP_014256930.1|PREDICTED: uncharacterized protein LOC106670819 isoform X2 [Cimex lectularius];gi|662209921|ref|XP_008478578.1|PREDICTED: uncharacterized protein LOC1035154…	Pentraxin-related;Pentraxin-related;Pentraxin-related;Pentraxin-related;Pentraxin-related;Pentraxin-related;Pentraxin-related;Pentraxin-related;Concanavalin A-like lectin/glucanase domain superfamily
[UP]	g20190	8.82457	3.14153	5.4499	2.20291e-09	1.31413e-07	35.7854	gi|646715958|gb|KDR19385.1|Cuticle protein 7 [Zootermopsis nevadensis];gi|646715957|gb|KDR19384.1|Cuticle protein 7 [Zootermopsis nevadensis];gi|939266603|ref|XP_014253387.1|PREDICTED: cuticle protein 21-like isoform X2 [Cimex lectularius];gi|939266601|ref|XP_014253386.1|PREDICTED: cuticle protein 21-like isoform X1 [Cimex lectularius];gi|2275132|emb|CAA03880.1|cuticular protein [Tenebrio molitor]	Insect cuticle protein;Insect cuticle protein;Insect cuticle protein;Insect cuticle protein;Insect cuticle protein;Insect cuticle protein
[UP]	g7289	8.72393	3.12498	7.83672	2.39737e-25	2.14578e-22	108.227	gi|939237695|ref|XP_014261497.1|PREDICTED: uncharacterized protein LOC106673770 [Cimex lectularius];gi|939687877|ref|XP_014287854.1|PREDICTED: uncharacterized protein LOC106688081 [Halyomorpha halys];gi|985395424|ref|XP_015365162.1|PREDICTED: uncharacterized protein LOC107162671 [Diuraphis noxia]/gi|985395426|ref|XP_015365163.1|PREDICTED: uncharacterized protein LOC107162671 [Diuraphis noxia]/gi|…	Nuclear protein 1-like;Nuclear protein 1-like;Nuclear protein 1-like;Nuclear protein 1-like
[UP]	g4634	8.70794	3.12233	4.65687	5.47677e-06	0.00012825	20.6629	gi|961113760|ref|XP_014779859.1|PREDICTED: cyclin N-terminal domain-containing protein 1-like isoform X2 [Octopus bimaculoides];gi|918305663|gb|KOF77907.1|hypothetical protein OCBIM_22031521mg [Octopus bimaculoides];gi|961113754|ref|XP_014779856.1|PREDICTED: cyclin N-terminal domain-containing protein 1-like isoform X1 [Octopus bimaculoides]/gi|961113757|ref|XP_014779858.1|PREDICTED: cyclin N-ter…	Pyridoxal phosphate-dependent transferase;Pyridoxal phosphate-dependent transferase;Cyclin-like;Cyclin-like superfamily
[UP]	g18271	8.67609	3.11705	4.12924	8.42142e-05	0.00134467	15.4612	gi|936583086|ref|XP_014205598.1|PREDICTED: spermine oxidase-like isoform X2 [Copidosoma floridanum];gi|936583083|ref|XP_014205596.1|PREDICTED: spermine oxidase-like isoform X1 [Copidosoma floridanum];gi|766929841|ref|XP_011497031.1|PREDICTED: spermine oxidase-like [Ceratosolen solmsi marchali];gi|345483413|ref|XP_001602253.2|PREDICTED: spermine oxidase-like [Nasonia vitripennis];gi|936717065|ref|…	Potassium channel, voltage dependent, Kv4, C-terminal;FAD/NAD(P)-binding domain superfamily;Amine oxidase;Amine oxidase;Amine oxidase;FAD/NAD(P)-binding domain superfamily;FAD/NAD(P)-binding domain superfamily
[UP]	g19378	8.62913	3.10922	3.75644	0.00140277	0.0132403	10.2022	gi|780644669|ref|XP_011688860.1|PREDICTED: zinc finger BED domain-containing protein 4-like [Wasmannia auropunctata];gi|665807209|ref|XP_008551872.1|PREDICTED: zinc finger BED domain-containing protein 6-like [Microplitis demolitor];gi|861627459|gb|KMQ89087.1|zinc finger bed domain-containing protein 1-like protein [Lasius niger];gi|815808161|ref|XP_012224904.1|PREDICTED: zinc finger BED domain-c…	Alpha/Beta hydrolase fold;Alpha/Beta hydrolase fold;Ribonuclease H-like superfamily
[UP]	g17784	8.62843	3.1091	3.51436	0.00150935	0.0139995	10.0672	gi|936710897|ref|XP_014233415.1|PREDICTED: tigger transposable element-derived protein 1-like [Trichogramma pretiosum];gi|950971010|ref|XP_014454460.1|PREDICTED: tigger transposable element-derived protein 1-like [Alligator mississippiensis];gi|944332943|ref|XP_014372868.1|PREDICTED: nucleolar MIF4G domain-containing protein 1 [Alligator sinensis]
[UP]	g8692	8.60949	3.10593	3.87717	0.00137044	0.0129572	10.2452	gi|939633907|ref|XP_014290043.1|PREDICTED: transcription factor HES-4-like isoform X1 [Halyomorpha halys]/gi|939633910|ref|XP_014290050.1|PREDICTED: transcription factor HES-4-like isoform X1 [Halyomorpha halys];gi|328708610|ref|XP_001945055.2|PREDICTED: transcription factor HES-1-A-like [Acyrthosiphon pisum];gi|646720357|gb|KDR22115.1|Transcription factor HES-4-A [Zootermopsis nevadensis];gi|985…	Myc-type, basic helix-loop-helix (bHLH) domain;Helix-loop-helix DNA-binding domain superfamily;Orange domain;Orange domain;Orange domain;Orange domain;Orange domain;Orange domain;Myc-type, basic helix-loop-helix (bHLH) domain;Myc-type, basic helix-loop-he
[UP]	g4762	8.57065	3.0994	3.68571	0.00147193	0.0137394	10.1134	gi|861639142|gb|KMQ92759.1|rna-directed dna polymerase from mobile element jockey-like protein [Lasius niger];gi|861611749|gb|KMQ85356.1|rna-directed dna polymerase from mobile element jockey-like protein [Lasius niger];gi|861641337|gb|KMQ93522.1|reverse transcriptase [Lasius niger];gi|861619723|gb|KMQ87090.1|rna-directed dna polymerase from mobile element jockey-like protein [Lasius niger];gi|10…	Reverse transcriptase domain;Reverse transcriptase domain;Reverse transcriptase domain;Reverse transcriptase domain
[UP]	g20727	8.56211	3.09797	6.98723	5.56868e-23	3.09369e-20	97.4338		SGNH hydrolase superfamily;SGNH hydrolase superfamily
[UP]	g3506	8.55984	3.09758	3.40231	0.00166284	0.0151442	9.88884		Alkaline-phosphatase-like, core domain superfamily
[UP]	g9346	8.52517	3.09173	5.07721	5.80196e-08	2.37349e-06	29.4285		Nucleophile aminohydrolases, N-terminal;Cilia- and flagella-associated protein 53
[UP]	g16165	8.52007	3.09087	3.32884	0.00179895	0.0160926	9.74415	gi|662223162|ref|XP_008485861.1|PREDICTED: uncharacterized protein LOC103522538, partial [Diaphorina citri]
[UP]	g14243	8.51552	3.09009	4.45283	9.06631e-07	2.67522e-05	24.1169	gi|939288924|ref|XP_014265090.1|PREDICTED: uncharacterized protein LOC106675328 [Maylandia zebra]/gi|939290359|ref|XP_014265378.1|PREDICTED: uncharacterized protein LOC106675427 [Maylandia zebra]/gi|939312229|ref|XP_014269997.1|PREDICTED: uncharacterized protein LOC106676940 [Maylandia zebra];gi|939308033|ref|XP_014269001.1|PREDICTED: uncharacterized protein LOC106676599 [Maylandia zebra];gi|9393…	HAT, C-terminal dimerisation domain;Domain of unknown function DUF659;Domain of unknown function DUF659;Domain of unknown function DUF659;Ribonuclease H-like superfamily
[UP]	g1197	8.47641	3.08345	4.27397	0.00010894	0.00165891	14.9751	gi|817052815|ref|XP_012258548.1|PREDICTED: uncharacterized protein LOC105687462 [Athalia rosae];gi|1012980227|gb|KYQ54152.1|hypothetical protein ALC60_06949 [Trachymyrmex zeteki];gi|641655033|ref|XP_008179433.1|PREDICTED: uncharacterized protein LOC100568979 [Acyrthosiphon pisum];gi|641670055|ref|XP_008185043.1|PREDICTED: uncharacterized protein LOC103309976 [Acyrthosiphon pisum];gi|985425739|ref…	Transcription factor IIA, beta-barrel
[UP]	g21895	8.47485	3.08319	3.57876	0.00161081	0.0147286	9.94735	gi|646704985|gb|KDR12905.1|Sphingomyelin synthase-related 1 [Zootermopsis nevadensis];gi|939262317|ref|XP_014251083.1|PREDICTED: sphingomyelin synthase-related protein 1-like [Cimex lectularius];gi|985390903|ref|XP_015380132.1|PREDICTED: sphingomyelin synthase-related protein 1-like [Diuraphis noxia];gi|641650982|ref|XP_001949264.3|PREDICTED: sphingomyelin synthase-related protein 1-like [Acyrtho…	Sterile alpha motif domain;Sterile alpha motif domain;Sterile alpha motif domain;Sterile alpha motif domain;Sterile alpha motif domain;Sterile alpha motif/pointed domain superfamily
[UP]	g2291	8.46339	3.08124	3.30546	0.00187879	0.0166131	9.66435	gi|170030066|ref|XP_001842911.1|conserved hypothetical protein [Culex quinquefasciatus]/gi|167865917|gb|EDS29300.1|conserved hypothetical protein [Culex quinquefasciatus];gi|1008437012|ref|XP_015834885.1|PREDICTED: uncharacterized protein LOC100142143 [Tribolium castaneum];gi|952512509|gb|KRT79232.1|hypothetical protein AMK59_8137 [Oryctes borbonicus];gi|1004401021|gb|KYB28126.1|hypothetical prot…
[UP]	g14343	8.45197	3.07929	3.44852	0.00172122	0.015518	9.82536	gi|1020602472|ref|XP_016118038.1|PREDICTED: uncharacterized protein LOC107576358, partial [Sinocyclocheilus grahami];gi|1009400045|gb|KYN20119.1|hypothetical protein ALC57_07547 [Trachymyrmex cornetzi];gi|751241427|ref|XP_011174807.1|PREDICTED: uncharacterized protein LOC105207063 [Solenopsis invicta];gi|645026569|ref|XP_008214505.1|PREDICTED: uncharacterized protein LOC100679894 [Nasonia vitripe…
[UP]	g17135	8.44018	3.07727	3.82644	0.00154188	0.0142356	10.0279	gi|752876315|ref|XP_011255548.1|PREDICTED: uncharacterized protein LOC105250894 [Camponotus floridanus];gi|675369072|gb|KFM61974.1|Zinc finger BED domain-containing protein 4, partial [Stegodyphus mimosarum];gi|675384785|gb|KFM77682.1|Zinc finger BED domain-containing protein 4, partial [Stegodyphus mimosarum];gi|675376111|gb|KFM69013.1|Zinc finger BED domain-containing protein 4, partial [Stegod…	HAT, C-terminal dimerisation domain;HAT, C-terminal dimerisation domain;HAT, C-terminal dimerisation domain;HAT, C-terminal dimerisation domain;Ribonuclease H-like superfamily
[UP]	g19031	8.43287	3.07602	7.93678	2.30722e-28	4.13017e-25	122.001	gi|645042020|ref|XP_008205080.1|PREDICTED: uncharacterized protein LOC103315895 [Nasonia vitripennis]
[UP]	g7919	8.42096	3.07398	5.6028	2.00485e-11	1.6396e-09	44.966	gi|662216538|ref|XP_008482206.1|PREDICTED: larval cuticle protein A2B-like [Diaphorina citri];gi|662216536|ref|XP_008482205.1|PREDICTED: cuticle protein 7-like [Diaphorina citri];gi|289684241|ref|NP_001166269.1|cuticular protein RR-2 family member 4 precursor [Nasonia vitripennis];gi|939257333|ref|XP_014248487.1|PREDICTED: cuticle protein 7-like isoform X2 [Cimex lectularius];gi|939257331|ref|XP_…	Insect cuticle protein;Insect cuticle protein;Insect cuticle protein;Insect cuticle protein;Insect cuticle protein;Insect cuticle protein;Insect cuticle protein
[UP]	g16802	8.41791	3.07346	3.66083	0.00162028	0.0147984	9.93656
[UP]	g18983	8.3504	3.06185	5.84605	1.01571e-10	7.40458e-09	41.791
[UP]	g5246	8.34046	3.06013	5.27049	1.51551e-09	9.40563e-08	36.5143
[UP]	g2238	8.32549	3.05753	5.41984	6.25452e-12	5.80556e-10	47.2481	gi|939270024|ref|XP_014255214.1|PREDICTED: gamma-aminobutyric acid receptor subunit beta-like [Cimex lectularius];gi|939666377|ref|XP_014280399.1|PREDICTED: gamma-aminobutyric acid receptor subunit beta-like isoform X2 [Halyomorpha halys];gi|939666375|ref|XP_014280398.1|PREDICTED: gamma-aminobutyric acid receptor subunit beta-like isoform X1 [Halyomorpha halys];gi|1000765210|ref|XP_015605707.1|PR…	Gamma-aminobutyric-acid A receptor, beta subunit;Gamma-aminobutyric acid A receptor/Glycine receptor alpha;Neurotransmitter-gated ion-channel;Neurotransmitter-gated ion-channel ligand-binding domain;Neurotransmitter-gated ion-channel;Neurotransmitter-gate
[UP]	g6759	8.26429	3.04689	4.1732	0.000141315	0.00207352	14.4845
[UP]	g5852	8.24471	3.04347	4.74017	1.08287e-05	0.000229253	19.3594	gi|752862755|ref|XP_011264528.1|PREDICTED: putative glutathione-specific gamma-glutamylcyclotransferase 2 [Camponotus floridanus]/gi|307189403|gb|EFN73813.1|Cation transport regulator-like protein 1 [Camponotus floridanus];gi|998508491|ref|XP_015514621.1|PREDICTED: glutathione-specific gamma-glutamylcyclotransferase 1 [Neodiprion lecontei];gi|91093909|ref|XP_970018.1|PREDICTED: glutathione-specif…	HAD-like superfamily;Glutathione-specific gamma-glutamylcyclotransferase;Glutathione-specific gamma-glutamylcyclotransferase;Glutathione-specific gamma-glutamylcyclotransferase;Gamma-glutamyl cyclotransferase-like;Gamma-glutamyl cyclotransferase-like supe
[UP]	g3062	8.22835	3.0406	5.62551	5.34338e-12	5.06395e-10	47.5568	gi|780676145|ref|XP_011696468.1|PREDICTED: uncharacterized protein LOC105455110 [Wasmannia auropunctata];gi|322797279|gb|EFZ19427.1|hypothetical protein SINV_14924, partial [Solenopsis invicta];gi|1009399186|gb|KYN19384.1|hypothetical protein ALC57_08300 [Trachymyrmex cornetzi];gi|914567086|gb|KOB71463.1|ATP-binding cassette sub-family F member 1, partial [Operophtera brumata];gi|914565119|gb|KOB…	Succinyl-CoA synthetase-like
[UP]	g14502	8.19655	3.03502	4.11391	1.80556e-05	0.000356052	18.3841	gi|861625958|gb|KMQ88678.1|pogo transposable element with krab domain [Lasius niger];gi|1009408040|gb|KYN27428.1|hypothetical protein ALC57_03184 [Trachymyrmex cornetzi];gi|780627965|ref|XP_011684783.1|PREDICTED: uncharacterized protein LOC105448116 [Wasmannia auropunctata];gi|1009374731|gb|KYM98426.1|hypothetical protein ALC62_10866 [Cyphomyrmex costatus];gi|1009398588|gb|KYN18882.1|hypothetical…	Proteasome activator complex subunit 4;Proteasome activator complex subunit 4;Proteasome activator complex subunit 4;HTH CenpB-type DNA-binding domain
[UP]	g15759	8.18378	3.03277	5.08572	5.33591e-10	3.55235e-08	38.5504		MFS transporter superfamily;MFS transporter superfamily;MFS transporter superfamily;MFS transporter superfamily
[UP]	g1189	8.13838	3.02474	4.56615	1.65264e-06	4.49758e-05	22.9617	gi|641663308|ref|XP_008182587.1|PREDICTED: sodium channel protein Nach-like [Acyrthosiphon pisum];gi|328710231|ref|XP_003244199.1|PREDICTED: pickpocket protein 19-like [Acyrthosiphon pisum];gi|939644123|ref|XP_014272241.1|PREDICTED: sodium channel protein Nach-like [Halyomorpha halys];gi|328711476|ref|XP_003244548.1|PREDICTED: sodium channel protein Nach-like isoform X1 [Acyrthosiphon pisum];gi|9…	Epithelial sodium channel;Epithelial sodium channel;Epithelial sodium channel;Epithelial sodium channel;Epithelial sodium channel;Epithelial sodium channel;Epithelial sodium channel;Epithelial sodium channel
[UP]	g18811	8.05693	3.01023	4.11591	2.12857e-05	0.000411686	18.0707		SLC12A transporter, C-terminal;SLC12A transporter, C-terminal;SLC12A transporter, C-terminal
[UP]	g1654	8.03245	3.00584	5.39657	3.06439e-09	1.76323e-07	35.1425	gi|1000736938|ref|XP_015590969.1|PREDICTED: protein trachealess isoform X3 [Cephus cinctus];gi|755963989|ref|XP_011304698.1|PREDICTED: protein trachealess [Fopius arisanus];gi|1008426714|ref|XP_015836029.1|PREDICTED: protein trachealess isoform X1 [Tribolium castaneum];gi|1004403613|gb|KYB29670.1|trachealess [Tribolium castaneum];gi|751225631|ref|XP_011166209.1|PREDICTED: protein trachealess isof…	PAS fold;PAS fold;PAS fold-3;PAS fold-3;Helix-loop-helix DNA-binding domain superfamily;Helix-loop-helix DNA-binding domain superfamily;Helix-loop-helix DNA-binding domain superfamily;Helix-loop-helix DNA-binding domain superfamily;PAS domain;PAS domain;M
[UP]	g1500	7.92674	2.98673	3.60656	0.00269515	0.0219301	9.00315
[UP]	g19515	7.91671	2.9849	3.43131	0.00288605	0.0230755	8.87814		Armadillo-type fold
[UP]	g10064	7.91556	2.98469	4.02838	0.000246861	0.00331707	13.4359		RNA-binding domain superfamily
[UP]	g20729	7.9039	2.98257	5.83009	1.63651e-13	1.98239e-11	54.3989	gi|641665724|ref|XP_008183483.1|PREDICTED: uncharacterized protein LOC100568834 [Acyrthosiphon pisum];gi|307183074|gb|EFN70002.1|hypothetical protein EAG_10539, partial [Camponotus floridanus];gi|1009433163|gb|KYN50109.1|hypothetical protein ALC62_00137, partial [Cyphomyrmex costatus];gi|1009369799|gb|KYM94366.1|hypothetical protein ALC62_15008, partial [Cyphomyrmex costatus];gi|752873171|ref|XP_…	Putative DNA-binding domain superfamily;Putative DNA-binding domain superfamily;Putative DNA-binding domain superfamily;Putative DNA-binding domain superfamily
[UP]	g20720	7.88819	2.97969	4.81809	8.05219e-09	4.17134e-07	33.2625	gi|939237956|ref|XP_014261640.1|PREDICTED: ecdysone-induced protein 78C isoform X2 [Cimex lectularius];gi|939237960|ref|XP_014261642.1|PREDICTED: ecdysone-induced protein 78C isoform X4 [Cimex lectularius];gi|939237954|ref|XP_014261639.1|PREDICTED: ecdysone-induced protein 78C isoform X1 [Cimex lectularius];gi|939237958|ref|XP_014261641.1|PREDICTED: ecdysone-induced protein 78C isoform X3 [Cimex …	Nuclear hormone receptor;Thyroid hormone receptor;Thyroid hormone receptor;Zinc finger, NHR/GATA-type;Zinc finger, nuclear hormone receptor-type;Nuclear hormone receptor, ligand-binding domain;Nuclear hormone receptor, ligand-binding domain;Nuclear hormon
[UP]	g3583	7.85782	2.97413	4.08414	0.000252613	0.00338872	13.3926
[UP]	g9819	7.83736	2.97037	4.26594	0.00245609	0.0204496	9.17302	gi|939651762|ref|XP_014274918.1|PREDICTED: polypyrimidine tract-binding protein 1 isoform X2 [Halyomorpha halys];gi|939651781|ref|XP_014274926.1|PREDICTED: polypyrimidine tract-binding protein 1 isoform X6 [Halyomorpha halys];gi|939651777|ref|XP_014274925.1|PREDICTED: polypyrimidine tract-binding protein 1 isoform X5 [Halyomorpha halys];gi|939651775|ref|XP_014274924.1|PREDICTED: polypyrimidine tr…	Nucleotide-binding alpha-beta plait domain superfamily;RNA recognition motif domain;RNA recognition motif domain;Polypyrimidine tract-binding protein1/2/3, RNA recognition motif 2;RNA-binding domain superfamily
[UP]	g20428	7.82968	2.96895	5.98853	7.39531e-13	8.16068e-11	51.4364		Papain-like cysteine peptidase superfamily;Papain-like cysteine peptidase superfamily
[UP]	g17610	7.81062	2.96544	3.80907	0.00275702	0.022297	8.96167	gi|662220242|ref|XP_008484247.1|PREDICTED: uncharacterized protein LOC103520926, partial [Diaphorina citri];gi|662220797|ref|XP_008484554.1|PREDICTED: uncharacterized protein LOC103521225 [Diaphorina citri];gi|751234963|ref|XP_011171242.1|PREDICTED: uncharacterized protein LOC105203973, partial [Solenopsis invicta];gi|939240731|ref|XP_014239599.1|PREDICTED: uncharacterized protein LOC106661014 [C…	Retrotransposon, Pao;Retrotransposon, Pao
[UP]	g17030	7.80598	2.96458	3.91046	0.00271197	0.0220224	8.99178	gi|242003970|ref|XP_002422928.1|conserved hypothetical protein [Pediculus humanus corporis]/gi|212505821|gb|EEB10190.1|conserved hypothetical protein [Pediculus humanus corporis];gi|939242769|ref|XP_014240666.1|PREDICTED: uncharacterized protein LOC106661644 [Cimex lectularius];gi|924563729|gb|ALC48354.1|CG42749 [Drosophila busckii];gi|939644305|ref|XP_014272300.1|PREDICTED: uncharacterized prote…	Cellulose/chitin-binding protein, N-terminal;Cellulose/chitin-binding protein, N-terminal;Cellulose/chitin-binding protein, N-terminal
[UP]	g18323	7.80395	2.96421	3.73523	0.000315195	0.00410187	12.9779	gi|658876676|ref|XP_008421352.1|PREDICTED: uncharacterized protein LOC103473143 [Poecilia reticulata];gi|961840974|ref|XP_014887315.1|PREDICTED: uncharacterized protein LOC106947045 [Poecilia latipinna];gi|961975562|ref|XP_014823286.1|PREDICTED: uncharacterized protein LOC106903805 [Poecilia mexicana];gi|328722352|ref|XP_003247554.1|PREDICTED: uncharacterized protein LOC100569635 [Acyrthosiphon p…	Alpha-catenin/vinculin-like superfamily;Alpha-catenin/vinculin-like superfamily;Alpha-catenin/vinculin-like superfamily;Alpha-catenin/vinculin-like superfamily;Alpha-catenin/vinculin-like superfamily
[UP]	g6142	7.79856	2.96321	3.68181	0.00285467	0.0229156	8.8981	gi|952529582|gb|KRT83057.1|hypothetical protein AMK59_4090 [Oryctes borbonicus];gi|1012974742|gb|KYQ49024.1|DNA-binding protein D-ETS-4, partial [Trachymyrmex zeteki];gi|815798722|ref|XP_012219982.1|PREDICTED: DNA-binding protein D-ETS-4 [Linepithema humile];gi|642920691|ref|XP_008192524.1|PREDICTED: DNA-binding protein D-ETS-4 isoform X3 [Tribolium castaneum]/gi|642920693|ref|XP_008192525.1|PRED…	Ets domain;Winged helix-like DNA-binding domain superfamily;Ets domain;Ets domain;Ets domain;Ets domain;Ets domain;Winged helix DNA-binding domain superfamily
[UP]	g844	7.7939	2.96234	4.11786	0.00261016	0.0214552	9.06172	gi|939652053|ref|XP_014275026.1|PREDICTED: zinc finger SWIM domain-containing protein 5-like [Halyomorpha halys];gi|1008446049|ref|XP_008195954.2|PREDICTED: zinc finger SWIM domain-containing protein 4 isoform X1 [Tribolium castaneum];gi|1004397936|gb|KYB26387.1|Zinc finger SWIM domain-containing protein 6-like Protein [Tribolium castaneum];gi|1008446051|ref|XP_008195955.2|PREDICTED: zinc finger …	NAD(P)-binding domain superfamily;NAD(P)-binding domain superfamily;NAD(P)-binding domain superfamily;NAD(P)-binding domain superfamily;NAD(P)-binding domain superfamily;NAD(P)-binding domain superfamily;Zinc finger, SWIM-type
[UP]	g11201	7.79272	2.96213	4.04651	0.000273008	0.00362309	13.2471	gi|242004096|ref|XP_002422972.1|pentraxin, putative [Pediculus humanus corporis]/gi|212505888|gb|EEB10234.1|pentraxin, putative [Pediculus humanus corporis];gi|646708991|gb|KDR15078.1|Neuronal pentraxin receptor [Zootermopsis nevadensis];gi|478260196|gb|ENN79969.1|hypothetical protein YQE_03615, partial [Dendroctonus ponderosae]/gi|546682908|gb|ERL92787.1|hypothetical protein D910_10095 [Dendroct…	Pentraxin-related;Pentraxin-related;Pentraxin-related;Concanavalin A-like lectin/glucanase domain superfamily
[UP]	g9856	7.78484	2.96067	4.02564	0.000278068	0.00367812	13.2126
[UP]	g1282	7.78431	2.96057	4.32025	0.000238779	0.00322462	13.4983	gi|641668079|ref|XP_008184322.1|PREDICTED: LOW QUALITY PROTEIN: uncharacterized protein LOC100166039 [Acyrthosiphon pisum];gi|985419620|ref|XP_015375318.1|PREDICTED: uncharacterized protein LOC107169891, partial [Diuraphis noxia];gi|939270083|ref|XP_014255247.1|PREDICTED: uncharacterized protein LOC106669909 [Cimex lectularius];gi|1008452313|ref|XP_015839066.1|PREDICTED: uncharacterized protein L…	EGF-like calcium-binding domain;EGF-like calcium-binding domain;EGF-like calcium-binding domain;EGF-like calcium-binding domain;Complement Clr-like EGF domain;Complement Clr-like EGF domain;Complement Clr-like EGF domain;Complement Clr-like EGF domain;Com
[UP]	g16378	7.75514	2.95515	3.40209	0.00321314	0.025154	8.68231		Zinc finger C2H2 superfamily;Zinc finger C2H2 superfamily;Zinc finger C2H2 superfamily;Zinc finger C2H2 superfamily
[UP]	g15308	7.74568	2.95339	3.53859	0.00306773	0.0241684	8.76674
[UP]	g9050	7.73537	2.95147	3.99436	0.000296845	0.00389647	13.0902		P-loop containing nucleoside triphosphate hydrolase;P-loop containing nucleoside triphosphate hydrolase;P-loop containing nucleoside triphosphate hydrolase
[UP]	g3574	7.73511	2.95142	3.44746	0.00317852	0.0249314	8.70205		SCAMP;SCAMP;SCAMP
[UP]	g6622	7.72641	2.9498	3.70067	0.00296832	0.0235001	8.82684	gi|939680501|ref|XP_014285446.1|PREDICTED: vasorin isoform X2 [Halyomorpha halys];gi|939680497|ref|XP_014285445.1|PREDICTED: vasorin isoform X1 [Halyomorpha halys];gi|939278110|ref|XP_014259586.1|PREDICTED: leucine-rich repeat and fibronectin type III domain-containing protein 1-like protein isoform X3 [Cimex lectularius];gi|939278106|ref|XP_014259584.1|PREDICTED: leucine-rich repeat and fibronec…	Leucine-rich repeat;Leucine-rich repeat domain superfamily;Leucine-rich repeat domain superfamily;Leucine-rich repeat domain superfamily;Leucine-rich repeat domain superfamily;Leucine-rich repeat domain superfamily;Leucine-rich repeat domain superfamily;L
[UP]	g2018	7.72136	2.94885	4.18543	0.00268952	0.0219064	9.00697	gi|1000764404|ref|XP_015605289.1|PREDICTED: metabotropic glutamate receptor 2-like isoform X2 [Cephus cinctus];gi|1000764402|ref|XP_015605288.1|PREDICTED: metabotropic glutamate receptor 2-like isoform X1 [Cephus cinctus];gi|954555598|ref|XP_014601374.1|PREDICTED: uncharacterized protein LOC106785430 isoform X1 [Polistes canadensis]/gi|954555600|ref|XP_014601375.1|PREDICTED: uncharacterized prote…	GPCR, family 3;GPCR, family 3, nine cysteines domain;GPCR, family 3, nine cysteines domain;GPCR, family 3, nine cysteines domain superfamily;GPCR, family 3, nine cysteines domain superfamily;Receptor, ligand binding region;GPCR family 3, C-terminal;GPCR f
[UP]	g21703	7.7188	2.94838	4.29053	3.11001e-05	0.000570676	17.3494
[UP]	g6519	7.71274	2.94724	3.45171	0.00321895	0.0251845	8.67902	gi|939269762|ref|XP_014255072.1|PREDICTED: uncharacterized protein LOC106669821 [Cimex lectularius];gi|987915551|ref|XP_015433726.1|PREDICTED: uncharacterized protein LOC107189657 [Dufourea novaeangliae];gi|939272348|ref|XP_014256464.1|PREDICTED: uncharacterized protein LOC106670533 isoform X1 [Cimex lectularius];gi|939272350|ref|XP_014256465.1|PREDICTED: uncharacterized protein LOC106670533 isof…	MADF domain;MADF domain
[UP]	g10969	7.70265	2.94535	4.87932	4.90699e-07	1.60033e-05	25.3	gi|242022225|ref|XP_002431541.1|protein takeout precursor, putative [Pediculus humanus corporis]/gi|212516844|gb|EEB18803.1|protein takeout precursor, putative [Pediculus humanus corporis];gi|237761902|emb|CAR94537.1|CG10407-PA-like protein [Blattella germanica];gi|270007128|gb|EFA03576.1|Protein takeout-like Protein [Tribolium castaneum];gi|189237515|ref|XP_972997.2|PREDICTED: protein takeout is…	Haemolymph juvenile hormone binding;Takeout superfamily;Takeout superfamily
[UP]	g17483	7.69624	2.94415	6.99912	3.13678e-19	9.18849e-17	80.3497		CH domain superfamily;CH domain superfamily
[UP]	g16803	7.69406	2.94374	5.16125	1.04978e-08	5.3279e-07	32.7468	gi|496071507|ref|WP_008796014.1|hypothetical protein [Fusobacterium nucleatum]/gi|336160651|gb|EGN63683.1|hypothetical protein HMPREF0404_01603 [Fusobacterium nucleatum subsp. animalis 21_1A];gi|495969354|ref|WP_008693933.1|ATPase AAA [Fusobacterium nucleatum]/gi|336163604|gb|EGN66524.1|hypothetical protein HMPREF0401_01823 [Fusobacterium nucleatum subsp. animalis 11_3_2];gi|559778740|gb|ESU96192…	Glycoside hydrolase superfamily;Glycoside hydrolase superfamily
[UP]	g4849	7.69006	2.943	3.94858	0.00289209	0.0231123	8.87432	gi|939256138|ref|XP_014247845.1|PREDICTED: homeobox protein cut isoform X6 [Cimex lectularius];gi|939256140|ref|XP_014247846.1|PREDICTED: homeobox protein cut isoform X7 [Cimex lectularius];gi|939256142|ref|XP_014247847.1|PREDICTED: homeobox protein cut isoform X8 [Cimex lectularius];gi|939256124|ref|XP_014247837.1|PREDICTED: homeobox protein cut isoform X2 [Cimex lectularius];gi|939256122|ref|XP…	S-adenosyl-L-methionine-dependent methyltransferase
[UP]	g21619	7.67589	2.94033	3.61931	0.000372971	0.00470183	12.663
[UP]	g16749	7.66804	2.93886	3.25273	0.00367109	0.0279249	8.43974	gi|939683771|ref|XP_014299741.1|PREDICTED: uncharacterized protein LOC103576468 [Microplitis demolitor]
[UP]	g6514	7.66236	2.93779	3.97684	0.00292332	0.0232466	8.85472	gi|646722967|gb|KDR23761.1|Eye-specific diacylglycerol kinase [Zootermopsis nevadensis];gi|1004402583|gb|KYB29061.1|Eye-specific diacylglycerol kinase-like Protein [Tribolium castaneum];gi|1008428839|ref|XP_015840619.1|PREDICTED: eye-specific diacylglycerol kinase isoform X3 [Tribolium castaneum]/gi|1004402582|gb|KYB29060.1|Eye-specific diacylglycerol kinase-like Protein [Tribolium castaneum];gi|…	Leucine-rich repeat;Diacylglycerol kinase;Diacylglycerol kinase
[UP]	g2361	7.65833	2.93703	3.556	0.00320976	0.0251398	8.68422
[UP]	g18625	7.65284	2.936	3.53396	0.00324415	0.0253192	8.66481
[UP]	g19009	7.62843	2.93139	7.41961	1.91524e-23	1.14283e-20	99.5474	gi|321458703|gb|EFX69767.1|hypothetical protein DAPPUDRAFT_113332 [Daphnia pulex];gi|308463529|ref|XP_003094038.1|hypothetical protein CRE_16387 [Caenorhabditis remanei]/gi|308248701|gb|EFO92653.1|hypothetical protein CRE_16387 [Caenorhabditis remanei];gi|861608213|gb|KMQ84783.1|reverse ribonuclease integrase [Lasius niger];gi|630912188|gb|KCZ76895.1|hypothetical protein H311_02101 [Anncaliia alg…	ISXO2-like transposase domain;Aspartic peptidase domain superfamily;Aspartic peptidase domain superfamily;Aspartic peptidase domain superfamily
[UP]	g10759	7.62601	2.93093	6.25823	4.64666e-16	8.91219e-14	65.9408	gi|347365176|gb|AEO89448.1|sucrase [Nilaparvata lugens];gi|641679196|ref|XP_008188457.1|PREDICTED: probable maltase, partial [Acyrthosiphon pisum];gi|328719875|ref|XP_003246887.1|PREDICTED: maltase 2-like [Acyrthosiphon pisum];gi|985420641|ref|XP_015375756.1|PREDICTED: maltase A3-like [Diuraphis noxia]/gi|985420643|ref|XP_015375757.1|PREDICTED: maltase A3-like [Diuraphis noxia];gi|187097094|ref|N…	Glycosyl hydrolase, family 13, catalytic domain;Glycosyl hydrolase, family 13, catalytic domain;Glycosyl hydrolase, family 13, catalytic domain;Glycosyl hydrolase, family 13, catalytic domain;Glycosyl hydrolase, family 13, catalytic domain;Glycoside hydro
[UP]	g364	7.61669	2.92916	3.62232	0.00322016	0.0251845	8.67833	gi|328709601|ref|XP_003244010.1|PREDICTED: uncharacterized protein LOC100568588 [Acyrthosiphon pisum];gi|985412940|ref|XP_015371992.1|PREDICTED: uncharacterized protein LOC107167458 [Diuraphis noxia];gi|755924286|ref|XP_011314414.1|PREDICTED: uncharacterized protein LOC105273585 [Fopius arisanus];gi|1000725448|ref|XP_015585292.1|PREDICTED: uncharacterized protein LOC107263022 [Cephus cinctus];gi|…	Protein of unknown function DUF1676;Protein of unknown function DUF1676;Protein of unknown function DUF1676;Protein of unknown function DUF1676;Protein of unknown function DUF1676
[UP]	g21402	7.60646	2.92723	3.44903	0.00342558	0.0264318	8.56569	gi|934151834|gb|KPM02651.1|cathepsin B-like protein 1 [Sarcoptes scabiei];gi|669329092|gb|KFD69277.1|hypothetical protein M514_10398 [Trichuris suis];gi|157058767|gb|ABV03141.1|cathepsin B-348 [Sitobion avenae];gi|730370148|gb|KHJ41856.1|papain family cysteine protease [Trichuris suis];gi|669305134|gb|KFD48687.1|hypothetical protein M513_10398 [Trichuris suis]	Peptidase C1A, papain C-terminal;Peptidase C1A, papain C-terminal;Peptidase C1A, papain C-terminal;Peptidase C1A, papain C-terminal;Peptidase C1A, papain C-terminal;Peptidase C1A;Papain-like cysteine peptidase superfamily
[UP]	g10361	7.59382	2.92483	3.51449	0.00337535	0.0261488	8.59258	gi|1009596901|ref|XP_015927061.1|PREDICTED: zinc finger MYM-type protein 1-like [Parasteatoda tepidariorum];gi|198413053|ref|XP_002124374.1|PREDICTED: zinc finger MYM-type protein 1-like, partial [Ciona intestinalis];gi|641655547|ref|XP_008179633.1|PREDICTED: zinc finger MYM-type protein 1-like [Acyrthosiphon pisum];gi|985416369|ref|XP_015373638.1|PREDICTED: 52 kDa repressor of the inhibitor of t…	HAT, C-terminal dimerisation domain;HAT, C-terminal dimerisation domain;Ribonuclease H-like superfamily
[UP]	g20789	7.58622	2.92338	3.64145	0.00326513	0.0254497	8.65306	gi|939687215|ref|XP_014287644.1|PREDICTED: uncharacterized protein LOC106687959 isoform X1 [Halyomorpha halys];gi|939687218|ref|XP_014287645.1|PREDICTED: uncharacterized protein LOC106687959 isoform X2 [Halyomorpha halys];gi|939239915|ref|XP_014239172.1|PREDICTED: sushi, von Willebrand factor type A, EGF and pentraxin domain-containing protein 1 [Cimex lectularius];gi|328723934|ref|XP_001949468.2…	Zinc finger, AD-type;Zinc finger, AD-type;Zinc finger, AD-type;Zinc finger, AD-type;HYR domain;Low-density lipoprotein (LDL) receptor class A repeat;Coagulation factor 5/8 C-terminal domain;Spermadhesin, CUB domain superfamily;Spermadhesin, CUB domain sup
[UP]	g5247	7.56626	2.91958	7.86639	1.78104e-25	1.7934e-22	108.816	gi|525026586|ref|XP_005060738.1|PREDICTED: basic salivary proline-rich protein 1-like [Ficedula albicollis]	FAST kinase-like protein, subdomain 2
[UP]	g15653	7.56432	2.91921	5.09784	3.81037e-06	9.41547e-05	21.358
[UP]	g19229	7.47723	2.9025	6.71321	2.22039e-20	7.94948e-18	85.5842		Zinc finger C2H2 superfamily;Zinc finger C2H2 superfamily;Zinc finger C2H2 superfamily
[UP]	g17586	7.45076	2.89739	4.24451	5.17343e-05	0.000882001	16.3835	gi|861602055|gb|KMQ83882.1|hypothetical protein RF55_18871 [Lasius niger];gi|861621368|gb|KMQ87500.1|hypothetical protein RF55_13198 [Lasius niger];gi|861593672|gb|KMQ83001.1|hypothetical protein RF55_21213, partial [Lasius niger];gi|242022144|ref|XP_002431501.1|enzymatic polyprotein, putative [Pediculus humanus corporis]/gi|212516795|gb|EEB18763.1|enzymatic polyprotein, putative [Pediculus human…	Domain of unknown function DUF255;Domain of unknown function DUF255;Domain of unknown function DUF255;Domain of unknown function DUF255
[UP]	g19637	7.42881	2.89313	4.37881	8.21591e-06	0.000181324	19.887	gi|908537096|ref|XP_013130380.1|PREDICTED: uncharacterized protein LOC102079738 [Oreochromis niloticus];gi|913297369|ref|XP_013188129.1|PREDICTED: uncharacterized protein LOC106133073 isoform X1 [Amyelois transitella];gi|913314212|ref|XP_013187921.1|PREDICTED: uncharacterized protein LOC106132896 [Amyelois transitella];gi|908524929|ref|XP_013130094.1|PREDICTED: uncharacterized protein LOC10609862…	CRAL/TRIO, N-terminal domain superfamily;CRAL/TRIO, N-terminal domain superfamily;CRAL/TRIO, N-terminal domain superfamily
[UP]	g5844	7.41532	2.89051	4.27924	8.07962e-06	0.000178806	19.9189	gi|506968621|gb|AGM32654.1|hypothetical protein [Coptotermes formosanus];gi|817066732|ref|XP_012255219.1|PREDICTED: uncharacterized protein LOC105685564 [Athalia rosae];gi|817200931|ref|XP_012276199.1|PREDICTED: uncharacterized protein LOC105697449 [Orussus abietinus];gi|998503313|ref|XP_015511757.1|PREDICTED: uncharacterized protein LOC107218410 isoform X2 [Neodiprion lecontei];gi|328789083|ref|…	Tubulin-tyrosine ligase/Tubulin polyglutamylase;Tubulin-tyrosine ligase/Tubulin polyglutamylase
[UP]	g8192	7.38777	2.88514	4.80362	1.01747e-06	2.96965e-05	23.8948		Translation protein, beta-barrel domain superfamily;Translation protein, beta-barrel domain superfamily
[UP]	g6757	7.37589	2.88282	4.27738	5.50218e-05	0.000926286	16.2667	gi|698493620|ref|XP_009793080.1|PREDICTED: zinc finger BED domain-containing protein RICESLEEPER 3-like [Nicotiana sylvestris]	Zinc finger, BED-type
[UP]	g19006	7.35337	2.87841	5.60625	1.56662e-10	1.12677e-08	40.9439	gi|662200608|ref|XP_008473522.1|PREDICTED: uncharacterized protein LOC103510621 [Diaphorina citri];gi|659099435|gb|AID60318.1|prothrombin [Nilaparvata lugens];gi|468362493|gb|AGH30328.1|argonaute-3 [Nilaparvata lugens]	Aspartic peptidase domain superfamily;Aspartic peptidase domain superfamily;Aspartic peptidase domain superfamily;Aspartic peptidase domain superfamily
[UP]	g7982	7.3451	2.87678	7.50993	5.81023e-24	3.74434e-21	101.91	gi|156544183|ref|XP_001606444.1|PREDICTED: U7 snRNA-associated Sm-like protein LSm11 [Nasonia vitripennis];gi|752894844|ref|XP_011265617.1|PREDICTED: U7 snRNA-associated Sm-like protein LSm11 [Camponotus floridanus];gi|936679872|ref|XP_014233854.1|PREDICTED: U7 snRNA-associated Sm-like protein LSm11 [Trichogramma pretiosum];gi|951520573|ref|XP_014481599.1|PREDICTED: U7 snRNA-associated Sm-like pr…	LSM domain, eukaryotic/archaea-type;U7 snRNA-associated Sm-like protein Lsm11;LSM domain superfamily
[UP]	g9592	7.30541	2.86897	3.86112	0.00054433	0.00635946	11.9573	gi|951068097|ref|XP_014524542.1|PREDICTED: uncharacterized protein LOC106780746, partial [Vigna radiata var. radiata];gi|939281475|ref|XP_014261397.1|PREDICTED: uncharacterized protein LOC106673726 [Cimex lectularius];gi|597801585|ref|XP_007242143.1|PREDICTED: protein FAM171A1 isoform X2 [Astyanax mexicanus];gi|597801581|ref|XP_007242141.1|PREDICTED: protein FAM171A1 isoform X1 [Astyanax mexicanu…	AH/BAR domain superfamily;AH/BAR domain superfamily;AH/BAR domain superfamily;AH/BAR domain superfamily
[UP]	g16209	7.28561	2.86505	4.05234	0.000509345	0.00602059	12.0811	gi|549137505|dbj|BAO01103.1|neuropeptide GPCR B3 [Nilaparvata lugens];gi|939279519|ref|XP_014260343.1|PREDICTED: calcitonin gene-related peptide type 1 receptor-like isoform X1 [Cimex lectularius]/gi|939279521|ref|XP_014260344.1|PREDICTED: calcitonin gene-related peptide type 1 receptor-like isoform X1 [Cimex lectularius];gi|939279523|ref|XP_014260345.1|PREDICTED: calcitonin gene-related peptide …	GPCR, family 2, secretin-like;GPCR, family 2, secretin-like;GPCR, family 2, secretin-like;GPCR, family 2, secretin-like;GPCR, family 2, secretin-like;GPCR, family 2-like
[UP]	g18197	7.28151	2.86424	4.87918	1.18077e-06	3.37295e-05	23.6083		Reverse transcriptase domain;Reverse transcriptase domain;Reverse transcriptase domain;Reverse transcriptase domain
[UP]	g427	7.27703	2.86335	4.35461	0.000449311	0.00545521	12.3151	gi|998508082|ref|XP_015514398.1|PREDICTED: lachesin-like [Neodiprion lecontei];gi|817084231|ref|XP_012264760.1|PREDICTED: lachesin-like [Athalia rosae];gi|642910401|ref|XP_008190718.1|PREDICTED: lachesin isoform X2 [Tribolium castaneum];gi|642910399|ref|XP_008190717.1|PREDICTED: lachesin isoform X1 [Tribolium castaneum]/gi|1004403428|gb|EFA11064.2|Lachesin-like Protein [Tribolium castaneum];gi|93…	Immunoglobulin-like fold;Immunoglobulin-like fold;Immunoglobulin-like fold;Immunoglobulin-like fold;Immunoglobulin-like fold;Immunoglobulin;Immunoglobulin;Immunoglobulin;Immunoglobulin-like domain;Immunoglobulin-like domain;Immunoglobulin-like domain;Immu
[UP]	g18656	7.25802	2.85958	4.5826	1.06383e-05	0.000226711	19.3932		SH2 domain superfamily;SH2 domain superfamily
[UP]	g12411	7.2515	2.85828	3.89332	0.000563941	0.00654114	11.8914	gi|328724281|ref|XP_003248089.1|PREDICTED: uncharacterized protein LOC103307627 [Acyrthosiphon pisum];gi|328726589|ref|XP_001946168.2|PREDICTED: uncharacterized protein LOC100162010 [Acyrthosiphon pisum]
[UP]	g15412	7.21291	2.85058	3.71339	0.000628846	0.00713475	11.6886	gi|675367205|gb|KFM60107.1|Transposable element P transposase, partial [Stegodyphus mimosarum];gi|1009387378|gb|KYN09487.1|hypothetical protein ALC57_18392 [Trachymyrmex cornetzi];gi|815809091|ref|XP_012225401.1|PREDICTED: uncharacterized protein LOC105673967 [Linepithema humile];gi|675379920|gb|KFM72822.1|Transposable element P transposase, partial [Stegodyphus mimosarum];gi|675368969|gb|KFM6187…	THAP-type zinc finger superfamily;Transposase protein;THAP-type zinc finger;THAP-type zinc finger;THAP-type zinc finger
[UP]	g15445	7.20322	2.84864	5.3248	3.98038e-08	1.73319e-06	30.159	gi|748351884|gb|KIH49057.1|Low-density lipoprotein receptor domain class A, partial [Ancylostoma duodenale];gi|443735074|gb|ELU18929.1|hypothetical protein CAPTEDRAFT_210412 [Capitella teleta];gi|755944915|ref|XP_011299617.1|PREDICTED: low-density lipoprotein receptor-like isoform X3 [Fopius arisanus];gi|755944918|ref|XP_011299618.1|PREDICTED: very low-density lipoprotein receptor-like isoform X4…	Low-density lipoprotein (LDL) receptor class A repeat;Low-density lipoprotein (LDL) receptor class A repeat;Low-density lipoprotein (LDL) receptor class A repeat;Low-density lipoprotein (LDL) receptor class A repeat;LDL receptor-like superfamily
[UP]	g19521	7.19741	2.84748	4.42855	0.000472566	0.0056606	12.2209		Immunoglobulin-like domain superfamily
[UP]	g17751	7.18543	2.84507	4.08556	9.31174e-05	0.00146077	15.2714	gi|817182459|ref|XP_012271144.1|PREDICTED: uncharacterized protein LOC105694768 [Orussus abietinus];gi|913324249|ref|XP_013193432.1|PREDICTED: uncharacterized protein LOC106137189 isoform X1 [Amyelois transitella];gi|641651402|ref|XP_008190114.1|PREDICTED: uncharacterized protein LOC103311969 [Acyrthosiphon pisum];gi|861624362|gb|KMQ88248.1|bel12-ag transposon polyprotein [Lasius niger];gi|985413…
[UP]	g238	7.18234	2.84445	4.01137	0.000572104	0.00661677	11.8646
[UP]	g11508	7.18195	2.84438	6.20629	6.60171e-15	1.04275e-12	60.7135	gi|1000201131|gb|KXJ73717.1|hypothetical protein RP20_CCG015164 [Aedes albopictus];gi|1000211267|gb|KXJ81076.1|hypothetical protein RP20_CCG021778 [Aedes albopictus];gi|1000186815|gb|KXJ68066.1|hypothetical protein RP20_CCG006108 [Aedes albopictus];gi|1000191410|gb|KXJ68982.1|hypothetical protein RP20_CCG000687 [Aedes albopictus];gi|1000198966|gb|KXJ72390.1|hypothetical protein RP20_CCG018185 [Ae…	GAG-pre-integrase domain;GAG-pre-integrase domain;GAG-pre-integrase domain;GAG-pre-integrase domain;GAG-pre-integrase domain
[UP]	g10682	7.16185	2.84033	5.09833	5.38596e-08	2.2136e-06	29.5726	gi|943949321|ref|XP_014357695.1|PREDICTED: uncharacterized protein LOC106707614 [Papilio machaon];gi|768414511|ref|XP_011547763.1|PREDICTED: uncharacterized protein LOC105379985 [Plutella xylostella];gi|768444452|ref|XP_011564080.1|PREDICTED: uncharacterized protein LOC105393949 [Plutella xylostella]	Retrotransposon gag domain;Retrotransposon gag domain
[UP]	g1409	7.14258	2.83645	4.47388	1.33903e-05	0.00027587	18.9541	gi|641647572|ref|XP_008178843.1|PREDICTED: 52 kDa repressor of the inhibitor of the protein kinase-like [Acyrthosiphon pisum];gi|985422721|ref|XP_015376819.1|PREDICTED: 52 kDa repressor of the inhibitor of the protein kinase-like [Diuraphis noxia];gi|1008455702|ref|XP_015840016.1|PREDICTED: 52 kDa repressor of the inhibitor of the protein kinase-like [Tribolium castaneum];gi|1004394548|gb|KYB2467…
[UP]	g7281	7.13794	2.83551	6.79708	1.36397e-19	4.22594e-17	81.9955	gi|641652744|ref|XP_008178521.1|PREDICTED: serine/threonine-protein kinase fray2-like [Acyrthosiphon pisum];gi|599127478|gb|AHN53417.1|pol polyprotein [Nuttalliella namaqua]	Retrotransposon gag domain;Retrotransposon gag domain;Retrotransposon gag domain;Retrotransposon gag domain;Zinc finger, CCHC-type superfamily
[UP]	g17138	7.13732	2.83538	7.29947	2.35784e-21	9.99663e-19	90.0198	gi|1000759504|ref|XP_015602744.1|PREDICTED: facilitated trehalose transporter Tret1-2 homolog [Cephus cinctus]/gi|1000759506|ref|XP_015602745.1|PREDICTED: facilitated trehalose transporter Tret1-2 homolog [Cephus cinctus]/gi|1000759508|ref|XP_015602746.1|PREDICTED: facilitated trehalose transporter Tret1-2 homolog [Cephus cinctus];gi|951555341|ref|XP_014477197.1|PREDICTED: facilitated trehalose t…	GPCR family 3, C-terminal;Major facilitator, sugar transporter-like;Major facilitator, sugar transporter-like;Major facilitator, sugar transporter-like;Major facilitator superfamily domain;Major facilitator superfamily domain;MFS transporter superfamil
[UP]	g11616	7.13069	2.83404	3.66257	0.00524735	0.0363467	7.79216
[UP]	g9200	7.1102	2.82989	4.14201	9.82443e-05	0.00152634	15.1701
[UP]	g17232	7.05661	2.81898	5.20689	3.92303e-09	2.19458e-07	34.6616
[UP]	g405	7.05351	2.81834	6.13677	8.12285e-17	1.76848e-14	69.3795	gi|972268820|gb|ALV85426.1|non-structural protein 1 [Diaphorina citri densovirus];gi|241117303|ref|XP_002401871.1|conserved hypothetical protein [Ixodes scapularis]/gi|215493226|gb|EEC02867.1|conserved hypothetical protein [Ixodes scapularis];gi|56698740|ref|YP_164339.1|nonstructural protein 1 [Dendrolimus punctatus densovirus]/gi|51872299|gb|AAU12253.1|nonstructural protein 1 [Dendrolimus puncta…	Parvovirus non-structural protein 1, helicase domain;Parvovirus non-structural protein 1, helicase domain;Parvovirus non-structural protein 1, helicase domain;Parvovirus non-structural protein 1, helicase domain;Parvovirus non-structural protein 1, helica
[UP]	g5684	7.02078	2.81163	4.43869	8.9371e-05	0.00141301	15.3489	gi|939677119|ref|XP_014298881.1|PREDICTED: gamma-tubulin complex component 2-like isoform X2 [Microplitis demolitor];gi|939677115|ref|XP_014298880.1|PREDICTED: gamma-tubulin complex component 2-like isoform X1 [Microplitis demolitor];gi|954541840|ref|XP_014598124.1|PREDICTED: gamma-tubulin complex component 2-like isoform X2 [Polistes canadensis];gi|746852035|ref|XP_011056558.1|PREDICTED: gamma-t…	AAA-ATPase-like domain;Gamma-tubulin complex component protein
[UP]	g5941	7.00917	2.80924	3.47532	0.00590176	0.0397838	7.58006	gi|817188683|ref|XP_012288923.1|PREDICTED: uncharacterized protein C15orf61 isoform X1 [Orussus abietinus]/gi|817188685|ref|XP_012288924.1|PREDICTED: uncharacterized protein C15orf61 isoform X1 [Orussus abietinus]/gi|817188687|ref|XP_012288925.1|PREDICTED: uncharacterized protein C15orf61 isoform X1 [Orussus abietinus];gi|808140887|ref|XP_012172004.1|PREDICTED: uncharacterized protein C15orf61 ho…	Protein of unknown function DUF4528;Protein of unknown function DUF4528
[UP]	g4017	6.99348	2.80601	4.4592	3.46075e-06	8.67125e-05	21.5425	gi|925684282|gb|KOX80798.1|hypothetical protein WN51_03860 [Melipona quadrifasciata];gi|939267534|ref|XP_014253886.1|PREDICTED: uncharacterized protein LOC106669120 [Cimex lectularius];gi|1009357856|gb|KYM83117.1|hypothetical protein ALC53_06383 [Atta colombica];gi|1008444897|ref|XP_015837001.1|PREDICTED: nephrin isoform X2 [Tribolium castaneum];gi|91086047|ref|XP_973605.1|PREDICTED: hemicentin-1…	Immunoglobulin-like fold;Immunoglobulin-like fold;Immunoglobulin-like domain;Immunoglobulin-like domain superfamily
[UP]	g19383	6.96845	2.80084	5.57897	1.35877e-08	6.65383e-07	32.2454		RGS domain superfamily
[UP]	g5764	6.96028	2.79915	3.51498	0.00601056	0.0402694	7.54713	gi|646689342|gb|KDR06564.1|Transportin-1 [Zootermopsis nevadensis];gi|966667370|gb|KTG00875.1|hypothetical protein cypCar_00038269, partial [Cyprinus carpio];gi|74194442|dbj|BAE37272.1|unnamed protein product [Mus musculus];gi|1020398080|ref|XP_016143108.1|PREDICTED: transportin-1 isoform X3 [Sinocyclocheilus grahami];gi|957824482|ref|XP_014661986.1|PREDICTED: transportin-1-like [Priapulus caudat…	Armadillo-like helical;Armadillo-like helical;Armadillo-like helical;Armadillo-type fold
[UP]	g8158	6.95384	2.79781	3.42575	0.00619903	0.0411882	7.49152	gi|751236072|ref|XP_011171851.1|PREDICTED: uncharacterized protein LOC105204468, partial [Solenopsis invicta];gi|1009393447|gb|KYN14585.1|hypothetical protein ALC57_13197, partial [Trachymyrmex cornetzi];gi|780617908|ref|XP_011701495.1|PREDICTED: uncharacterized protein LOC105458122 [Wasmannia auropunctata];gi|322779992|gb|EFZ09787.1|hypothetical protein SINV_07733, partial [Solenopsis invicta];g…	Viral alkaline exonuclease;Exonuclease, phage-type/RecB, C-terminal;Exonuclease, phage-type/RecB, C-terminal;Restriction endonuclease type II-like
[UP]	g22692	6.94518	2.79601	3.7213	0.00580504	0.0393458	7.60985	gi|646718482|gb|KDR20922.1|Condensin complex subunit 3 [Zootermopsis nevadensis];gi|340713857|ref|XP_003395451.1|PREDICTED: LOW QUALITY PROTEIN: condensin complex subunit 3 [Bombus terrestris];gi|350409636|ref|XP_003488800.1|PREDICTED: condensin complex subunit 3 [Bombus impatiens];gi|927177355|ref|XP_013924826.1|PREDICTED: condensin complex subunit 3 isoform X2 [Thamnophis sirtalis];gi|927177352…	Nuclear condensin complex subunit 3, C-terminal domain;Condensin complex subunit 3;Armadillo-type fold
[UP]	g17631	6.93824	2.79457	4.03999	0.0055203	0.0378136	7.70058
[UP]	g7896	6.91461	2.78965	6.38848	6.16802e-16	1.1555e-13	65.3826	gi|675385609|gb|KFM78506.1|BEN domain-containing protein 5, partial [Stegodyphus mimosarum]	BEN domain
[UP]	g18173	6.91378	2.78947	4.06759	0.000842513	0.00886593	11.1452	gi|939254379|ref|XP_014246899.1|PREDICTED: protein sprint isoform X6 [Cimex lectularius]/gi|939254381|ref|XP_014246900.1|PREDICTED: protein sprint isoform X6 [Cimex lectularius];gi|939631462|ref|XP_014281699.1|PREDICTED: protein sprint isoform X4 [Halyomorpha halys]	Zinc finger, RING/FYVE/PHD-type
[UP]	g17032	6.88139	2.7827	3.77546	0.00597824	0.0401816	7.55685
[UP]	g17208	6.8806	2.78253	3.5993	0.00616406	0.040986	7.50171	gi|939263977|ref|XP_014251973.1|PREDICTED: uncharacterized protein LOC106668066 [Cimex lectularius];gi|939656365|ref|XP_014276573.1|PREDICTED: bromodomain-containing protein 4 [Halyomorpha halys];gi|328712075|ref|XP_001943312.2|PREDICTED: putative uncharacterized protein DDB_G0271606 [Acyrthosiphon pisum];gi|662207498|ref|XP_008477255.1|PREDICTED: putative mediator of RNA polymerase II transcript…	Glycoside hydrolase, family 79;Glycoside hydrolase, family 79;Glycoside hydrolase, family 79;Glycoside hydrolase, family 79;Glycoside hydrolase, family 79;Glycoside hydrolase, family 79;Glycoside hydrolase, family 79;Glycoside hydrolase, family 79
[UP]	g2090	6.86467	2.77919	3.47354	0.00642698	0.0422366	7.42651		Chitin binding domain superfamily
[UP]	g5464	6.84791	2.77566	3.44851	0.00654392	0.0427531	7.39407	gi|817065155|ref|XP_012254354.1|PREDICTED: protein couch potato [Athalia rosae];gi|954575053|ref|XP_014611883.1|PREDICTED: protein couch potato-like isoform X3 [Polistes canadensis]/gi|972204870|ref|XP_015184646.1|PREDICTED: protein couch potato isoform X3 [Polistes dominula];gi|571540146|ref|XP_006568352.1|PREDICTED: protein couch potato-like isoform X4 [Apis mellifera]/gi|572266146|ref|XP_00661…	RNA recognition motif domain;Nucleotide-binding alpha-beta plait domain superfamily;Nucleotide-binding alpha-beta plait domain superfamily;Nucleotide-binding alpha-beta plait domain superfamily;RNA recognition motif domain;RNA-binding domain superfamily
[UP]	g8416	6.82434	2.77069	3.69982	0.00626234	0.0414173	7.47322
[UP]	g1593	6.81811	2.76937	3.96459	0.000964124	0.00984347	10.8952	gi|217323618|gb|ACK38176.1|midgut cysteine peptidase, partial [Sphenophorus levis];gi|357216861|gb|AET71138.1|cysteine peptidase isoform b [Sphenophorus levis];gi|290984408|ref|XP_002674919.1|predicted protein [Naegleria gruberi]/gi|284088512|gb|EFC42175.1|predicted protein [Naegleria gruberi];gi|121531602|gb|ABM55486.1|digestive cysteine protease intestain [Leptinotarsa decemlineata];gi|12153160…	Sterile alpha motif/pointed domain superfamily;Cathepsin propeptide inhibitor domain (I29);Peptidase C1A, papain C-terminal;Peptidase C1A, papain C-terminal;Peptidase C1A, papain C-terminal;Peptidase C1A, papain C-terminal;Peptidase C1A, papain C-terminal
[UP]	g1760	6.81004	2.76766	4.96153	3.4469e-06	8.66349e-05	21.5502	gi|662212225|ref|XP_008479836.1|PREDICTED: LOW QUALITY PROTEIN: uncharacterized protein LOC103516636 [Diaphorina citri];gi|328719723|ref|XP_001942943.2|PREDICTED: adenylate cyclase type 8 isoform X1 [Acyrthosiphon pisum];gi|641673898|ref|XP_008186500.1|PREDICTED: adenylate cyclase type 8 isoform X2 [Acyrthosiphon pisum];gi|641673902|ref|XP_008186502.1|PREDICTED: adenylate cyclase type 8 isoform X…	Nucleotide cyclase;Nucleotide cyclase;Nucleotide cyclase
[UP]	g11474	6.80023	2.76558	4.55845	2.4402e-05	0.000461975	17.8106		Zinc finger C2H2 superfamily
[UP]	g7260	6.79166	2.76376	4.01015	0.00607551	0.0405647	7.52777
[UP]	g16011	6.77073	2.75931	4.255	3.15805e-05	0.000578174	17.3202
[UP]	g18287	6.74763	2.75438	6.5378	3.40752e-18	8.71406e-16	75.6379	gi|307186363|gb|EFN72002.1|hypothetical protein EAG_06099, partial [Camponotus floridanus];gi|641665724|ref|XP_008183483.1|PREDICTED: uncharacterized protein LOC100568834 [Acyrthosiphon pisum];gi|1009373169|gb|KYM97052.1|hypothetical protein ALC62_12269 [Cyphomyrmex costatus];gi|1009375198|gb|KYM98827.1|hypothetical protein ALC62_10457, partial [Cyphomyrmex costatus];gi|1009377428|gb|KYN00716.1|h…	G-patch domain;G-patch domain;G-patch domain;G-patch domain
[UP]	g14738	6.72071	2.74861	5.30833	1.21668e-08	6.01286e-07	32.4601		P-loop containing nucleoside triphosphate hydrolase;P-loop containing nucleoside triphosphate hydrolase
[UP]	g15345	6.7096	2.74623	3.63876	0.00118423	0.0115073	10.5148	gi|1016165557|gb|KZC12719.1|hypothetical protein WN55_04813 [Dufourea novaeangliae];gi|1016160784|gb|KZC07946.1|hypothetical protein WN55_09457 [Dufourea novaeangliae];gi|1016161786|gb|KZC08948.1|hypothetical protein WN55_11411 [Dufourea novaeangliae];gi|861586355|gb|KMQ82465.1|transposable element tc3 transposase [Lasius niger];gi|607361456|gb|EZA55737.1|hypothetical protein X777_04156 [Cerapach…	GroES-like superfamily
[UP]	g7911	6.70069	2.74431	4.18836	0.000179405	0.0025449	14.0354	gi|939664454|ref|XP_014279719.1|PREDICTED: cuticle protein 19-like [Halyomorpha halys];gi|939645228|ref|XP_014272625.1|PREDICTED: pupal cuticle protein Edg-84A-like [Halyomorpha halys];gi|936700426|ref|XP_014228178.1|PREDICTED: cuticle protein 7-like [Trichogramma pretiosum];gi|939664402|ref|XP_014279695.1|PREDICTED: histidine-rich glycoprotein-like [Halyomorpha halys];gi|939645232|ref|XP_0142726…	Insect cuticle protein;Insect cuticle protein;Insect cuticle protein;Insect cuticle protein
[UP]	g6061	6.68961	2.74192	4.069	4.28628e-05	0.000746555	16.7402	gi|957821649|ref|XP_014681149.1|PREDICTED: zinc finger MYM-type protein 1-like [Priapulus caudatus];gi|641660976|ref|XP_008181692.1|PREDICTED: 52 kDa repressor of the inhibitor of the protein kinase-like isoform X1 [Acyrthosiphon pisum];gi|641660980|ref|XP_003243638.2|PREDICTED: 52 kDa repressor of the inhibitor of the protein kinase-like [Acyrthosiphon pisum];gi|241606027|ref|XP_002406152.1|cons…
[UP]	g3439	6.68815	2.74161	7.24245	1.43326e-22	7.14271e-20	95.5621		Papain-like cysteine peptidase superfamily;Papain-like cysteine peptidase superfamily
[UP]	g18787	6.67687	2.73917	5.78377	5.05763e-10	3.42367e-08	38.6549	gi|828216134|ref|XP_012560206.1|PREDICTED: uncharacterized protein LOC105846232 [Hydra vulgaris];gi|828234766|ref|XP_012566190.1|PREDICTED: uncharacterized protein LOC105850263 [Hydra vulgaris];gi|828236078|ref|XP_012566588.1|PREDICTED: uncharacterized protein LOC105850698 [Hydra vulgaris];gi|970897956|ref|XP_015114565.1|PREDICTED: uncharacterized protein LOC107039464 [Diachasma alloeum];gi|93658…	MAGE homology domain;DNA binding HTH domain, Psq-type;DNA binding HTH domain, Psq-type;Homeobox-like domain superfamily
[UP]	g8106	6.67363	2.73847	3.75534	0.00024385	0.0032821	13.4589		Innexin
[UP]	g4554	6.65819	2.73513	5.30339	1.23377e-09	7.82572e-08	36.9152	gi|242008589|ref|XP_002425085.1|conserved hypothetical protein [Pediculus humanus corporis]/gi|212508750|gb|EEB12347.1|conserved hypothetical protein [Pediculus humanus corporis];gi|646705677|gb|KDR13264.1|Ribosome-binding protein 1 [Zootermopsis nevadensis];gi|572302601|ref|XP_006617310.1|PREDICTED: ribosome-binding protein 1-like isoform X4 [Apis dorsata];gi|345498399|ref|XP_003428222.1|PREDICT…	Protein inturned;Protein inturned;Protein inturned;Protein inturned
[UP]	g2748	6.63273	2.7296	5.28641	5.38587e-08	2.2136e-06	29.5727	gi|939683954|ref|XP_014286576.1|PREDICTED: RNA-binding protein Musashi homolog 2 isoform X6 [Halyomorpha halys]/gi|939683956|ref|XP_014286577.1|PREDICTED: RNA-binding protein Musashi homolog 2 isoform X6 [Halyomorpha halys]/gi|939683959|ref|XP_014286578.1|PREDICTED: RNA-binding protein Musashi homolog 2 isoform X6 [Halyomorpha halys]/gi|939683963|ref|XP_014286579.1|PREDICTED: RNA-binding protein …	Nucleotide-binding alpha-beta plait domain superfamily;Nucleotide-binding alpha-beta plait domain superfamily;RNA recognition motif domain;RNA recognition motif domain;RNA recognition motif domain;RNA recognition motif domain;RNA recognition motif domain;
[UP]	g18206	6.63149	2.72933	5.11331	5.80444e-08	2.37349e-06	29.4276
[UP]	g3166	6.61165	2.72501	4.30746	8.79669e-06	0.000192821	19.7564	gi|641650328|ref|XP_008189178.1|PREDICTED: uncharacterized protein LOC103311361 [Acyrthosiphon pisum];gi|827539751|ref|XP_012553005.1|PREDICTED: uncharacterized protein LOC105842971 [Bombyx mori];gi|913295581|ref|XP_013199336.1|PREDICTED: uncharacterized protein LOC106142172, partial [Amyelois transitella];gi|913299321|ref|XP_013195814.1|PREDICTED: uncharacterized protein LOC106139024 [Amyelois t…	DDE superfamily endonuclease domain;DDE superfamily endonuclease domain;DDE superfamily endonuclease domain;DDE superfamily endonuclease domain
[UP]	g7805	6.59986	2.72244	5.00476	6.63644e-09	3.50396e-07	33.6385		Oxo-4-hydroxy-4-carboxy-5-ureidoimidazoline decarboxylase superfamily
[UP]	g4389	6.58428	2.71903	7.10541	5.83211e-21	2.29174e-18	88.2282	gi|453082167|gb|EMF10215.1|peptidyl-prolyl cis-trans isomerase B precursor [Sphaerulina musiva SO2202];gi|576038752|ref|XP_006693249.1|putative cis-trans protein [Chaetomium thermophilum var. thermophilum DSM 1495]/gi|340959772|gb|EGS20953.1|putative cis-trans protein [Chaetomium thermophilum var. thermophilum DSM 1495];gi|730184220|gb|KHJ34796.1|putative peptidyl-prolyl cis-trans isomerase b [Er…	Cyclophilin-type peptidyl-prolyl cis-trans isomerase domain;Cyclophilin-type peptidyl-prolyl cis-trans isomerase domain;Cyclophilin-type peptidyl-prolyl cis-trans isomerase;Cyclophilin-like domain superfamily;Cyclophilin-type peptidyl-prolyl cis-trans iso
[UP]	g18047	6.58128	2.71837	6.29018	2.80024e-16	5.50178e-14	66.9391	gi|780616929|ref|XP_011698547.1|PREDICTED: zinc finger BED domain-containing protein RICESLEEPER 2-like [Wasmannia auropunctata];gi|307181054|gb|EFN68823.1|Zinc finger BED domain-containing protein 4 [Camponotus floridanus];gi|752876315|ref|XP_011255548.1|PREDICTED: uncharacterized protein LOC105250894 [Camponotus floridanus];gi|1009370046|gb|KYM94576.1|Zinc finger BED domain-containing protein 4…	Zinc finger, CCHC-type superfamily;Zinc finger, CCHC-type superfamily;Ribonuclease H-like superfamily
[UP]	g419	6.5767	2.71736	5.12587	8.12789e-08	3.2333e-06	28.7754	gi|662193208|ref|XP_008469499.1|PREDICTED: zinc finger protein rotund-like [Diaphorina citri];gi|939258871|ref|XP_014249248.1|PREDICTED: zinc finger protein rotund-like isoform X3 [Cimex lectularius];gi|939258869|ref|XP_014249247.1|PREDICTED: zinc finger protein rotund-like isoform X2 [Cimex lectularius];gi|939258867|ref|XP_014249246.1|PREDICTED: zinc finger protein rotund-like isoform X1 [Cimex …	Homeobox-like domain superfamily;Homeobox-like domain superfamily;Homeobox-like domain superfamily;Homeobox-like domain superfamily;Homeobox-like domain superfamily;Homeobox-like domain superfamily;Homeobox-like domain superfamily;Homeobox-like domain sup
[UP]	g8003	6.56845	2.71555	5.231	1.9839e-08	9.2485e-07	31.5103		CRAL-TRIO lipid binding domain superfamily
[UP]	g5017	6.55562	2.71273	4.75907	7.72306e-06	0.000172575	20.0052
[UP]	g18579	6.50574	2.70171	4.76169	5.01049e-07	1.61772e-05	25.2598	gi|641658558|ref|XP_008180758.1|PREDICTED: 52 kDa repressor of the inhibitor of the protein kinase-like [Acyrthosiphon pisum];gi|641662857|ref|XP_008182410.1|PREDICTED: 52 kDa repressor of the inhibitor of the protein kinase-like [Acyrthosiphon pisum];gi|985422829|ref|XP_015376880.1|PREDICTED: zinc finger MYM-type protein 1-like [Diuraphis noxia];gi|985422345|ref|XP_015376606.1|PREDICTED: 52 kDa …	HAT, C-terminal dimerisation domain;HAT, C-terminal dimerisation domain;HAT, C-terminal dimerisation domain
[UP]	g16201	6.42708	2.68416	4.24145	0.000277665	0.00367582	13.2154	gi|641669549|ref|XP_008184860.1|PREDICTED: zinc finger protein 862-like [Acyrthosiphon pisum];gi|641647217|ref|XP_008188081.1|PREDICTED: zinc finger protein 862-like [Acyrthosiphon pisum];gi|826414684|ref|XP_012522035.1|PREDICTED: uncharacterized protein LOC105828318 [Monomorium pharaonis]/gi|826414686|ref|XP_012522036.1|PREDICTED: uncharacterized protein LOC105828318 [Monomorium pharaonis]/gi|82…	HAT, C-terminal dimerisation domain;HAT, C-terminal dimerisation domain;Ribonuclease H-like superfamily
[UP]	g20693	6.42566	2.68385	6.27549	1.38752e-16	2.79429e-14	68.3236	gi|646713273|gb|KDR17692.1|DNA-binding protein D-ETS-6, partial [Zootermopsis nevadensis];gi|91081495|ref|XP_974508.1|PREDICTED: DNA-binding protein D-ETS-6 [Tribolium castaneum]/gi|270005143|gb|EFA01591.1|DNA-binding protein D-ETS-6-like Protein [Tribolium castaneum];gi|929362948|ref|XP_014090996.1|PREDICTED: DNA-binding protein D-ETS-6-like [Bactrocera oleae];gi|924553259|gb|ALC38534.1|Ets21C, …	Ets domain;Pointed domain;Ets domain;Ets domain;Winged helix-like DNA-binding domain superfamily;Winged helix-like DNA-binding domain superfamily;Winged helix-like DNA-binding domain superfamily;Winged helix-like DNA-binding domain superfamily;Ets domain;
[UP]	g4553	6.39097	2.67603	3.96195	0.00167914	0.0152409	9.8709	gi|939673917|ref|XP_014283220.1|PREDICTED: serine proteinase stubble [Halyomorpha halys];gi|641674261|ref|XP_008186626.1|PREDICTED: serine proteinase stubble [Acyrthosiphon pisum];gi|985393356|ref|XP_015364024.1|PREDICTED: serine proteinase stubble [Diuraphis noxia];gi|242022725|ref|XP_002431789.1|predicted protein [Pediculus humanus corporis]/gi|212517114|gb|EEB19051.1|predicted protein [Pedicul…	Peptidase S1A, chymotrypsin family;Serine proteases, trypsin domain;Serine proteases, trypsin domain;Serine proteases, trypsin domain;Serine proteases, trypsin domain;Serine proteases, trypsin domain;Peptidase S1, PA clan
[UP]	g17824	6.37163	2.67166	6.09148	1.52414e-15	2.69839e-13	63.6002		P-loop containing nucleoside triphosphate hydrolase;P-loop containing nucleoside triphosphate hydrolase;P-loop containing nucleoside triphosphate hydrolase
[UP]	g9837	6.36402	2.66994	4.26977	0.00153745	0.0142092	10.0332	gi|641659142|ref|XP_008180974.1|PREDICTED: small conductance calcium-activated potassium channel protein [Acyrthosiphon pisum];gi|939250116|ref|XP_014244608.1|PREDICTED: small conductance calcium-activated potassium channel protein isoform X2 [Cimex lectularius];gi|985391567|ref|XP_015380497.1|PREDICTED: small conductance calcium-activated potassium channel protein isoform X2 [Diuraphis noxia];gi…	6-phosphogluconate dehydrogenase-like, C-terminal domain superfamily;Calmodulin-binding domain;Calmodulin-binding domain;Potassium channel domain;Potassium channel, calcium-activated, SK;Potassium channel, calcium-activated, SK;SK, calmodulin-binding doma
[UP]	g17724	6.35453	2.66779	3.99737	0.001708	0.0154246	9.83955	gi|795010007|ref|XP_011864749.1|PREDICTED: uncharacterized protein LOC105560328 [Vollenhovia emeryi];gi|607355113|gb|EZA49708.1|hypothetical protein X777_11794 [Cerapachys biroi];gi|607368171|gb|EZA62288.1|hypothetical protein X777_00656 [Cerapachys biroi];gi|607365518|gb|EZA59708.1|hypothetical protein X777_16407 [Cerapachys biroi];gi|861599125|gb|KMQ83546.1|transposase-like protein [Lasius nige…	Protein of unknown function DUF4817;Protein of unknown function DUF4817;Protein of unknown function DUF4817
[UP]	g19846	6.35344	2.66754	3.81694	0.00180435	0.016123	9.73864		PDZ superfamily;PDZ superfamily
[UP]	g20991	6.3369	2.66378	4.11995	0.000333688	0.00431465	12.8711	gi|957839973|ref|XP_014670273.1|PREDICTED: uncharacterized protein LOC106811234 [Priapulus caudatus];gi|939267580|ref|XP_014253909.1|PREDICTED: uncharacterized protein LOC106669132 [Cimex lectularius];gi|662215482|ref|XP_008481625.1|PREDICTED: girdin-like [Diaphorina citri];gi|585713289|ref|XP_006825068.1|PREDICTED: uncharacterized protein LOC102806889 [Saccoglossus kowalevskii];gi|913314966|ref|…	Mononegavirales RNA-directed RNA polymerase catalytic domain;Transposase, L1
[UP]	g12238	6.3314	2.66252	4.53459	0.000274377	0.00363826	13.2377	gi|646718153|gb|KDR20744.1|UDP-glucuronosyltransferase 2B1 [Zootermopsis nevadensis];gi|646717519|gb|KDR20346.1|UDP-glucuronosyltransferase, partial [Zootermopsis nevadensis];gi|985393199|ref|XP_015363936.1|PREDICTED: UDP-glucuronosyltransferase 2B15-like [Diuraphis noxia];gi|642919302|ref|XP_008191817.1|PREDICTED: UDP-glucuronosyltransferase 1-7 isoform X3 [Tribolium castaneum]/gi|1004400522|gb|…	Zinc finger, RING-type;UDP-glucuronosyl/UDP-glucosyltransferase;UDP-glucuronosyl/UDP-glucosyltransferase;UDP-glucuronosyl/UDP-glucosyltransferase;UDP-glucuronosyl/UDP-glucosyltransferase
[UP]	g17857	6.32759	2.66166	7.31779	1.24985e-20	4.57643e-18	86.7207	gi|930673768|gb|KPJ14201.1|hypothetical protein RR48_06951 [Papilio machaon]	Papain-like cysteine peptidase superfamily;Papain-like cysteine peptidase superfamily
[UP]	g7913	6.32363	2.66075	3.80781	0.00185677	0.0164584	9.686	gi|289684241|ref|NP_001166269.1|cuticular protein RR-2 family member 4 precursor [Nasonia vitripennis];gi|662189399|ref|XP_008467424.1|PREDICTED: cuticle protein 18.6, isoform B-like [Diaphorina citri];gi|768407863|ref|XP_011562450.1|PREDICTED: cuticle protein 8-like [Plutella xylostella];gi|223671268|tpd|FAA00586.1|TPA: putative cuticle protein [Bombyx mori];gi|913297126|ref|XP_013187172.1|PREDI…	Insect cuticle protein;Insect cuticle protein;Insect cuticle protein;Insect cuticle protein
[UP]	g532	6.31406	2.65857	8.12628	8.0989e-25	5.93097e-22	105.814		Envelope fusion protein-like
[UP]	g11627	6.29531	2.65428	4.1988	0.000334771	0.00431825	12.8651		RNA polymerase I transcription initiation factor TAF1B/Rrn7;RNA polymerase I transcription initiation factor TAF1B/Rrn7;RNA polymerase I transcription initiation factor TAF1B/Rrn7
[UP]	g11923	6.2938	2.65393	5.90139	9.31296e-12	8.19897e-10	46.4679	gi|913324481|ref|XP_013193561.1|PREDICTED: RNA-directed DNA polymerase from mobile element jockey-like isoform X1 [Amyelois transitella]/gi|913324483|ref|XP_013193562.1|PREDICTED: RNA-directed DNA polymerase from mobile element jockey-like isoform X2 [Amyelois transitella];gi|1005420826|ref|XP_015758992.1|PREDICTED: RNA-directed DNA polymerase from mobile element jockey-like [Acropora digitifera]…	Endonuclease/exonuclease/phosphatase superfamily;Reverse transcriptase domain;Reverse transcriptase domain;Reverse transcriptase domain;Reverse transcriptase domain;Reverse transcriptase domain;Endonuclease/exonuclease/phosphatase superfamily
[UP]	g453	6.29336	2.65383	4.85118	2.37061e-07	8.37564e-06	26.7046	gi|939249024|ref|XP_014244022.1|PREDICTED: maternal protein pumilio isoform X9 [Cimex lectularius];gi|939249022|ref|XP_014244021.1|PREDICTED: maternal protein pumilio isoform X8 [Cimex lectularius];gi|939249016|ref|XP_014244017.1|PREDICTED: pumilio homolog 2 isoform X5 [Cimex lectularius];gi|939664818|ref|XP_014279851.1|PREDICTED: maternal protein pumilio isoform X6 [Halyomorpha halys];gi|9392490…	Pumilio RNA-binding repeat;Armadillo-like helical;Armadillo-like helical;Armadillo-like helical;Pumilio RNA-binding repeat;Pumilio RNA-binding repeat;Pumilio RNA-binding repeat;Pumilio homology domain;Pumilio RNA-binding repeat;Pumilio RNA-binding repeat;
[UP]	g3674	6.27192	2.64891	5.27316	4.79681e-08	2.02307e-06	29.7972		PDZ superfamily;PDZ superfamily;Zinc finger C2H2-type
[UP]	g12136	6.26798	2.648	3.8625	0.00191998	0.0169125	9.6245	gi|985578236|gb|AMD16547.1|actin 2 [Nilaparvata lugens];gi|646713613|gb|KDR17904.1|Actin, clone 403 [Zootermopsis nevadensis];gi|321476661|gb|EFX87621.1|cytoplasmatic actin [Daphnia pulex];gi|195027553|ref|XP_001986647.1|GH20408 [Drosophila grimshawi]/gi|195155370|ref|XP_002018578.1|GL17787 [Drosophila persimilis]/gi|482683162|ref|XP_004444310.1|uncharacterized protein Dpse_GA24908 [Drosophila ps…	Actin family;Actin family;Actin family;Actin family;Actin family;Actin family;Actin family;Actin family;Actin family;Actin family
[UP]	g19679	6.25073	2.64403	5.85913	3.03295e-11	2.3836e-09	44.1555	gi|752888740|ref|XP_011262295.1|PREDICTED: microtubule-associated protein futsch isoform X3 [Camponotus floridanus];gi|752888736|ref|XP_011262293.1|PREDICTED: microtubule-associated protein futsch isoform X1 [Camponotus floridanus];gi|752888738|ref|XP_011262294.1|PREDICTED: microtubule-associated protein futsch isoform X2 [Camponotus floridanus];gi|571538775|ref|XP_006560913.1|PREDICTED: microtub…	Mapk-regulated corepressor-interacting protein;Microtubule associated protein 1;Microtubule associated protein 1
[UP]	g7223	6.23652	2.64074	3.77267	0.00203639	0.0177342	9.51644	gi|646702843|gb|KDR11845.1|Dihydroxyacetone phosphate acyltransferase [Zootermopsis nevadensis];gi|952528161|gb|KRT82110.1|hypothetical protein AMK59_4245, partial [Oryctes borbonicus];gi|1008446032|ref|XP_015837346.1|PREDICTED: dihydroxyacetone phosphate acyltransferase [Tribolium castaneum]/gi|1004398110|gb|EFA06119.2|Dihydroxyacetone phosphate acyltransferase-like Protein [Tribolium castaneum]…	Glycerol-3-phosphate O-acyltransferase/Dihydroxyacetone phosphate acyltransferase;Glycerol-3-phosphate O-acyltransferase/Dihydroxyacetone phosphate acyltransferase
[UP]	g14314	6.23176	2.63964	4.48118	1.86752e-05	0.000367819	18.3198		Alpha/Beta hydrolase fold
[UP]	g22119	6.22767	2.63869	6.52091	3.4807e-14	4.75234e-12	57.4421	gi|970882709|ref|XP_015123189.1|PREDICTED: DNA ligase 3 isoform X1 [Diachasma alloeum];gi|242008936|ref|XP_002425250.1|DNA ligase, putative [Pediculus humanus corporis]/gi|212508998|gb|EEB12512.1|DNA ligase, putative [Pediculus humanus corporis];gi|380019623|ref|XP_003693702.1|PREDICTED: DNA ligase 3-like, partial [Apis florea];gi|936591774|ref|XP_014209109.1|PREDICTED: DNA ligase 3-like [Copidos…	Zinc finger, PARP-type;Zinc finger, PARP-type superfamily;Zinc finger, PARP-type superfamily;Zinc finger, PARP-type superfamily;Zinc finger, PARP-type;Zinc finger, PARP-type
[UP]	g19114	6.22555	2.6382	4.90208	4.1305e-06	0.000100981	21.2033
[UP]	g156	6.21295	2.63528	5.726	5.02402e-11	3.76474e-09	43.1678		S-adenosyl-L-methionine-dependent methyltransferase
[UP]	g1820	6.19213	2.63044	4.86593	1.07858e-07	4.22798e-06	28.2276	gi|662222374|ref|XP_008485428.1|PREDICTED: uncharacterized protein LOC103522100 [Diaphorina citri];gi|662205691|ref|XP_008476270.1|PREDICTED: uncharacterized protein LOC103513235 [Diaphorina citri];gi|662221288|ref|XP_008484828.1|PREDICTED: uncharacterized protein LOC103521494, partial [Diaphorina citri];gi|936701459|ref|XP_014228694.1|PREDICTED: uncharacterized protein LOC106653676 [Trichogramma…	YqaJ viral recombinase;Exonuclease, phage-type/RecB, C-terminal;Exonuclease, phage-type/RecB, C-terminal;Restriction endonuclease type II-like
[UP]	g20370	6.18948	2.62982	6.21551	4.05853e-11	3.11366e-09	43.5854	gi|646708359|gb|KDR14706.1|hypothetical protein L798_11479 [Zootermopsis nevadensis];gi|768943650|ref|XP_011611480.1|PREDICTED: uncharacterized protein LOC101072575 [Takifugu rubripes];gi|808885360|gb|KKF32174.1|Hypothetical protein MJ0240 [Larimichthys crocea];gi|432943849|ref|XP_004083298.1|PREDICTED: uncharacterized protein LOC101159309 [Oryzias latipes];gi|118429533|gb|ABK91814.1|putative ade…	Alkaline-phosphatase-like, core domain superfamily;CYTH domain;Adenylyl cyclase CyaB;Adenylyl cyclase CyaB;CYTH domain;Adenylyl cyclase CyaB;CYTH-like domain superfamily
[UP]	g20903	6.18029	2.62768	5.0277	2.85404e-08	1.27726e-06	30.8043	gi|939236133|ref|XP_014254254.1|PREDICTED: histone-lysine N-methyltransferase NSD2 [Cimex lectularius];gi|646712713|gb|KDR17380.1|Histone-lysine N-methyltransferase, H3 lysine-36 and H4 lysine-20 specific [Zootermopsis nevadensis]	High mobility group box domain superfamily;High mobility group box domain;High mobility group box domain;High mobility group box domain;High mobility group box domain;High mobility group box domain;High mobility group box domain superfamily
[UP]	g1352	6.16948	2.62515	5.44092	8.39284e-07	2.50402e-05	24.2655	gi|985411814|ref|XP_015371385.1|PREDICTED: pancreatic triacylglycerol lipase-like isoform X1 [Diuraphis noxia];gi|328709209|ref|XP_003243898.1|PREDICTED: pancreatic triacylglycerol lipase isoform X1 [Acyrthosiphon pisum];gi|769845509|ref|XP_011634019.1|PREDICTED: pancreatic lipase-related protein 2 isoform X1 [Pogonomyrmex barbatus];gi|826484616|ref|XP_012538820.1|PREDICTED: pancreatic lipase-rel…	Triacylglycerol lipase family;Alpha/Beta hydrolase fold;Lipase/vitellogenin;Lipase/vitellogenin;Triacylglycerol lipase family;Lipase, N-terminal;Alpha/Beta hydrolase fold
[UP]	g4716	6.16865	2.62495	3.91478	0.000132307	0.0019646	14.6086	gi|641668150|ref|XP_003245400.2|PREDICTED: TBC1 domain family member 30 isoform X2 [Acyrthosiphon pisum];gi|985390414|ref|XP_015379866.1|PREDICTED: TBC1 domain family member 30 isoform X2 [Diuraphis noxia];gi|322802709|gb|EFZ22926.1|hypothetical protein SINV_00252, partial [Solenopsis invicta];gi|936589326|ref|XP_014207870.1|PREDICTED: TBC1 domain family member 30-like [Copidosoma floridanum];gi|…	Histone-fold;Rab-GTPase-TBC domain;Rab-GTPase-TBC domain;Rab-GTPase-TBC domain;Rab-GTPase-TBC domain;Rab-GTPase-TBC domain;Rab-GTPase-TBC domain superfamily;Rab-GTPase-TBC domain superfamily
[UP]	g1585	6.16101	2.62317	4.94661	1.04313e-07	4.09901e-06	28.2922	gi|1012986685|gb|KYQ60108.1|hypothetical protein ALC60_00848 [Trachymyrmex zeteki];gi|985400391|ref|XP_015367864.1|PREDICTED: putative nuclease HARBI1 [Diuraphis noxia];gi|985400057|ref|XP_015367679.1|PREDICTED: putative nuclease HARBI1 [Diuraphis noxia];gi|957849472|ref|XP_014675273.1|PREDICTED: putative nuclease HARBI1 [Priapulus caudatus];gi|826409639|ref|XP_012533992.1|PREDICTED: putative nuc…
[UP]	g3642	6.12532	2.61479	4.41433	2.34719e-05	0.000448053	17.8845	gi|646713592|gb|KDR17883.1|TRC8-like protein [Zootermopsis nevadensis];gi|939244832|ref|XP_014241771.1|PREDICTED: protein TRC8 homolog [Cimex lectularius];gi|930666205|gb|KPJ07326.1|Protein TRC8-like [Papilio machaon];gi|943975166|ref|XP_014368805.1|PREDICTED: protein TRC8 homolog isoform X1 [Papilio machaon];gi|512888562|ref|XP_004922106.1|PREDICTED: protein TRC8 homolog [Bombyx mori]	TRC8 N-terminal domain;TRC8 N-terminal domain
[UP]	g16441	6.11796	2.61305	3.99561	0.00212258	0.0183755	9.44039
[UP]	g5208	6.11661	2.61273	4.56167	8.99776e-05	0.00141842	15.3362
[UP]	g19030	6.08984	2.6064	7.81083	8.32343e-23	4.46996e-20	96.638		Coiled-coil domain-containing protein 40;Coiled-coil domain-containing protein 40
[UP]	g7586	6.08474	2.6052	4.05008	0.000541023	0.00633461	11.9687	gi|662187160|ref|XP_008485732.1|PREDICTED: nose resistant to fluoxetine protein 6-like [Diaphorina citri];gi|641650007|ref|XP_008187830.1|PREDICTED: nose resistant to fluoxetine protein 6-like [Acyrthosiphon pisum];gi|939670427|ref|XP_014281988.1|PREDICTED: nose resistant to fluoxetine protein 6-like [Halyomorpha halys];gi|985401486|ref|XP_015368464.1|PREDICTED: nose resistant to fluoxetine prote…	Acyltransferase 3;Acyltransferase 3;Acyltransferase 3
[UP]	g21002	6.08127	2.60437	5.06575	1.3251e-06	3.69355e-05	23.3864	gi|1009590603|ref|XP_015924387.1|PREDICTED: BEN domain-containing protein 5-like [Parasteatoda tepidariorum];gi|780145956|ref|XP_011681338.1|PREDICTED: uncharacterized protein LOC100893064 isoform X3 [Strongylocentrotus purpuratus];gi|390349973|ref|XP_003727319.1|PREDICTED: uncharacterized protein LOC100893064 isoform X1 [Strongylocentrotus purpuratus];gi|780145952|ref|XP_011681337.1|PREDICTED: u…	BEN domain;BEN domain
[UP]	g11380	6.07531	2.60296	7.86045	4.26656e-24	2.86411e-21	102.522	gi|328699418|ref|XP_001944533.2|PREDICTED: cell cycle checkpoint protein RAD1-like [Acyrthosiphon pisum];gi|985413935|ref|XP_015372432.1|PREDICTED: cell cycle checkpoint protein RAD1-like [Diuraphis noxia];gi|260834029|ref|XP_002612014.1|hypothetical protein BRAFLDRAFT_124789 [Branchiostoma floridae]/gi|229297387|gb|EEN68023.1|hypothetical protein BRAFLDRAFT_124789 [Branchiostoma floridae];gi|919…	Rad1/Rec1/Rad17;Cell cycle checkpoint protein, Rad1;Rad1/Rec1/Rad17;Rad1/Rec1/Rad17;Rad1/Rec1/Rad17;Rad1/Rec1/Rad17;Rad1/Rec1/Rad17
[UP]	g834	6.07359	2.60255	5.07707	4.21194e-07	1.40494e-05	25.5947	gi|641673222|ref|XP_008186243.1|PREDICTED: protein gooseberry-neuro-like, partial [Acyrthosiphon pisum];gi|985411872|ref|XP_015371416.1|PREDICTED: protein gooseberry-neuro-like [Diuraphis noxia];gi|662193393|ref|XP_008469602.1|PREDICTED: segmentation protein paired-like [Diaphorina citri];gi|939270943|ref|XP_014255710.1|PREDICTED: protein gooseberry-like isoform X2 [Cimex lectularius];gi|93927094…	Winged helix-like DNA-binding domain superfamily;Winged helix-like DNA-binding domain superfamily;Homeobox domain;Homeobox domain;Homeobox domain;Homeobox domain;Homeobox domain;Homeobox domain;Homeobox domain;Homeobox-like domain superfamily
[UP]	g14610	6.0714	2.60203	4.00136	0.000161808	0.00233592	14.2296	gi|861634658|gb|KMQ91329.1|integrase core domain protein [Lasius niger];gi|861609586|gb|KMQ84994.1|transposase [Lasius niger];gi|662191266|ref|XP_008468441.1|PREDICTED: transposable element P transposase [Diaphorina citri];gi|675378054|gb|KFM70956.1|Transposable element P transposase, partial [Stegodyphus mimosarum];gi|499140776|gb|AGL76355.1|transposase [Drosophila buzzatii]	Transposase protein
[UP]	g1683	6.05443	2.59799	7.33395	6.17933e-20	1.95206e-17	83.5606	gi|759051026|ref|XP_011334612.1|PREDICTED: uncharacterized protein LOC105277723 [Cerapachys biroi];gi|1009391107|gb|KYN12430.1|hypothetical protein ALC57_15397 [Trachymyrmex cornetzi];gi|795011649|ref|XP_011873739.1|PREDICTED: uncharacterized protein LOC105565277 [Vollenhovia emeryi];gi|861631908|gb|KMQ90492.1|transposable element tc3 transposase [Lasius niger];gi|607353926|gb|EZA48614.1|hypothet…	Papain-like cysteine peptidase superfamily;Endonuclease/exonuclease/phosphatase superfamily;Endonuclease/exonuclease/phosphatase superfamily;Endonuclease/exonuclease/phosphatase superfamily;Endonuclease/exonuclease/phosphatase superfamily
[UP]	g5338	6.04233	2.59511	3.85518	0.000625498	0.00710176	11.6985	gi|240848737|ref|NP_001155527.1|uncharacterized protein LOC100162346 precursor [Acyrthosiphon pisum]/gi|239790935|dbj|BAH71997.1|ACYPI003503 [Acyrthosiphon pisum];gi|985397364|ref|XP_015366223.1|PREDICTED: uncharacterized protein LOC107163358 [Diuraphis noxia];gi|662193383|ref|XP_008469597.1|PREDICTED: uncharacterized protein LOC103506945 [Diaphorina citri]
[UP]	g12175	6.03861	2.59422	4.71739	2.56361e-05	0.000480818	17.7167	gi|566236716|gb|ETI98424.1|hypothetical protein Q611_LSC00357G0003, partial [Leuconostoc sp. DORA_2];gi|737817379|ref|WP_035784877.1|ATPase AAA [Clostridium botulinum]/gi|680028147|gb|KFX56737.1|ATPase AAA [Clostridium botulinum]/gi|680031276|gb|KFX59685.1|ATPase AAA [Clostridium botulinum]/gi|728870701|gb|AIY81364.1|hypothetical protein U728_2153 [Clostridium botulinum 202F]/gi|920961103|gb|KON1…	AAA-ATPase-like domain;AAA-ATPase-like domain
[UP]	g10065	6.02225	2.5903	4.46115	0.000107909	0.00164478	14.993		Endonuclease/exonuclease/phosphatase superfamily;Endonuclease/exonuclease/phosphatase superfamily;Endonuclease/exonuclease/phosphatase superfamily
[UP]	g1913	5.97247	2.57833	6.26217	2.26886e-12	2.2846e-10	49.2365	gi|768443546|ref|XP_011563593.1|PREDICTED: uncharacterized protein LOC105393516 [Plutella xylostella];gi|357618507|gb|EHJ71459.1|hypothetical protein KGM_18910 [Danaus plexippus];gi|1009550717|ref|XP_015910948.1|PREDICTED: uncharacterized protein LOC107442021 [Parasteatoda tepidariorum];gi|1009566263|ref|XP_015915567.1|PREDICTED: uncharacterized protein LOC107445642 [Parasteatoda tepidariorum];gi…	DDE superfamily endonuclease domain;DDE superfamily endonuclease domain;DDE superfamily endonuclease domain;DDE superfamily endonuclease domain;DDE superfamily endonuclease domain;DDE superfamily endonuclease domain;DDE superfamily endonuclease domain
[UP]	g12033	5.97181	2.57817	4.16727	0.000164614	0.00236608	14.1972	gi|242004528|ref|XP_002423135.1|conserved hypothetical protein [Pediculus humanus corporis]/gi|212506081|gb|EEB10397.1|conserved hypothetical protein [Pediculus humanus corporis];gi|939658902|ref|XP_014277550.1|PREDICTED: photoreceptor-specific nuclear receptor-like [Halyomorpha halys];gi|641660101|ref|XP_008181367.1|PREDICTED: photoreceptor-specific nuclear receptor isoform X2 [Acyrthosiphon pis…	Nuclear hormone receptor;Nuclear hormone receptor;Nuclear hormone receptor, ligand-binding domain;Nuclear hormone receptor, ligand-binding domain;Nuclear hormone receptor, ligand-binding domain;Nuclear hormone receptor, ligand-binding domain;Nuclear hormo
[UP]	g3707	5.96778	2.57719	6.26923	6.45837e-12	5.94174e-10	47.1853	gi|641665724|ref|XP_008183483.1|PREDICTED: uncharacterized protein LOC100568834 [Acyrthosiphon pisum];gi|241858765|ref|XP_002416162.1|hypothetical protein IscW_ISCW024921 [Ixodes scapularis]/gi|215510376|gb|EEC19829.1|hypothetical protein IscW_ISCW024921, partial [Ixodes scapularis];gi|780720360|ref|XP_011706765.1|PREDICTED: uncharacterized protein LOC105461942 [Wasmannia auropunctata];gi|1009375…	COPII coat assembly protein, Sec16;COPII coat assembly protein, Sec16;COPII coat assembly protein, Sec16
[UP]	g8185	5.95559	2.57425	4.44986	1.08518e-05	0.000229439	19.3553		E2F-DP heterodimerization region
[UP]	g8797	5.95437	2.57395	4.49187	0.000515417	0.00607898	12.059	gi|817087596|ref|XP_012266583.1|PREDICTED: glutamate receptor ionotropic, kainate 2 [Athalia rosae];gi|998492376|ref|XP_015524786.1|PREDICTED: glutamate receptor ionotropic, kainate 2-like [Neodiprion lecontei];gi|572268424|ref|XP_006612261.1|PREDICTED: glutamate receptor ionotropic, kainate 2-like isoform X6 [Apis dorsata];gi|808119640|ref|XP_012163315.1|PREDICTED: glutamate receptor ionotropic,…	Ionotropic glutamate receptor, L-glutamate and glycine-binding domain;Receptor, ligand binding region;Receptor, ligand binding region;Receptor, ligand binding region;Receptor, ligand binding region;Receptor, ligand binding region;Ionotropic glutamate rece
[UP]	g599	5.93247	2.56863	4.35159	0.000555315	0.00645969	11.9201	gi|861626561|gb|KMQ88832.1|tigger transposable element-derived protein 6-like protein, partial [Lasius niger];gi|751234276|ref|XP_011170859.1|PREDICTED: uncharacterized protein LOC105203680, partial [Solenopsis invicta];gi|913317393|ref|XP_013189681.1|PREDICTED: uncharacterized protein LOC106134232 [Amyelois transitella];gi|759066232|ref|XP_011342562.1|PREDICTED: uncharacterized protein LOC105282…	DDE superfamily endonuclease domain;DNA binding HTH domain, Psq-type;DNA binding HTH domain, Psq-type;DNA binding HTH domain, Psq-type;DNA binding HTH domain, Psq-type;DNA binding HTH domain, Psq-type;HTH CenpB-type DNA-binding domain
[UP]	g4491	5.91459	2.56428	5.23404	6.12358e-07	1.92689e-05	24.8729	gi|328707802|ref|XP_001949807.2|PREDICTED: protein cueball [Acyrthosiphon pisum];gi|645005968|ref|XP_008204266.1|PREDICTED: protein cueball isoform X4 [Nasonia vitripennis]/gi|645005970|ref|XP_008204267.1|PREDICTED: protein cueball isoform X4 [Nasonia vitripennis];gi|156550017|ref|XP_001604631.1|PREDICTED: protein cueball isoform X3 [Nasonia vitripennis];gi|925674333|gb|KOX71779.1|Protein cueball…	Six-bladed beta-propeller, TolB-like;Six-bladed beta-propeller, TolB-like;Six-bladed beta-propeller, TolB-like;LDLR class B repeat;LDLR class B repeat;EGF-like domain;LDLR class B repeat;LDLR class B repeat;LDLR class B repeat;LDLR class B repeat;EGF-like
[UP]	g1819	5.91451	2.56426	5.82595	1.03464e-12	1.11128e-10	50.7773	gi|662193232|ref|XP_008469513.1|PREDICTED: uncharacterized protein LOC103506868 [Diaphorina citri];gi|1009569677|ref|XP_015917063.1|PREDICTED: uncharacterized protein LOC107446814 [Parasteatoda tepidariorum];gi|780676145|ref|XP_011696468.1|PREDICTED: uncharacterized protein LOC105455110 [Wasmannia auropunctata];gi|827564130|ref|XP_012552531.1|PREDICTED: uncharacterized protein LOC105842821, parti…	Ankyrin repeat-containing domain superfamily;Ankyrin repeat-containing domain superfamily
[UP]	g7810	5.87942	2.55567	6.00713	2.27982e-14	3.22194e-12	58.2745
[UP]	g17590	5.87446	2.55446	5.15366	7.22126e-07	2.22451e-05	24.5552		Nicotinate phosphoribosyltransferase family;Nicotinate phosphoribosyltransferase family
[UP]	g14857	5.87217	2.55389	3.71355	0.000818174	0.00867039	11.1995		Aspartic peptidase domain superfamily
[UP]	g9901	5.85428	2.54949	5.3584	3.11396e-09	1.78537e-07	35.1113
[UP]	g3375	5.84407	2.54697	3.97619	0.00324525	0.0253192	8.66418	gi|328705917|ref|XP_001945631.2|PREDICTED: LIM/homeobox protein Lhx5 [Acyrthosiphon pisum];gi|985416353|ref|XP_015373629.1|PREDICTED: LIM/homeobox protein Lhx5 [Diuraphis noxia];gi|646697678|gb|KDR09240.1|LIM/homeobox protein Lhx1, partial [Zootermopsis nevadensis];gi|642926612|ref|XP_008194940.1|PREDICTED: LIM/homeobox protein Lhx5 isoform X2 [Tribolium castaneum];gi|939237355|ref|XP_014260614.1…	MFS transporter superfamily;Zinc finger, LIM-type;Zinc finger, LIM-type;Zinc finger, LIM-type;Zinc finger, LIM-type;Zinc finger, LIM-type;Zinc finger, LIM-type;Zinc finger, LIM-type;Zinc finger, LIM-type;Zinc finger, LIM-type;Zinc finger, LIM-type;Zinc fi
[UP]	g6537	5.83947	2.54584	6.38091	4.83358e-09	2.66691e-07	34.2553		Lung seven transmembrane receptor-like;Lung seven transmembrane receptor-like
[UP]	g17860	5.83708	2.54525	4.02819	0.00021992	0.00300203	13.6527
[UP]	g8115	5.83227	2.54406	6.27616	2.74985e-14	3.8192e-12	57.9057
[UP]	g19294	5.82476	2.5422	3.92888	0.00024157	0.00325958	13.4765		AH/BAR domain superfamily;AH/BAR domain superfamily
[UP]	g2979	5.81272	2.53921	3.75785	0.00353251	0.027114	8.50974	gi|972186168|ref|XP_015174609.1|PREDICTED: glutamate receptor ionotropic, kainate 3 [Polistes dominula];gi|820862531|ref|XP_012347986.1|PREDICTED: glutamate receptor ionotropic, kainate 2 isoform X2 [Apis florea];gi|820862529|ref|XP_012347985.1|PREDICTED: glutamate receptor ionotropic, kainate 2 isoform X1 [Apis florea];gi|954558667|ref|XP_014603029.1|PREDICTED: uncharacterized protein LOC1067863…	WD40-repeat-containing domain superfamily;Ionotropic glutamate receptor, L-glutamate and glycine-binding domain;Ionotropic glutamate receptor, L-glutamate and glycine-binding domain;Ionotropic glutamate receptor, L-glutamate and glycine-binding domain
[UP]	g873	5.81077	2.53873	3.53295	0.00379051	0.0285903	8.38154	gi|646708759|gb|KDR14924.1|Dynein intermediate chain 3, ciliary [Zootermopsis nevadensis];gi|242010574|ref|XP_002426040.1|dynein intermediate chain 3, ciliary, putative [Pediculus humanus corporis]/gi|212510050|gb|EEB13302.1|dynein intermediate chain 3, ciliary, putative [Pediculus humanus corporis];gi|260801763|ref|XP_002595765.1|hypothetical protein BRAFLDRAFT_275418 [Branchiostoma floridae]/gi…	WD40/YVTN repeat-like-containing domain superfamily;WD40/YVTN repeat-like-containing domain superfamily;WD40/YVTN repeat-like-containing domain superfamily;WD40-repeat-containing domain;WD40-repeat-containing domain superfamily
[UP]	g4427	5.80938	2.53838	4.93677	1.21409e-05	0.0002537	19.141		SKP1/BTB/POZ domain superfamily
[UP]	g4458	5.80663	2.5377	5.42472	6.29903e-10	4.12535e-08	38.2265	gi|646722956|gb|KDR23750.1|Ras-related and estrogen-regulated growth inhibitor [Zootermopsis nevadensis];gi|668457086|gb|KFB45142.1|MRAS2, putative [Anopheles sinensis];gi|157126945|ref|XP_001661022.1|AAEL010688-PA [Aedes aegypti]/gi|108873083|gb|EAT37308.1|AAEL010688-PA [Aedes aegypti];gi|91076992|ref|XP_975474.1|PREDICTED: ras-like protein 3 isoform X2 [Tribolium castaneum]/gi|1008430016|ref|XP…	BESS motif;BESS motif;Small GTP-binding protein domain;Small GTPase superfamily;Small GTPase superfamily;Small GTPase superfamily;Small GTPase superfamily, Ras-type;Small GTPase superfamily, Ras-type;Small GTPase superfamily, Ras-type;Small GTPase superfa
[UP]	g2267	5.7958	2.53501	4.71503	4.50767e-06	0.000109044	21.0359	gi|1008432292|ref|XP_008199541.2|PREDICTED: dynein heavy chain 6, axonemal [Tribolium castaneum]/gi|270003090|gb|EEZ99537.1|Dynein heavy chain, cytoplasmic-like Protein [Tribolium castaneum];gi|478260092|gb|ENN79877.1|hypothetical protein YQE_03696, partial [Dendroctonus ponderosae];gi|546676553|gb|ERL87542.1|hypothetical protein D910_04933 [Dendroctonus ponderosae];gi|242016193|ref|XP_002428714.…	Dynein heavy chain, AAA module D4;Dynein heavy chain, AAA module D4;Dynein heavy chain, AAA module D4;Dynein heavy chain, AAA module D4;Dynein heavy chain, AAA module D4;Dynein heavy chain, AAA module D4;Dynein heavy chain, AAA module D4;Dynein heavy chai
[UP]	g2350	5.7705	2.5287	3.84209	0.000996005	0.0100732	10.835
[UP]	g5421	5.76805	2.52808	3.75623	0.00368224	0.0279833	8.43422	gi|641669429|ref|XP_008184816.1|PREDICTED: putative leucine-rich repeat-containing protein DDB_G0290503 [Acyrthosiphon pisum];gi|675369800|gb|KFM62702.1|hypothetical protein X975_05395, partial [Stegodyphus mimosarum];gi|599127481|gb|AHN53419.1|putative gag protein, partial [Nuttalliella namaqua];gi|662205588|ref|XP_008476212.1|PREDICTED: uncharacterized protein LOC103513180 [Diaphorina citri]	Retrotransposon gag domain;Retrotransposon gag domain;Retrotransposon gag domain
[UP]	g8865	5.7572	2.52537	4.7111	0.000166614	0.00239245	14.1745
[UP]	g1529	5.74813	2.52309	4.87544	6.76586e-08	2.74571e-06	29.1306	gi|662197815|ref|XP_008472005.1|PREDICTED: paired box protein Pax-6-like, partial [Diaphorina citri];gi|939691959|ref|XP_014289990.1|PREDICTED: paired box protein Pax-6-like [Halyomorpha halys];gi|766935191|ref|XP_011499948.1|PREDICTED: paired box protein Pax-6-like [Ceratosolen solmsi marchali];gi|914562716|gb|KOB68850.1|Pak6 [Operophtera brumata];gi|914561561|gb|KOB68243.1|putative Paired box p…	Paired domain;Winged helix-like DNA-binding domain superfamily;Paired domain;Paired domain;Paired domain;Paired domain;Paired domain;Homeobox-like domain superfamily
[UP]	g2385	5.74243	2.52166	4.37849	0.000196465	0.00273573	13.8646	gi|939232987|ref|XP_014261668.1|PREDICTED: TGF-beta receptor type-1 isoform X3 [Cimex lectularius];gi|939641723|ref|XP_014271414.1|PREDICTED: TGF-beta receptor type-1 isoform X2 [Halyomorpha halys];gi|939232983|ref|XP_014261649.1|PREDICTED: TGF-beta receptor type-1 isoform X1 [Cimex lectularius];gi|501293914|dbj|BAN20662.1|TGF-beta receptor type-1 [Riptortus pedestris];gi|939641720|ref|XP_0142714…	Protein SCAI;Protein SCAI;Protein kinase domain;Protein kinase domain;GS domain;Activin types I and II receptor domain;Ser/Thr protein kinase, TGFB receptor;Ser/Thr protein kinase, TGFB receptor;Protein kinase domain;GS domain;GS domain;GS domain;Protein
[UP]	g14433	5.74121	2.52136	3.90012	0.00362289	0.0276758	8.46378	gi|262344330|gb|ACY56281.1|hemagglutinin [Quaranfil virus];gi|262344334|gb|ACY56283.1|hemagglutinin [Johnston Atoll virus];gi|628946362|gb|AHY82907.1|envelope glycoprotein, partial [Tjuloc virus];gi|395805319|gb|AFN73046.1|hemagglutinin [Tjuloc virus];gi|727361129|ref|YP_009110688.1|hemagglutinin protein [Wellfleet Bay virus]/gi|724086444|gb|AIY25033.1|hemagglutinin protein [Wellfleet Bay virus]	Baculovirus Gp64, envelope glycoprotein
[UP]	g11354	5.72092	2.51625	7.68544	3.35017e-21	1.34936e-18	89.3249	gi|646698221|gb|KDR09499.1|Cysteine sulfinic acid decarboxylase, partial [Zootermopsis nevadensis];gi|985412681|ref|XP_015371863.1|PREDICTED: cysteine sulfinic acid decarboxylase [Diuraphis noxia];gi|156564353|ref|NP_001096055.1|aspartate 1-decarboxylase [Tribolium castaneum]/gi|155675826|gb|ABU25221.1|aspartate 1-decarboxylase [Tribolium castaneum];gi|162424467|gb|ABX89951.1|aspartate 1-decarbox…	Pyridoxal phosphate-dependent transferase, major domain;Pyridoxal phosphate-dependent transferase, major domain;Pyridoxal phosphate-dependent decarboxylase;Pyridoxal phosphate-dependent decarboxylase;Pyridoxal phosphate-dependent decarboxylase;Pyridoxal p
[UP]	g7221	5.70378	2.51192	3.67899	0.00395454	0.0295371	8.30457	gi|815789122|ref|XP_012215096.1|PREDICTED: uncharacterized protein LOC105667709 [Linepithema humile];gi|795052540|ref|XP_011870549.1|PREDICTED: uncharacterized protein LOC105563523 [Vollenhovia emeryi];gi|930655767|gb|KPI98095.1|Esterase FE4 [Papilio xuthus];gi|751475630|ref|XP_011193262.1|PREDICTED: uncharacterized protein LOC105219031 [Bactrocera cucurbitae];gi|746852950|ref|XP_011057050.1|PRED…	Carboxylesterase, type B;Alpha/Beta hydrolase fold;Alpha/Beta hydrolase fold;Alpha/Beta hydrolase fold;Alpha/Beta hydrolase fold;Alpha/Beta hydrolase fold;Alpha/Beta hydrolase fold
[UP]	g10646	5.69221	2.50899	4.15431	0.00354184	0.0271615	8.50494		GPCR, rhodopsin-like, 7TM
[UP]	g22117	5.69187	2.5089	4.2907	0.000255617	0.00342223	13.3705	gi|242008936|ref|XP_002425250.1|DNA ligase, putative [Pediculus humanus corporis]/gi|212508998|gb|EEB12512.1|DNA ligase, putative [Pediculus humanus corporis];gi|380019623|ref|XP_003693702.1|PREDICTED: DNA ligase 3-like, partial [Apis florea];gi|936591774|ref|XP_014209109.1|PREDICTED: DNA ligase 3-like [Copidosoma floridanum];gi|597762768|ref|XP_007245342.1|PREDICTED: DNA ligase 3 [Astyanax mexic…	Zinc finger, PARP-type;Zinc finger, PARP-type superfamily;Zinc finger, PARP-type superfamily;Zinc finger, PARP-type superfamily;Zinc finger, PARP-type;Zinc finger, PARP-type
[UP]	g4260	5.69041	2.50853	3.7003	0.00116418	0.0113812	10.5463	gi|641648180|ref|XP_008181250.1|PREDICTED: sodium channel protein Nach [Acyrthosiphon pisum];gi|195155407|ref|XP_002018596.1|GL25869 [Drosophila persimilis]/gi|194114749|gb|EDW36792.1|GL25869 [Drosophila persimilis];gi|969452564|ref|XP_002132456.2|uncharacterized protein Dpse_GA25474 [Drosophila pseudoobscura pseudoobscura]/gi|950770574|gb|EDY69858.2|uncharacterized protein Dpse_GA25474 [Drosophi…	Epithelial sodium channel;Epithelial sodium channel;Epithelial sodium channel;Epithelial sodium channel
[UP]	g18164	5.69033	2.50851	5.06084	1.85953e-07	6.74751e-06	27.1739		Olfactory receptor, insect;Olfactory receptor, insect
[UP]	g6376	5.67676	2.50507	3.87593	0.00385781	0.02903	8.34956	gi|642924498|ref|XP_008194320.1|PREDICTED: probable nuclear hormone receptor HR38 [Tribolium castaneum]/gi|1004399695|gb|KYB27378.1|putative nuclear hormone receptor HR38-like Protein [Tribolium castaneum];gi|939692243|ref|XP_014290139.1|PREDICTED: probable nuclear hormone receptor HR38 isoform X2 [Halyomorpha halys];gi|939692241|ref|XP_014290138.1|PREDICTED: probable nuclear hormone receptor HR3…	Zinc finger, nuclear hormone receptor-type;Orphan nuclear receptor;Nuclear hormone receptor;Nuclear hormone receptor, ligand-binding domain;Nuclear hormone receptor, ligand-binding domain;Zinc finger, NHR/GATA-type;Zinc finger, nuclear hormone receptor-ty
[UP]	g19897	5.67331	2.50419	5.114	2.37022e-08	1.08485e-06	31.1648	gi|1009372642|gb|KYM96641.1|Putative nuclease HARBI1, partial [Cyphomyrmex costatus];gi|780675284|ref|XP_011696247.1|PREDICTED: uncharacterized protein LOC105454954 [Wasmannia auropunctata];gi|795008458|ref|XP_011883938.1|PREDICTED: uncharacterized protein LOC105571073, partial [Vollenhovia emeryi];gi|641672114|ref|XP_008185824.1|PREDICTED: putative nuclease HARBI1 [Acyrthosiphon pisum];gi|100937…	PEBP-like superfamily;PEBP-like superfamily
[UP]	g20994	5.65176	2.4987	4.04194	0.0010504	0.0104656	10.7366	gi|817199987|ref|XP_012275703.1|PREDICTED: uncharacterized protein LOC105697185 [Orussus abietinus];gi|815823153|ref|XP_012232881.1|PREDICTED: uncharacterized protein LOC105678267 [Linepithema humile];gi|998515050|ref|XP_015518239.1|PREDICTED: uncharacterized protein LOC107223155 [Neodiprion lecontei];gi|769867875|ref|XP_011645967.1|PREDICTED: uncharacterized protein LOC105432729 [Pogonomyrmex ba…	Caspase-like domain superfamily;Caspase-like domain superfamily
[UP]	g20384	5.64743	2.49759	4.91673	6.35158e-07	1.97549e-05	24.8025	gi|1009371866|gb|KYM96050.1|hypothetical protein ALC62_13300 [Cyphomyrmex costatus];gi|957856934|ref|XP_014677784.1|PREDICTED: uncharacterized protein LOC106817620 isoform X1 [Priapulus caudatus]/gi|957856937|ref|XP_014677785.1|PREDICTED: uncharacterized protein LOC106817620 isoform X2 [Priapulus caudatus];gi|913297369|ref|XP_013188129.1|PREDICTED: uncharacterized protein LOC106133073 isoform X1 …	TRIC channel;TRIC channel
[UP]	g19896	5.64022	2.49575	4.3998	2.35871e-05	0.000449719	17.8752		ClpP/crotonase-like domain superfamily;ClpP/crotonase-like domain superfamily
[UP]	g9366	5.64006	2.49571	5.26917	9.68138e-09	4.96741e-07	32.9042	gi|751237607|ref|XP_011172705.1|PREDICTED: KRAB-A domain-containing protein 2-like [Solenopsis invicta];gi|795023659|ref|XP_011861016.1|PREDICTED: SCAN domain-containing protein 3-like [Vollenhovia emeryi]
[UP]	g2411	5.63565	2.49458	3.59863	0.00431258	0.0314817	8.14728		Zinc finger, BED-type;Zinc finger, BED-type;Zinc finger, BED-type;Zinc finger, BED-type;Zinc finger, BED-type;Zinc finger C2H2 superfamily
[UP]	g1337	5.62661	2.49227	4.71617	6.54975e-06	0.000149044	20.3204	gi|377655443|gb|AFB73912.1|polyprotein [Citrus sinensis];gi|377655441|gb|AFB73911.1|polyprotein [Citrus sinensis];gi|971504722|dbj|GAQ93484.1|hypothetical protein KFL_015700010 [Klebsormidium flaccidum];gi|861615279|gb|KMQ86061.1|retrovirus-related pol polyprotein from transposon tnt 1-94 [Lasius niger];gi|1000195072|gb|KXJ70335.1|hypothetical protein RP20_CCG024022 [Aedes albopictus]	Integrase, catalytic core;Ribonuclease H superfamily;Reverse transcriptase, RNA-dependent DNA polymerase;Reverse transcriptase, RNA-dependent DNA polymerase;Reverse transcriptase, RNA-dependent DNA polymerase;Integrase, catalytic core;Ribonuclease H-like
[UP]	g3268	5.60184	2.4859	5.12734	0.000817459	0.00867039	11.2012	gi|939264981|ref|XP_014252515.1|PREDICTED: chaoptin [Cimex lectularius];gi|939661547|ref|XP_014278570.1|PREDICTED: chaoptin [Halyomorpha halys];gi|985394502|ref|XP_015364651.1|PREDICTED: slit homolog 2 protein [Diuraphis noxia];gi|328712629|ref|XP_001944209.2|PREDICTED: chaoptin [Acyrthosiphon pisum]/gi|641665981|ref|XP_008183567.1|PREDICTED: chaoptin [Acyrthosiphon pisum];gi|642937261|ref|XP_008…	Leucine-rich repeat domain superfamily;Leucine-rich repeat domain superfamily;Leucine-rich repeat domain superfamily;Leucine rich repeat 4;Leucine-rich repeat domain superfamily;Leucine-rich repeat domain superfamily;Leucine-rich repeat;Leucine-rich repea
[UP]	g16570	5.59346	2.48374	4.99179	6.12155e-06	0.000140291	20.4498	gi|242017765|ref|XP_002429357.1|major royal jelly protein 4 precursor, putative [Pediculus humanus corporis]/gi|212514266|gb|EEB16619.1|major royal jelly protein 4 precursor, putative [Pediculus humanus corporis];gi|939648513|ref|XP_014273783.1|PREDICTED: protein yellow-like isoform X1 [Halyomorpha halys];gi|939648515|ref|XP_014273784.1|PREDICTED: protein yellow-like isoform X2 [Halyomorpha halys…	Major royal jelly protein/protein yellow;Six-bladed beta-propeller, TolB-like;Six-bladed beta-propeller, TolB-like;Major royal jelly protein/protein yellow
[UP]	g8623	5.59325	2.48369	7.55417	1.18033e-14	1.74462e-12	59.5698
[UP]	g8749	5.58967	2.48276	5.16557	6.38098e-05	0.0010544	15.9861	gi|1000737608|ref|XP_015591325.1|PREDICTED: uncharacterized protein LOC107265915 [Cephus cinctus];gi|1000768515|ref|XP_015607421.1|PREDICTED: uncharacterized protein LOC107273578 [Cephus cinctus];gi|817057203|ref|XP_012269497.1|PREDICTED: RNA-directed DNA polymerase from mobile element jockey-like [Athalia rosae];gi|861620200|gb|KMQ87209.1|reverse transcriptase-9 [Lasius niger];gi|861603315|gb|KM…	Endonuclease/exonuclease/phosphatase;Endonuclease/exonuclease/phosphatase superfamily;Endonuclease/exonuclease/phosphatase superfamily;Endonuclease/exonuclease/phosphatase superfamily;Endonuclease/exonuclease/phosphatase superfamily;Endonuclease/exonuclea
[UP]	g2975	5.5829	2.48101	6.46613	8.48584e-14	1.0765e-11	55.6898	gi|406938554|gb|EKD71760.1|hypothetical protein ACD_46C00103G0001, partial [uncultured bacterium];gi|818342123|gb|KKQ24120.1|hypothetical protein US38_C0007G0035 [Candidatus Roizmanbacteria bacterium GW2011_GWC1_37_12]/gi|818343178|gb|KKQ25150.1|hypothetical protein US40_C0011G0035 [Candidatus Roizmanbacteria bacterium GW2011_GWC2_37_13];gi|943618964|ref|WP_055448822.1|amidinotransferase [Lacinut…	Harbinger transposase-derived nuclease domain;Harbinger transposase-derived nuclease domain;Harbinger transposase-derived nuclease domain;Predicted amidinotransferase, FN0238 type;Predicted amidinotransferase, FN0238 type
[UP]	g7721	5.582	2.48078	4.26711	0.00102649	0.0103028	10.7792	gi|242014358|ref|XP_002427858.1|tripartite motif-containing protein, putative [Pediculus humanus corporis]/gi|212512327|gb|EEB15120.1|tripartite motif-containing protein, putative [Pediculus humanus corporis];gi|939668743|ref|XP_014281339.1|PREDICTED: E3 ubiquitin-protein ligase TRIM9 isoform X2 [Halyomorpha halys];gi|91080649|ref|XP_974556.1|PREDICTED: E3 ubiquitin-protein ligase TRIM9 isoform X…	Immunoglobulin-like fold;SPRY domain;Fibronectin type III;Fibronectin type III;Fibronectin type III;Fibronectin type III;B30.2/SPRY domain;COS domain;Fibronectin type III;Fibronectin type III;Fibronectin type III;Fibronectin type III superfamily;Concanava
[UP]	g18649	5.5778	2.4797	8.84701	3.15962e-26	3.91574e-23	112.244		DDE superfamily endonuclease domain;DDE superfamily endonuclease domain
[UP]	g5220	5.57779	2.47969	5.46572	1.83487e-09	1.12402e-07	36.1416	gi|939242884|ref|XP_014240732.1|PREDICTED: tachykinins [Cimex lectularius];gi|240248412|gb|ACS45389.1|tachykinin precursor [Rhodnius prolixus];gi|939689377|ref|XP_014288624.1|PREDICTED: uncharacterized protein LOC106688599 [Halyomorpha halys];gi|59894802|gb|AAX11212.1|preprotachykinin [Periplaneta americana];gi|86576812|gb|AAX11211.2|preprotachykinin [Rhyparobia maderae]	NADH:ubiquinone oxidoreductase subunit B14.5a;NADH:ubiquinone oxidoreductase subunit B14.5a
[UP]	g19021	5.53255	2.46795	4.0675	0.00119406	0.0115889	10.4995		Chondroitin AC/alginate lyase;Chondroitin AC/alginate lyase;Chondroitin AC/alginate lyase;Chondroitin AC/alginate lyase
[UP]	g19371	5.52975	2.46721	3.96083	0.00126827	0.0121626	10.3881	gi|669320722|gb|KFD61048.1|hypothetical protein M514_08442 [Trichuris suis];gi|669307118|gb|KFD50635.1|hypothetical protein M513_08442 [Trichuris suis];gi|730368531|gb|KHJ40540.1|hypothetical protein D918_09430 [Trichuris suis];gi|669306104|gb|KFD49637.1|hypothetical protein M513_09469 [Trichuris suis]/gi|669326072|gb|KFD66287.1|hypothetical protein M514_09469 [Trichuris suis];gi|669303600|gb|KFD…	Zinc finger, FLYWCH-type;MULE transposase domain;MULE transposase domain;MULE transposase domain;MULE transposase domain
[UP]	g14373	5.5226	2.46535	4.70063	8.35133e-06	0.000183558	19.8557	gi|662216538|ref|XP_008482206.1|PREDICTED: larval cuticle protein A2B-like [Diaphorina citri];gi|662216536|ref|XP_008482205.1|PREDICTED: cuticle protein 7-like [Diaphorina citri];gi|328721690|ref|XP_003247374.1|PREDICTED: histidine-rich glycoprotein-like [Acyrthosiphon pisum];gi|195087044|ref|XP_001997443.1|GH10353 [Drosophila grimshawi]/gi|193901693|gb|EDW00560.1|GH10353, partial [Drosophila gri…	Insect cuticle protein;Insect cuticle protein;Insect cuticle protein;Insect cuticle protein;Insect cuticle protein;Insect cuticle protein
[UP]	g13866	5.52056	2.46481	5.21343	2.85694e-07	9.91986e-06	26.3441	gi|939684429|ref|XP_014286728.1|PREDICTED: unconventional myosin-IXa-like isoform X1 [Halyomorpha halys];gi|939684431|ref|XP_014286729.1|PREDICTED: unconventional myosin-IXa-like isoform X2 [Halyomorpha halys];gi|328701265|ref|XP_003241547.1|PREDICTED: unconventional myosin-IXb isoform X3 [Acyrthosiphon pisum];gi|328701263|ref|XP_003241546.1|PREDICTED: unconventional myosin-IXa isoform X1 [Acyrth…	Alkaline-phosphatase-like, core domain superfamily;Protein kinase C-like, phorbol ester/diacylglycerol-binding domain;Protein kinase C-like, phorbol ester/diacylglycerol-binding domain;Protein kinase C-like, phorbol ester/diacylglycerol-binding domain;Pro
[UP]	g9451	5.51018	2.4621	6.26044	4.48929e-13	5.20338e-11	52.4165	gi|328719875|ref|XP_003246887.1|PREDICTED: maltase 2-like [Acyrthosiphon pisum];gi|646685191|gb|KDR03832.1|Maltase 1, partial [Zootermopsis nevadensis];gi|985420641|ref|XP_015375756.1|PREDICTED: maltase A3-like [Diuraphis noxia]/gi|985420643|ref|XP_015375757.1|PREDICTED: maltase A3-like [Diuraphis noxia];gi|328702503|ref|XP_001947436.2|PREDICTED: maltase 2-like [Acyrthosiphon pisum];gi|641654405|…	SET domain;Glycosyl hydrolase, family 13, catalytic domain;Glycosyl hydrolase, family 13, catalytic domain;Glycosyl hydrolase, family 13, catalytic domain;Glycoside hydrolase superfamily
[UP]	g1888	5.50844	2.46164	3.69632	0.0014379	0.0134921	10.1565	gi|646709738|gb|KDR15459.1|hypothetical protein L798_09164 [Zootermopsis nevadensis];gi|242020614|ref|XP_002430747.1|C-factor, putative [Pediculus humanus corporis]/gi|212515944|gb|EEB18009.1|C-factor, putative [Pediculus humanus corporis];gi|1000205144|gb|KXJ76421.1|hypothetical protein RP20_CCG009675 [Aedes albopictus];gi|443713413|gb|ELU06283.1|hypothetical protein CAPTEDRAFT_115991 [Capitella…	Short-chain dehydrogenase/reductase SDR;Short-chain dehydrogenase/reductase SDR;Short-chain dehydrogenase/reductase SDR;Short-chain dehydrogenase/reductase SDR;Short-chain dehydrogenase/reductase SDR;Short-chain dehydrogenase/reductase SDR;NAD(P)-binding
[UP]	g2419	5.50774	2.46146	7.18937	1.21497e-15	2.19937e-13	64.0468	gi|968009387|ref|XP_015009494.1|uncharacterized protein Dere_GG11133, isoform B [Drosophila erecta]/gi|945177498|gb|KQS38429.1|uncharacterized protein Dere_GG11133, isoform B [Drosophila erecta];gi|964153216|ref|XP_014765789.1|uncharacterized protein Dana_GF16067, isoform B [Drosophila ananassae]/gi|939225977|gb|KPU80777.1|uncharacterized protein Dana_GF16067, isoform B [Drosophila ananassae];gi|…	Peptidase C1A, papain C-terminal;Peptidase C1A, papain C-terminal;Cathepsin propeptide inhibitor domain (I29);Peptidase C1A, papain C-terminal;Peptidase C1A;Cathepsin W;Papain-like cysteine endopeptidase;Papain-like cysteine peptidase superfamily
[UP]	g1831	5.49292	2.45757	6.42567	8.24696e-15	1.25346e-12	60.2755	gi|939626829|ref|XP_014297442.1|PREDICTED: 52 kDa repressor of the inhibitor of the protein kinase-like [Microplitis demolitor];gi|449692949|ref|XP_004213239.1|PREDICTED: uncharacterized protein LOC101236215 [Hydra vulgaris];gi|449668882|ref|XP_004206892.1|PREDICTED: zinc finger MYM-type protein 1-like [Hydra vulgaris];gi|828197700|ref|XP_012553975.1|PREDICTED: LOW QUALITY PROTEIN: uncharacterize…	HAT, C-terminal dimerisation domain;HAT, C-terminal dimerisation domain;HAT, C-terminal dimerisation domain;HAT, C-terminal dimerisation domain;HAT, C-terminal dimerisation domain
[UP]	g11932	5.48035	2.45427	3.93438	0.00157026	0.0144398	9.99429	gi|985413968|ref|XP_015372448.1|PREDICTED: basic proline-rich protein-like [Diuraphis noxia];gi|641657027|ref|XP_008180188.1|PREDICTED: skin secretory protein xP2-like [Acyrthosiphon pisum];gi|662225314|ref|XP_008487051.1|PREDICTED: endochitinase-like, partial [Diaphorina citri];gi|646708271|gb|KDR14639.1|Actin cytoskeleton-regulatory complex protein PAN1 [Zootermopsis nevadensis];gi|936684643|re…	Winged helix DNA-binding domain superfamily;Chitin binding domain;Chitin binding domain;Chitin binding domain;Chitin binding domain;Chitin binding domain;Chitin binding domain;Chitin binding domain;Chitin binding domain superfamily;Chitin binding domain s
[UP]	g5707	5.4531	2.44708	4.3238	0.000355699	0.00452303	12.7516	gi|242017070|ref|XP_002429016.1|conserved hypothetical protein [Pediculus humanus corporis]/gi|212513862|gb|EEB16278.1|conserved hypothetical protein [Pediculus humanus corporis];gi|193631831|ref|XP_001952103.1|PREDICTED: uncharacterized protein LOC100164985 [Acyrthosiphon pisum]/gi|641651504|ref|XP_008190157.1|PREDICTED: uncharacterized protein LOC100164985 [Acyrthosiphon pisum];gi|926635994|ref…	O-acyltransferase WSD1, C-terminal;O-acyltransferase, WSD1, N-terminal;O-acyltransferase, WSD1, N-terminal;O-acyltransferase, WSD1, N-terminal;O-acyltransferase, WSD1, N-terminal
[UP]	g7809	5.45034	2.44635	6.79315	7.94251e-17	1.7529e-14	69.4238	gi|641651354|ref|XP_008190096.1|PREDICTED: probable serine/threonine-protein kinase clkA [Acyrthosiphon pisum];gi|241304593|ref|XP_002407615.1|hypothetical protein IscW_ISCW017719 [Ixodes scapularis]/gi|215497213|gb|EEC06707.1|hypothetical protein IscW_ISCW017719 [Ixodes scapularis]
[UP]	g1660	5.44234	2.44423	4.05264	0.000151189	0.0021964	14.3573	gi|861619833|gb|KMQ87120.1|dna-mediated transposase [Lasius niger];gi|1000198667|gb|KXJ72220.1|hypothetical protein RP20_CCG018574 [Aedes albopictus];gi|749783115|ref|XP_011145614.1|PREDICTED: LOW QUALITY PROTEIN: uncharacterized protein LOC105186834 [Harpegnathos saltator];gi|607363748|gb|EZA57978.1|hypothetical protein X777_02025 [Cerapachys biroi];gi|828228573|ref|XP_012564316.1|PREDICTED: unc…
[UP]	g20476	5.42649	2.44002	5.2006	2.63587e-05	0.000492652	17.6639
[UP]	g3027	5.39382	2.43131	6.36042	8.5413e-12	7.6027e-10	46.6374	gi|193636566|ref|XP_001948821.1|PREDICTED: putative fatty acyl-CoA reductase CG5065 [Acyrthosiphon pisum]/gi|328724644|ref|XP_003248209.1|PREDICTED: putative fatty acyl-CoA reductase CG5065 [Acyrthosiphon pisum];gi|985390237|ref|XP_015379767.1|PREDICTED: putative fatty acyl-CoA reductase CG5065 [Diuraphis noxia];gi|646722636|gb|KDR23567.1|Putative fatty acyl-CoA reductase [Zootermopsis nevadensis…	CS domain;Fatty acyl-CoA reductase, C-terminal;Male sterility, NAD-binding;Fatty acyl-CoA reductase;Fatty acyl-CoA reductase;Fatty acyl-CoA reductase;Fatty acyl-CoA reductase, C-terminal;NAD(P)-binding domain superfamily
[UP]	g1625	5.34915	2.41931	5.31613	4.11324e-08	1.76716e-06	30.0953	gi|939246795|ref|XP_014242818.1|PREDICTED: neuronal PAS domain-containing protein 4 isoform X1 [Cimex lectularius];gi|939246797|ref|XP_014242819.1|PREDICTED: neuronal PAS domain-containing protein 4 isoform X2 [Cimex lectularius];gi|242025371|ref|XP_002433098.1|hypoxia-inducible factor 1 alpha, putative [Pediculus humanus corporis]/gi|212518625|gb|EEB20360.1|hypoxia-inducible factor 1 alpha, puta…	Alpha-macroglobulin, receptor-binding domain superfamily;Alpha-macroglobulin, receptor-binding domain superfamily;Alpha-macroglobulin, receptor-binding domain superfamily;Alpha-macroglobulin, receptor-binding domain superfamily;Alpha-macroglobulin, recept
[UP]	g15242	5.34742	2.41884	4.06016	0.00590563	0.0397932	7.57887	gi|861589141|gb|KMQ82656.1|transposable element tc3 transposase [Lasius niger];gi|307167543|gb|EFN61110.1|hypothetical protein EAG_03880, partial [Camponotus floridanus];gi|759045458|ref|XP_011331683.1|PREDICTED: uncharacterized protein LOC105276047 [Cerapachys biroi];gi|861591913|gb|KMQ82853.1|transposable element tc3 transposase [Lasius niger];gi|746869708|ref|XP_011066016.1|PREDICTED: uncharac…	Protein of unknown function DUF4817;Protein of unknown function DUF4817;Protein of unknown function DUF4817;Protein of unknown function DUF4817
[UP]	g17382	5.34176	2.41731	3.98215	0.000596293	0.00685227	11.7875
[UP]	g8415	5.33181	2.41463	13.1264	1.10609e-27	1.62002e-24	118.892	gi|662192594|ref|XP_008469161.1|PREDICTED: UDP-glucuronosyltransferase 2B33-like isoform X1 [Diaphorina citri]/gi|662192596|ref|XP_008469162.1|PREDICTED: UDP-glucuronosyltransferase 2B33-like isoform X2 [Diaphorina citri];gi|646698120|gb|KDR09454.1|UDP-glucuronosyltransferase 2B4 [Zootermopsis nevadensis];gi|646718155|gb|KDR20746.1|2-hydroxyacylsphingosine 1-beta-galactosyltransferase [Zootermops…	BEACH domain superfamily;UDP-glucuronosyl/UDP-glucosyltransferase;UDP-glucuronosyl/UDP-glucosyltransferase;UDP-glucuronosyl/UDP-glucosyltransferase;UDP-glucuronosyl/UDP-glucosyltransferase
[UP]	g19961	5.32842	2.41371	4.72517	5.35464e-06	0.000126494	20.7061		Tetratricopeptide-like helical domain superfamily
[UP]	g4024	5.3266	2.41322	4.13065	0.00172647	0.0155566	9.81975	gi|939242811|ref|XP_014240692.1|PREDICTED: nephrin [Cimex lectularius];gi|1008444897|ref|XP_015837001.1|PREDICTED: nephrin isoform X2 [Tribolium castaneum];gi|91086047|ref|XP_973605.1|PREDICTED: hemicentin-1 isoform X1 [Tribolium castaneum]/gi|1004398315|gb|KYB26611.1|Protein turtle homolog A-like Protein [Tribolium castaneum];gi|646718478|gb|KDR20918.1|hypothetical protein L798_03856, partial [Z…	Immunoglobulin-like fold;Immunoglobulin-like fold;Immunoglobulin-like fold;Fibronectin type III;Fibronectin type III;Fibronectin type III;Fibronectin type III;Immunoglobulin-like domain;Fibronectin type III;Immunoglobulin-like domain;Immunoglobulin-like d
[UP]	g2937	5.29916	2.40576	4.04055	0.00184687	0.0164015	9.69583	gi|939240520|ref|XP_014239493.1|PREDICTED: neurogenic protein big brain [Cimex lectularius];gi|939635776|ref|XP_014293983.1|PREDICTED: neurogenic protein big brain-like [Halyomorpha halys];gi|646708880|gb|KDR15027.1|Neurogenic protein big brain, partial [Zootermopsis nevadensis];gi|952511442|gb|KRT78338.1|hypothetical protein AMK59_7849 [Oryctes borbonicus];gi|91092636|ref|XP_968782.1|PREDICTED: …	Major intrinsic protein;Major intrinsic protein;Aquaporin-like;Aquaporin-like;Aquaporin-like;Aquaporin-like;Aquaporin-like;Aquaporin transporter;Aquaporin-like
[UP]	g16337	5.28051	2.40068	3.71964	0.00676974	0.0438373	7.33307		Leucine-rich repeat;Leucine-rich repeat;Leucine-rich repeat;Leucine-rich repeat
[UP]	g5183	5.27986	2.4005	3.86163	0.00655654	0.0428182	7.39061	gi|641647894|ref|XP_008180069.1|PREDICTED: tigger transposable element-derived protein 4-like [Acyrthosiphon pisum];gi|641664535|ref|XP_008183043.1|PREDICTED: tigger transposable element-derived protein 6-like [Acyrthosiphon pisum];gi|1009568482|ref|XP_015916537.1|PREDICTED: tigger transposable element-derived protein 6-like [Parasteatoda tepidariorum];gi|641681393|ref|XP_008189452.1|PREDICTED: t…
[UP]	g18676	5.26476	2.39637	3.71528	0.00217254	0.0186776	9.39773	gi|405960550|gb|EKC26466.1|hypothetical protein CGI_10016322 [Crassostrea gigas];gi|675370205|gb|KFM63107.1|hypothetical protein X975_07352, partial [Stegodyphus mimosarum];gi|405960074|gb|EKC26024.1|hypothetical protein CGI_10010675 [Crassostrea gigas]	SGNH hydrolase superfamily;SGNH hydrolase superfamily
[UP]	g8852	5.26136	2.39544	9.08149	3.64355e-25	3.08954e-22	107.397
[UP]	g20191	5.25985	2.39502	4.67242	0.000475889	0.00568772	12.2078	gi|861630870|gb|KMQ90177.1|reverse transcriptase [Lasius niger];gi|861641601|gb|KMQ93606.1|nuclear valosin-containing [Lasius niger];gi|861627192|gb|KMQ89014.1|reverse [Lasius niger];gi|751233722|ref|XP_011170553.1|PREDICTED: uncharacterized protein LOC105203452 [Solenopsis invicta];gi|930667950|gb|KPJ08991.1|Retrovirus-related Pol polyprotein from type-1 retrotransposable element R1 [Papilio mac…	Endonuclease/exonuclease/phosphatase;Endonuclease/exonuclease/phosphatase superfamily;Endonuclease/exonuclease/phosphatase superfamily;Endonuclease/exonuclease/phosphatase superfamily
[UP]	g932	5.25886	2.39475	7.05864	1.1731e-16	2.48681e-14	68.6546
[UP]	g11365	5.24451	2.39081	6.5407	2.02708e-15	3.43771e-13	63.0385	gi|939263735|ref|XP_014251840.1|PREDICTED: thrombospondin type-1 domain-containing protein 7B-like [Cimex lectularius];gi|939632344|ref|XP_014284604.1|PREDICTED: thrombospondin type-1 domain-containing protein 7A-like [Halyomorpha halys];gi|328698660|ref|XP_001943228.2|PREDICTED: thrombospondin type-1 domain-containing protein 7A [Acyrthosiphon pisum];gi|985388493|ref|XP_015378808.1|PREDICTED: th…	Thrombospondin type-1 (TSP1) repeat superfamily;Thrombospondin type-1 (TSP1) repeat superfamily;Thrombospondin type-1 (TSP1) repeat superfamily;Thrombospondin type-1 (TSP1) repeat;Thrombospondin type-1 (TSP1) repeat superfamily
[UP]	g7951	5.24047	2.3897	4.49171	2.30282e-05	0.000441674	17.9209	gi|998512023|ref|XP_015516567.1|PREDICTED: acidic fibroblast growth factor intracellular-binding protein [Neodiprion lecontei];gi|817075152|ref|XP_012259798.1|PREDICTED: acidic fibroblast growth factor intracellular-binding protein [Athalia rosae]/gi|817075154|ref|XP_012259799.1|PREDICTED: acidic fibroblast growth factor intracellular-binding protein [Athalia rosae];gi|512925049|ref|XP_004930744.…	Acidic fibroblast growth factor intracellular-binding protein
[UP]	g14423	5.23267	2.38755	5.1197	5.88109e-06	0.000136331	20.5265	gi|241818253|ref|XP_002416570.1|transposase, putative [Ixodes scapularis]/gi|215511034|gb|EEC20487.1|transposase, putative [Ixodes scapularis];gi|675363825|gb|KFM56727.1|Transposable element P transposase, partial [Stegodyphus mimosarum];gi|1009402538|gb|KYN22222.1|THAP domain-containing protein 9, partial [Trachymyrmex cornetzi];gi|768418838|ref|XP_011550121.1|PREDICTED: uncharacterized protein …	Transposase protein;Transposase protein;Transposase protein;Transposase protein
[UP]	g4539	5.22557	2.38559	4.90162	1.3622e-06	3.78749e-05	23.3333	gi|998494890|ref|XP_015522874.1|PREDICTED: mediator of RNA polymerase II transcription subunit 22 [Neodiprion lecontei];gi|1000757704|ref|XP_015601815.1|PREDICTED: mediator of RNA polymerase II transcription subunit 22-like [Cephus cinctus];gi|91091902|ref|XP_971322.1|PREDICTED: mediator of RNA polymerase II transcription subunit 22 [Tribolium castaneum]/gi|270000800|gb|EEZ97247.1|Mediator of RNA…	Mediator of RNA polymerase II transcription subunit 22;MED22 superfamily;Mediator of RNA polymerase II transcription subunit 22
[UP]	g12397	5.22086	2.38429	5.17673	4.41734e-07	1.45804e-05	25.5028
[UP]	g5556	5.2042	2.37968	4.12536	0.000663072	0.00743407	11.59	gi|717212520|gb|AIW79982.1|cytochrome P450 CYP6AY1v2 [Nilaparvata lugens];gi|408724329|gb|AFU86482.1|cytochrome P450 CYP6AY3v2 [Laodelphax striatella];gi|510813242|gb|AGN52790.1|cytochrome P450, partial [Laodelphax striatella];gi|985398132|ref|XP_015366629.1|PREDICTED: probable cytochrome P450 6a14 [Diuraphis noxia]/gi|985398134|ref|XP_015366630.1|PREDICTED: probable cytochrome P450 6a14 [Diuraph…	Cytochrome P450, E-class, group I;Cytochrome P450;Cytochrome P450;Cytochrome P450 superfamily;Cytochrome P450 superfamily;Cytochrome P450 superfamily
[UP]	g12402	5.1975	2.37782	3.59794	0.00748765	0.0474748	7.15209	gi|985401932|ref|XP_015368705.1|PREDICTED: uncharacterized protein LOC107165126 [Diuraphis noxia]/gi|985401934|ref|XP_015368706.1|PREDICTED: uncharacterized protein LOC107165126 [Diuraphis noxia]/gi|985401936|ref|XP_015368707.1|PREDICTED: uncharacterized protein LOC107165126 [Diuraphis noxia];gi|662215260|ref|XP_008481502.1|PREDICTED: uncharacterized protein LOC103518220 [Diaphorina citri];gi|328…	Acyl-CoA desaturase
[UP]	g10075	5.19503	2.37713	4.02407	0.000712657	0.00784131	11.4559		[NiFe]-hydrogenase, large subunit;[NiFe]-hydrogenase, large subunit
[UP]	g8708	5.19421	2.3769	3.91119	0.00220215	0.0188617	9.37292
[UP]	g921	5.17608	2.37186	3.65944	0.00751994	0.0476233	7.14438	gi|328704118|ref|XP_003242409.1|PREDICTED: RNA-binding protein Musashi homolog Rbp6-like [Acyrthosiphon pisum];gi|817059594|ref|XP_012251310.1|PREDICTED: RNA-binding protein Musashi homolog Rbp6, partial [Athalia rosae];gi|929356870|ref|XP_014087662.1|PREDICTED: RNA-binding protein Musashi homolog Rbp6 [Bactrocera oleae];gi|936603882|ref|XP_014215763.1|PREDICTED: RNA-binding protein Musashi homol…	Nucleotide-binding alpha-beta plait domain superfamily;Nucleotide-binding alpha-beta plait domain superfamily;RNA-binding domain superfamily
[UP]	g3854	5.16003	2.36738	6.09511	6.89521e-10	4.47938e-08	38.0501		Domain of unknown function DUF4806;Domain of unknown function DUF4806;Domain of unknown function DUF4806;Domain of unknown function DUF4806;Domain of unknown function DUF4806
[UP]	g322	5.13568	2.36055	4.29461	0.000757502	0.00817423	11.3426	gi|646709932|gb|KDR15587.1|Zinc transporter ZIP14 [Zootermopsis nevadensis];gi|662200520|ref|XP_008473474.1|PREDICTED: zinc transporter ZIP10-like [Diaphorina citri];gi|443687925|gb|ELT90758.1|hypothetical protein CAPTEDRAFT_18141 [Capitella teleta];gi|512926004|ref|XP_004930976.1|PREDICTED: zinc transporter ZIP10 [Bombyx mori];gi|909558071|ref|XP_013134032.1|PREDICTED: zinc transporter ZIP10 [Pa…	Zinc/iron permease;Zinc/iron permease
[UP]	g11519	5.09881	2.35016	9.47632	1.49655e-25	1.6074e-22	109.161	gi|646720595|gb|KDR22256.1|Protein DEK [Zootermopsis nevadensis];gi|675380299|gb|KFM73201.1|Protein DEK, partial [Stegodyphus mimosarum];gi|952541400|gb|KRT86183.1|hypothetical protein AMK59_1579, partial [Oryctes borbonicus];gi|546673458|gb|ERL85056.1|hypothetical protein D910_02479 [Dendroctonus ponderosae];gi|478270806|gb|ENN83560.1|hypothetical protein YQE_00083, partial [Dendroctonus pondero…	V-type ATPase, V0 complex, 116kDa subunit family;SAP domain superfamily;DEK, C-terminal;DEK, C-terminal;DEK, C-terminal;DEK, C-terminal;DEK, C-terminal;DEK, C-terminal;DEK, C-terminal;DEK, C-terminal;DEK, C-terminal;DEK, C-terminal;DEK, C-terminal;DEK, C
[UP]	g20183	5.08262	2.34557	4.14711	0.000892931	0.00925146	11.0374	gi|928047513|ref|XP_013872767.1|PREDICTED: G2/M phase-specific E3 ubiquitin-protein ligase-like [Austrofundulus limnaeus];gi|762130077|ref|XP_011448168.1|PREDICTED: G2/M phase-specific E3 ubiquitin-protein ligase-like [Crassostrea gigas];gi|736160633|ref|XP_010787263.1|PREDICTED: G2/M phase-specific E3 ubiquitin-protein ligase-like isoform X3 [Notothenia coriiceps];gi|688541328|ref|XP_009297447.1…	Homeobox-like domain superfamily;HECT domain;HECT domain;HECT domain;HECT domain;HECT domain;HECT, E3 ligase catalytic domain;HECT, E3 ligase catalytic domain
[UP]	g6828	5.08223	2.34546	5.58584	4.08931e-08	1.76466e-06	30.1066	gi|939253242|ref|XP_014246287.1|PREDICTED: exonuclease GOR isoform X7 [Cimex lectularius];gi|939253240|ref|XP_014246286.1|PREDICTED: exonuclease GOR isoform X6 [Cimex lectularius];gi|939253234|ref|XP_014246283.1|PREDICTED: exonuclease GOR isoform X3 [Cimex lectularius];gi|939253236|ref|XP_014246284.1|PREDICTED: exonuclease GOR isoform X4 [Cimex lectularius];gi|939253232|ref|XP_014246282.1|PREDICT…	Exonuclease, RNase T/DNA polymerase III;Ribonuclease H superfamily;Ribonuclease H superfamily;Ribonuclease H superfamily;Ribonuclease H superfamily;Ribonuclease H superfamily;RNA exonuclease 1-like, exonuclease domain;Ribonuclease H-like superfamily
[UP]	g4647	5.07466	2.34331	4.79944	0.000231997	0.00314622	13.5524	gi|939267580|ref|XP_014253909.1|PREDICTED: uncharacterized protein LOC106669132 [Cimex lectularius];gi|939255211|ref|XP_014247350.1|PREDICTED: uncharacterized protein LOC106665450 [Cimex lectularius];gi|768424664|ref|XP_011553297.1|PREDICTED: uncharacterized protein LOC105384718 [Plutella xylostella];gi|1005471426|ref|XP_015772582.1|PREDICTED: uncharacterized protein LOC107350848 [Acropora digiti…	Zinc finger, RING/FYVE/PHD-type;Zinc finger, RING/FYVE/PHD-type;Zinc finger, RING/FYVE/PHD-type;Transposase, L1;Transposase, L1;Zinc finger, PHD-finger;Zinc finger, PHD-finger;Zinc finger, FYVE/PHD-type
[UP]	g15980	5.05547	2.33785	5.90056	1.94439e-10	1.38611e-08	40.5218	gi|751775349|ref|XP_011214328.1|PREDICTED: uncharacterized protein LOC105233856 [Bactrocera dorsalis]
[UP]	g15768	5.0525	2.337	4.28206	0.00262658	0.0215572	9.05026	gi|861630506|gb|KMQ90069.1|krab-a domain-containing protein [Lasius niger];gi|1002876321|ref|XP_015699018.1|PREDICTED: LOW QUALITY PROTEIN: uncharacterized protein LOC102718330 [Oryza brachyantha]	Phospholipase A2 domain superfamily;Aspartic peptidase domain superfamily;Peptidase A2A, retrovirus, catalytic;Peptidase A2A, retrovirus, catalytic;Aspartic peptidase domain superfamily
[UP]	g7916	5.04915	2.33604	5.81301	4.09647e-08	1.76466e-06	30.1032	gi|939664454|ref|XP_014279719.1|PREDICTED: cuticle protein 19-like [Halyomorpha halys];gi|939664376|ref|XP_014279684.1|PREDICTED: adult-specific cuticular protein ACP-20-like [Halyomorpha halys];gi|939664372|ref|XP_014279683.1|PREDICTED: uncharacterized protein LOC106683001 [Halyomorpha halys];gi|939664445|ref|XP_014279716.1|PREDICTED: cuticle protein 19-like [Halyomorpha halys];gi|939664451|ref|…	Insect cuticle protein;Insect cuticle protein;Insect cuticle protein;Insect cuticle protein;Insect cuticle protein
[UP]	g10544	5.01578	2.32647	5.21044	8.17103e-07	2.45146e-05	24.3171	gi|662185655|ref|XP_008478201.1|PREDICTED: protein abrupt [Diaphorina citri];gi|939259687|ref|XP_014249673.1|PREDICTED: protein abrupt-like isoform X2 [Cimex lectularius];gi|939259683|ref|XP_014249671.1|PREDICTED: protein abrupt-like isoform X1 [Cimex lectularius]/gi|939259685|ref|XP_014249672.1|PREDICTED: protein abrupt-like isoform X1 [Cimex lectularius];gi|939673645|ref|XP_014283122.1|PREDICTE…	BTB/POZ domain;BTB/POZ domain;BTB/POZ domain;BTB/POZ domain;BTB/POZ domain;BTB/POZ domain;BTB/POZ domain;BTB/POZ domain;Zinc finger C2H2-type;Zinc finger C2H2-type;BTB/POZ domain;SKP1/BTB/POZ domain superfamily;Zinc finger C2H2 superfamily
[UP]	g3797	5.00725	2.32402	3.89338	0.00317262	0.0249094	8.70544	gi|762147055|ref|XP_011456827.1|PREDICTED: uncharacterized protein LOC105348919, partial [Crassostrea gigas];gi|762115908|ref|XP_011440770.1|PREDICTED: uncharacterized protein K02A2.6-like [Crassostrea gigas];gi|762169127|ref|XP_011422958.1|PREDICTED: uncharacterized protein K02A2.6-like [Crassostrea gigas];gi|1008457189|ref|XP_015840442.1|PREDICTED: uncharacterized protein LOC100141835 [Triboliu…	Alpha/Beta hydrolase fold
[UP]	g19457	5.00007	2.32195	4.8978	2.60786e-06	6.76187e-05	22.0854	gi|662188459|ref|XP_008487905.1|PREDICTED: uncharacterized protein LOC103524650 [Diaphorina citri];gi|939273950|ref|XP_014257291.1|PREDICTED: uncharacterized protein LOC106671045 isoform X2 [Cimex lectularius];gi|939679288|ref|XP_014285086.1|PREDICTED: uncharacterized protein LOC106686355 isoform X4 [Halyomorpha halys];gi|253735721|ref|NP_001156708.1|myofilin isoform a [Acyrthosiphon pisum]/gi|25…
[UP]	g9069	4.9939	2.32017	4.60403	0.000105774	0.00161926	15.0308		Cyclin-like superfamily;Cyclin-like superfamily;Replication protein A, OB domain;Replication protein A, OB domain;Nucleic acid-binding, OB-fold
[UP]	g12616	4.98562	2.31777	4.59573	8.10549e-06	0.000179132	19.9128	gi|193573549|ref|XP_001947462.1|PREDICTED: orcokinin peptides type A-like isoform X2 [Acyrthosiphon pisum];gi|896682008|gb|AKR13995.1|orcokinin A neuropeptide precursor [Blattella germanica];gi|998517399|ref|XP_015519525.1|PREDICTED: orcokinin peptides type A-like [Neodiprion lecontei];gi|1000740756|ref|XP_015592986.1|PREDICTED: orcokinin peptides type B-like isoform X2 [Cephus cinctus];gi|100074…
[UP]	g3549	4.98298	2.31701	5.3655	1.81749e-08	8.53691e-07	31.6804	gi|242017839|ref|XP_002429393.1|hypothetical protein Phum_PHUM431970 [Pediculus humanus corporis]/gi|212514312|gb|EEB16655.1|hypothetical protein Phum_PHUM431970 [Pediculus humanus corporis];gi|820864842|ref|XP_012348981.1|PREDICTED: LOW QUALITY PROTEIN: serine/arginine repetitive matrix protein 2-like [Apis florea];gi|817059734|ref|XP_012251385.1|PREDICTED: serine/arginine repetitive matrix prot…	mRNA splicing factor Cwf21 domain;mRNA splicing factor Cwf21 domain;mRNA splicing factor Cwf21 domain;mRNA splicing factor Cwf21 domain;mRNA splicing factor Cwf21 domain
[UP]	g20711	4.97143	2.31366	5.88797	3.04927e-10	2.13595e-08	39.6428	gi|2133676|pir||S70430hypothetical protein 4 - fruit fly (Drosophila melanogaster) retrotransposon mgd1;gi|13527857|gb|AAD14015.2|S68526_1pol polyprotein [Drosophila melanogaster];gi|20177025|gb|AAM12274.1|GM07634p [Drosophila melanogaster];gi|19528615|gb|AAL90422.1|RH61266p [Drosophila melanogaster];gi|27368141|gb|AAN87268.1|ORF3 [Drosophila melanogaster]	Integrase, catalytic core;Ribonuclease H superfamily;Ribonuclease H superfamily;Ribonuclease H superfamily;Ribonuclease H superfamily;Ribonuclease H superfamily;Ribonuclease H superfamily;Integrase, catalytic core;Ribonuclease H-like superfamily
[UP]	g22196	4.96099	2.31063	4.12696	0.000453594	0.00549187	12.2974	gi|939241040|ref|XP_014239763.1|PREDICTED: phosrestin-2-like isoform X1 [Cimex lectularius];gi|939241042|ref|XP_014239764.1|PREDICTED: phosrestin-2-like isoform X2 [Cimex lectularius];gi|939691224|ref|XP_014289623.1|PREDICTED: phosrestin-2-like [Halyomorpha halys];gi|646703161|gb|KDR11977.1|Phosrestin-2, partial [Zootermopsis nevadensis];gi|1000764891|ref|XP_015605542.1|PREDICTED: arrestin homolo…	Arrestin;Arrestin, N-terminal;Arrestin-like, N-terminal;Arrestin, C-terminal;Arrestin;Arrestin;Immunoglobulin E-set;Immunoglobulin E-set
[UP]	g11865	4.96035	2.31044	4.26228	0.000993724	0.0100628	10.8392	gi|939268614|ref|XP_014254464.1|PREDICTED: uncharacterized protein LOC106669475 isoform X2 [Cimex lectularius];gi|1009350231|gb|KYM75730.1|hypothetical protein ALC53_13793 [Atta colombica];gi|939268612|ref|XP_014254463.1|PREDICTED: uncharacterized protein LOC106669475 isoform X1 [Cimex lectularius];gi|512919772|ref|XP_004929466.1|PREDICTED: uncharacterized protein LOC101739417 [Bombyx mori];gi|19…	Ankyrin repeat-containing domain superfamily
[UP]	g17884	4.94886	2.3071	4.99691	1.64255e-05	0.000328735	18.5644		P-loop containing nucleoside triphosphate hydrolase;P-loop containing nucleoside triphosphate hydrolase
[UP]	g2983	4.93213	2.30221	4.93519	8.04046e-06	0.00017843	19.9282
[UP]	g22392	4.92041	2.29878	4.59818	2.47572e-05	0.000466507	17.7831		Ketoacyl-synthetase, C-terminal extension;Ketoacyl-synthetase, C-terminal extension
[UP]	g15925	4.91214	2.29635	4.21301	0.00109953	0.0108553	10.652	gi|307191503|gb|EFN75022.1|hypothetical protein EAG_08081, partial [Camponotus floridanus];gi|795015873|ref|XP_011858295.1|PREDICTED: uncharacterized protein LOC105555865 [Vollenhovia emeryi];gi|307186698|gb|EFN72169.1|hypothetical protein EAG_03339, partial [Camponotus floridanus];gi|307183074|gb|EFN70002.1|hypothetical protein EAG_10539, partial [Camponotus floridanus];gi|1009379405|gb|KYN02500…	Transglycosylase-associated protein;Transglycosylase-associated protein;Transglycosylase-associated protein;Transglycosylase-associated protein
[UP]	g4130	4.89101	2.29013	4.81674	2.05924e-06	5.53862e-05	22.539	gi|919085512|ref|XP_013379907.1|PREDICTED: uncharacterized protein K02A2.6-like [Lingula anatina];gi|762165908|ref|XP_011421270.1|PREDICTED: uncharacterized protein LOC105323894, partial [Crassostrea gigas];gi|1009549164|ref|XP_015910351.1|PREDICTED: uncharacterized protein K02A2.6-like, partial [Parasteatoda tepidariorum];gi|641651358|ref|XP_008190098.1|PREDICTED: uncharacterized protein K02A2.6…	FAD/NAD(P)-binding domain superfamily;FAD/NAD(P)-binding domain superfamily;FAD/NAD(P)-binding domain superfamily;FAD/NAD(P)-binding domain superfamily
[UP]	g7291	4.88588	2.28862	7.22662	2.03972e-13	2.43422e-11	53.9662	gi|939687871|ref|XP_014287852.1|PREDICTED: uncharacterized protein LOC106688079 [Halyomorpha halys];gi|1000770956|ref|XP_015608700.1|PREDICTED: uncharacterized protein LOC107274256 isoform X1 [Cephus cinctus];gi|998516413|ref|XP_015518989.1|PREDICTED: uncharacterized protein LOC107223720 [Neodiprion lecontei];gi|345484400|ref|XP_003425025.1|PREDICTED: uncharacterized protein LOC100679243 [Nasonia…	Leucine-rich repeat domain superfamily;Leucine-rich repeat domain superfamily;Leucine-rich repeat domain superfamily;Leucine-rich repeat domain superfamily;Pectin lyase fold/virulence factor
[UP]	g17643	4.88449	2.28821	6.1701	3.56079e-13	4.18744e-11	52.8716	gi|38424273|gb|AAR19420.1|FMRFamide-like peptide precursor [Periplaneta americana];gi|195431425|ref|XP_002063742.1|uncharacterized protein Dwil_GK15742 [Drosophila willistoni]/gi|194159827|gb|EDW74728.1|uncharacterized protein Dwil_GK15742 [Drosophila willistoni];gi|939675097|ref|XP_014283639.1|PREDICTED: FMRFamide-related peptides [Halyomorpha halys];gi|751794875|ref|XP_011207181.1|PREDICTED: FM…	FMRFamide-related peptide-like;FMRFamide-related peptide-like;FMRFamide-related peptide-like;FMRFamide-related peptide-like;FMRFamide-related peptide-like
[UP]	g7687	4.87881	2.28653	3.67847	0.00394154	0.0295084	8.31055	gi|939666642|ref|XP_014280499.1|PREDICTED: heparan sulfate 2-O-sulfotransferase pipe [Halyomorpha halys];gi|939256925|ref|XP_014248267.1|PREDICTED: heparan sulfate 2-O-sulfotransferase pipe [Cimex lectularius];gi|861629852|gb|KMQ89877.1|heparan sulfate 2-o-sulfotransferase pipe, partial [Lasius niger];gi|646715881|gb|KDR19341.1|Heparan sulfate 2-O-sulfotransferase pipe [Zootermopsis nevadensis];g…	Tudor domain;Sulfotransferase
[UP]	g5912	4.87295	2.2848	4.82575	9.94146e-06	0.000214413	19.5226	gi|662197951|ref|XP_008472078.1|PREDICTED: dnaJ homolog subfamily C member 22-like [Diaphorina citri];gi|328713027|ref|XP_001945892.2|PREDICTED: dnaJ homolog subfamily C member 22 [Acyrthosiphon pisum];gi|939628111|ref|XP_014294684.1|PREDICTED: dnaJ homolog subfamily C member 22 isoform X1 [Halyomorpha halys];gi|646719686|gb|KDR21704.1|DnaJ-like protein subfamily C member 22 [Zootermopsis nevaden…	DnaJ domain;Chaperone J-domain superfamily;DnaJ domain;TM2 domain;TM2 domain;DnaJ domain;DnaJ domain;Chaperone J-domain superfamily
[UP]	g779	4.86585	2.28269	8.44012	1.02754e-21	4.59853e-19	91.6633	gi|768416729|ref|XP_011548968.1|PREDICTED: uncharacterized protein LOC105381025 [Plutella xylostella];gi|662220732|ref|XP_008484518.1|PREDICTED: uncharacterized protein LOC103521189 [Diaphorina citri];gi|768413304|ref|XP_011568765.1|PREDICTED: uncharacterized protein LOC105398382 [Plutella xylostella];gi|328698282|ref|XP_001948346.2|PREDICTED: uncharacterized protein LOC100161011 [Acyrthosiphon p…	Periplasmic binding protein-like I;Periplasmic binding protein-like I;Periplasmic binding protein-like I;Periplasmic binding protein-like I;Periplasmic binding protein-like I;Inner layer core protein VP3, Reovirus
[UP]	g19832	4.85365	2.27907	4.26245	0.000491401	0.00582986	12.148	gi|332374752|gb|AEE62517.1|unknown [Dendroctonus ponderosae]/gi|478256059|gb|ENN76258.1|hypothetical protein YQE_07223, partial [Dendroctonus ponderosae]/gi|546675990|gb|ERL87085.1|hypothetical protein D910_04486 [Dendroctonus ponderosae];gi|512925839|ref|XP_004930937.1|PREDICTED: cytochrome b5 [Bombyx mori];gi|936599722|ref|XP_014213456.1|PREDICTED: cytochrome B5-like protein [Copidosoma florida…	Cytochrome b5-like heme/steroid binding domain;Cytochrome b5-like heme/steroid binding domain superfamily;Cytochrome b5-like heme/steroid binding domain;Cytochrome b5-like heme/steroid binding domain;Cytochrome b5-like heme/steroid binding domain;Cytochro
[UP]	g19586	4.84807	2.27741	4.53795	0.000164219	0.00236466	14.2017		Envelope fusion protein-like;Envelope fusion protein-like
[UP]	g10528	4.81736	2.26824	4.03829	0.00156831	0.0144301	9.99658	gi|642911340|ref|XP_008199379.1|PREDICTED: uncharacterized protein LOC103314654 [Tribolium castaneum]/gi|1008427008|ref|XP_015836717.1|PREDICTED: uncharacterized protein LOC103314654 [Tribolium castaneum]/gi|1008427010|ref|XP_015836718.1|PREDICTED: uncharacterized protein LOC103314654 [Tribolium castaneum];gi|662193749|ref|XP_008469793.1|PREDICTED: uncharacterized protein LOC103507124 [Diaphorina…	Immunoglobulin I-set;Immunoglobulin-like fold;Immunoglobulin-like fold;Immunoglobulin-like fold;Zwei Ig domain protein zig-8;Zwei Ig domain protein zig-8;Immunoglobulin-like domain;Immunoglobulin-like domain;Immunoglobulin-like domain;Immunoglobulin-like
[UP]	g20756	4.81531	2.26763	4.13464	0.00150732	0.0139888	10.0696	gi|1008438867|ref|XP_015835383.1|PREDICTED: basement membrane-specific heparan sulfate proteoglycan core protein isoform X14 [Tribolium castaneum];gi|736172478|ref|XP_010766258.1|PREDICTED: low-density lipoprotein receptor-related protein 8-like [Notothenia coriiceps];gi|1005966827|ref|XP_015791351.1|PREDICTED: low-density lipoprotein receptor-related protein 2-like [Tetranychus urticae];gi|92804…	Low-density lipoprotein (LDL) receptor class A repeat;Low-density lipoprotein (LDL) receptor class A repeat;Low-density lipoprotein (LDL) receptor class A repeat;Low-density lipoprotein (LDL) receptor class A repeat;Low-density lipoprotein (LDL) receptor
[UP]	g16236	4.81002	2.26604	4.30436	0.000515203	0.00607898	12.0598	gi|769847621|ref|XP_011635154.1|PREDICTED: lysosomal acid phosphatase-like [Pogonomyrmex barbatus];gi|501291631|dbj|BAN20384.1|acid phosphatase-1 [Riptortus pedestris];gi|939665122|ref|XP_014279956.1|PREDICTED: probable acid phosphatase DDB_G0284755 [Halyomorpha halys];gi|939665147|ref|XP_014279966.1|PREDICTED: prostatic acid phosphatase-like [Halyomorpha halys];gi|1000716341|ref|XP_015588094.1|P…	Histidine phosphatase superfamily;Histidine phosphatase superfamily;Histidine phosphatase superfamily;Histidine phosphatase superfamily
[UP]	g10468	4.80291	2.26391	5.2533	8.49815e-07	2.53075e-05	24.2415	gi|985394892|ref|XP_015364866.1|PREDICTED: zinc finger protein 131-like isoform X2 [Diuraphis noxia]/gi|985394894|ref|XP_015364867.1|PREDICTED: zinc finger protein 131-like isoform X2 [Diuraphis noxia]/gi|985394896|ref|XP_015364869.1|PREDICTED: zinc finger protein 131-like isoform X2 [Diuraphis noxia]/gi|985394898|ref|XP_015364870.1|PREDICTED: zinc finger protein 131-like isoform X2 [Diuraphis no…	RNA polymerase II associated factor Paf1;RNA polymerase II associated factor Paf1;RNA polymerase II associated factor Paf1;BTB/POZ domain;BTB/POZ domain;BTB/POZ domain;BTB/POZ domain;BTB/POZ domain;BTB/POZ domain;BTB/POZ domain;BTB/POZ domain;Zinc finger
[UP]	g16573	4.80199	2.26363	3.9637	0.00167885	0.0152409	9.87121	gi|641677198|ref|XP_008187688.1|PREDICTED: uncharacterized protein LOC103310626, partial [Acyrthosiphon pisum];gi|795017042|ref|XP_011858711.1|PREDICTED: uncharacterized protein LOC105556239 [Vollenhovia emeryi];gi|641665688|ref|XP_003244780.2|PREDICTED: uncharacterized protein LOC100574009, partial [Acyrthosiphon pisum];gi|641677142|ref|XP_008187665.1|PREDICTED: uncharacterized protein LOC100575…
[UP]	g16322	4.79707	2.26215	4.68743	7.32664e-06	0.00016486	20.106		Exonuclease, phage-type/RecB, C-terminal;Exonuclease, phage-type/RecB, C-terminal
[UP]	g12367	4.78633	2.25892	5.73664	2.21046e-09	1.31413e-07	35.7787	gi|405960550|gb|EKC26466.1|hypothetical protein CGI_10016322 [Crassostrea gigas];gi|260783255|ref|XP_002586692.1|hypothetical protein BRAFLDRAFT_105498 [Branchiostoma floridae]/gi|229271814|gb|EEN42703.1|hypothetical protein BRAFLDRAFT_105498, partial [Branchiostoma floridae]	SGNH hydrolase superfamily;SGNH hydrolase superfamily
[UP]	g696	4.7602	2.25102	4.92429	3.01947e-05	0.000555962	17.4055	gi|646712582|gb|KDR17303.1|hypothetical protein L798_08502, partial [Zootermopsis nevadensis];gi|939271689|ref|XP_014256110.1|PREDICTED: neurotrimin-like [Cimex lectularius];gi|826469622|ref|XP_012535856.1|PREDICTED: neurotrimin-like isoform X2 [Monomorium pharaonis];gi|780686228|ref|XP_011698601.1|PREDICTED: protein CEPU-1 isoform X2 [Wasmannia auropunctata];gi|826469616|ref|XP_012535855.1|PREDI…	Immunoglobulin-like fold;Immunoglobulin-like fold;Immunoglobulin-like fold;Immunoglobulin-like fold;Immunoglobulin-like fold;Immunoglobulin-like fold;Immunoglobulin-like fold;Immunoglobulin-like domain;Immunoglobulin-like domain;Immunoglobulin-like domain
[UP]	g39	4.75492	2.24942	4.61528	0.000214174	0.00293533	13.7025	gi|240849314|ref|NP_001155507.1|cuticular protein 58 precursor [Acyrthosiphon pisum]/gi|641664017|ref|XP_008182861.1|PREDICTED: cuticle protein 19-like [Acyrthosiphon pisum]/gi|239792554|dbj|BAH72607.1|ACYPI003073 [Acyrthosiphon pisum];gi|985388612|ref|XP_015378874.1|PREDICTED: cuticle protein 19-like [Diuraphis noxia];gi|646722719|gb|KDR23626.1|Cuticle protein 19 [Zootermopsis nevadensis];gi|939…	Insect cuticle protein;Insect cuticle protein;Insect cuticle protein;Insect cuticle protein;Insect cuticle protein
[UP]	g9400	4.71116	2.23608	4.07216	0.00179651	0.0160887	9.74664	gi|641674067|ref|XP_001952229.3|PREDICTED: nose resistant to fluoxetine protein 6-like [Acyrthosiphon pisum];gi|985402477|ref|XP_015369007.1|PREDICTED: uncharacterized protein LOC107165338 [Diuraphis noxia];gi|642929332|ref|XP_973791.2|PREDICTED: nose resistant to fluoxetine protein 6 [Tribolium castaneum]/gi|270010511|gb|EFA06959.1|Nose resistant to fluoxetine protein 6-like Protein [Tribolium c…	Acyltransferase 3;Acyltransferase 3
[UP]	g3670	4.7096	2.23561	4.82576	7.66727e-06	0.000171566	20.0191	gi|641655033|ref|XP_008179433.1|PREDICTED: uncharacterized protein LOC100568979 [Acyrthosiphon pisum];gi|307167123|gb|EFN60891.1|hypothetical protein EAG_02219, partial [Camponotus floridanus];gi|641681985|ref|XP_008189668.1|PREDICTED: uncharacterized protein LOC103311743, partial [Acyrthosiphon pisum];gi|998499803|ref|XP_015509809.1|PREDICTED: uncharacterized protein LOC107216976 [Neodiprion lec…	COPII coat assembly protein, Sec16;COPII coat assembly protein, Sec16
[UP]	g5116	4.69833	2.23215	4.77831	0.00143632	0.0134852	10.1586	gi|193580238|ref|XP_001947173.1|PREDICTED: uncharacterized protein LOC100167353 [Acyrthosiphon pisum];gi|985384746|ref|XP_015371431.1|PREDICTED: uncharacterized protein LOC107167029 [Diuraphis noxia];gi|646710640|gb|KDR16096.1|hypothetical protein L798_10366 [Zootermopsis nevadensis];gi|817215073|ref|XP_012283705.1|PREDICTED: uncharacterized protein LOC105701497 [Orussus abietinus]/gi|817215075|r…	High mobility group box domain superfamily;High mobility group box domain superfamily
[UP]	g2061	4.69183	2.23015	6.1487	7.71687e-15	1.18406e-12	60.4062	gi|939250032|ref|XP_014244562.1|PREDICTED: cathepsin B-like isoform X1 [Cimex lectularius];gi|939250038|ref|XP_014244566.1|PREDICTED: cathepsin B-like [Cimex lectularius];gi|939250034|ref|XP_014244564.1|PREDICTED: cathepsin B-like isoform X2 [Cimex lectularius];gi|501299162|dbj|BAN21462.1|cathepsin B, partial [Riptortus pedestris];gi|939250036|ref|XP_014244565.1|PREDICTED: cathepsin B-like [Cimex…	Peptidase C1A, propeptide;Peptidase C1A, papain C-terminal;Peptidase C1A, papain C-terminal;Peptidase C1A, papain C-terminal;Peptidase C1A;Peptidase C1A;Papain-like cysteine peptidase superfamily
[UP]	g3997	4.67669	2.22549	4.85092	2.03918e-05	0.000396707	18.1523		FIP-RBD, C-terminal domain superfamily;FIP-RBD, C-terminal domain superfamily
[UP]	g19503	4.65031	2.21733	5.22413	1.74723e-06	4.739e-05	22.8547	gi|817212356|ref|XP_012282354.1|PREDICTED: cytochrome P450 18a1 [Orussus abietinus];gi|998512407|ref|XP_015516782.1|PREDICTED: cytochrome P450 18a1 [Neodiprion lecontei];gi|759059744|ref|XP_011339144.1|PREDICTED: cytochrome P450 18a1 [Cerapachys biroi]/gi|607359775|gb|EZA54128.1|Cytochrome P450 18a1 [Cerapachys biroi];gi|817083743|ref|XP_012264491.1|PREDICTED: cytochrome P450 18a1 [Athalia rosae]…	Cytochrome P450, E-class, group I;Cytochrome P450;Cytochrome P450 superfamily;Cytochrome P450;Cytochrome P450;Cytochrome P450;Cytochrome P450 superfamily
[UP]	g9687	4.64437	2.21548	5.77779	1.27046e-07	4.88504e-06	27.9107	gi|939253460|ref|XP_014246401.1|PREDICTED: zinc finger protein 395 isoform X2 [Cimex lectularius];gi|939253458|ref|XP_014246400.1|PREDICTED: zinc finger protein 395 isoform X1 [Cimex lectularius];gi|939628739|ref|XP_014272184.1|PREDICTED: zinc finger protein 395-like [Halyomorpha halys];gi|242020193|ref|XP_002430540.1|papillomavirus regulatory factor prf-1, putative [Pediculus humanus corporis]/g…	Domain of unknown function DUF4772;Domain of unknown function DUF4772;Domain of unknown function DUF4772;Domain of unknown function DUF4772;Domain of unknown function DUF4772
[UP]	g6859	4.63412	2.2123	9.4949	1.46303e-22	7.14271e-20	95.5214	gi|985387408|ref|XP_015374752.1|PREDICTED: mitochondrial GTPase 1 [Diuraphis noxia];gi|641666386|ref|XP_008183720.1|PREDICTED: mitochondrial GTPase 1 [Acyrthosiphon pisum];gi|646722739|gb|KDR23631.1|Mitochondrial GTPase 1 [Zootermopsis nevadensis];gi|594643706|ref|XP_007173394.1|PREDICTED: mitochondrial ribosome-associated GTPase 1 isoform X2 [Balaenoptera acutorostrata scammoni];gi|594643651|ref…	P-loop containing nucleoside triphosphate hydrolase;GTP binding domain;GTP binding domain;GTP binding domain;GTP binding domain;P-loop containing nucleoside triphosphate hydrolase
[UP]	g19281	4.63238	2.21176	3.83101	0.00577373	0.0391665	7.6196	gi|641678769|ref|XP_008188285.1|PREDICTED: zinc finger BED domain-containing protein 4-like, partial [Acyrthosiphon pisum];gi|449688232|ref|XP_004211690.1|PREDICTED: zinc finger BED domain-containing protein 4-like [Hydra vulgaris];gi|307187953|gb|EFN72843.1|Zinc finger BED domain-containing protein 4, partial [Camponotus floridanus];gi|449671855|ref|XP_004207582.1|PREDICTED: zinc finger BED doma…	P-loop containing nucleoside triphosphate hydrolase;P-loop containing nucleoside triphosphate hydrolase;P-loop containing nucleoside triphosphate hydrolase;P-loop containing nucleoside triphosphate hydrolase;P-loop containing nucleoside triphosphate hydro
[UP]	g1661	4.61553	2.2065	4.14162	0.00540179	0.0371281	7.73976	gi|646718088|gb|KDR20690.1|hypothetical protein L798_04839, partial [Zootermopsis nevadensis];gi|939260886|ref|XP_014250322.1|PREDICTED: EF-hand domain-containing protein 1-like [Cimex lectularius];gi|270007918|gb|EFA04366.1|EF-hand domain-containing protein 1-like Protein [Tribolium castaneum];gi|1008440989|ref|XP_008194200.2|PREDICTED: EF-hand domain-containing protein 1-like [Tribolium castane…	Papain-like cysteine peptidase superfamily;Domain of unknown function DUF1126;Domain of unknown function DUF1126;Domain of unknown function DUF1126;Uncharacterised domain DM10;Uncharacterised domain DM10;Uncharacterised domain DM10
[UP]	g19853	4.60823	2.20421	3.8974	0.00583894	0.039535	7.59935		RNA-binding domain superfamily
[UP]	g17777	4.60099	2.20194	5.50447	3.69367e-08	1.61708e-06	30.304		PEBP-like superfamily
[UP]	g8159	4.59985	2.20159	5.46347	1.24695e-08	6.14359e-07	32.4123	gi|607354898|gb|EZA49501.1|hypothetical protein X777_12239 [Cerapachys biroi];gi|607353637|gb|EZA48371.1|THAP domain-containing protein [Cerapachys biroi];gi|607354255|gb|EZA48914.1|THAP domain-containing protein, partial [Cerapachys biroi];gi|607350891|gb|EZA46655.1|THAP domain-containing protein, partial [Cerapachys biroi];gi|1009383307|gb|KYN05929.1|THAP domain-containing protein 9 [Cyphomyrme…
[UP]	g19428	4.59471	2.19997	4.54329	6.93843e-05	0.00113384	15.8276	gi|662213714|ref|XP_008480657.1|PREDICTED: cytochrome P450 302a1, mitochondrial [Diaphorina citri];gi|985395594|ref|XP_015365256.1|PREDICTED: cytochrome P450 302a1, mitochondrial isoform X1 [Diuraphis noxia];gi|531446199|gb|AGT57842.1|cytochrome P450 302a1 [Leptinotarsa decemlineata];gi|646702778|gb|KDR11805.1|Cytochrome P450 302a1, mitochondrial [Zootermopsis nevadensis];gi|817212813|ref|XP_0122…	Cytochrome P450, E-class, group I;Cytochrome P450;Cytochrome P450;Cytochrome P450 superfamily;Cytochrome P450 superfamily;Cytochrome P450 superfamily;Cytochrome P450 superfamily
[UP]	g22682	4.59426	2.19983	4.66063	0.000133485	0.00197846	14.5919	gi|662188353|ref|XP_008487846.1|PREDICTED: uncharacterized protein LOC103524598 [Diaphorina citri];gi|985399883|ref|XP_015367586.1|PREDICTED: uncharacterized protein LOC107164323 isoform X2 [Diuraphis noxia]/gi|985399885|ref|XP_015367588.1|PREDICTED: uncharacterized protein LOC107164323 isoform X3 [Diuraphis noxia];gi|985399881|ref|XP_015367585.1|PREDICTED: uncharacterized protein LOC107164323 is…	CRAL-TRIO lipid binding domain;CRAL-TRIO lipid binding domain superfamily;CRAL-TRIO lipid binding domain superfamily;CRAL-TRIO lipid binding domain superfamily;CRAL-TRIO lipid binding domain;CRAL-TRIO lipid binding domain;CRAL-TRIO lipid binding domain su
[UP]	g2074	4.57755	2.19458	5.79949	2.65166e-09	1.54227e-07	35.4242	gi|449679395|ref|XP_004209316.1|PREDICTED: zinc finger MYM-type protein 1-like [Hydra vulgaris];gi|449673495|ref|XP_004207971.1|PREDICTED: uncharacterized protein LOC101237351 [Hydra vulgaris];gi|828198213|ref|XP_012554161.1|PREDICTED: uncharacterized protein LOC105843392, partial [Hydra vulgaris];gi|957827216|ref|XP_014663451.1|PREDICTED: zinc finger MYM-type protein 1-like [Priapulus caudatus];…
[UP]	g21247	4.5678	2.1915	3.65364	0.00652272	0.0426319	7.39991	gi|501294627|dbj|BAN20763.1|protein disulfide isomerase, putative [Riptortus pedestris];gi|939682094|ref|XP_014285964.1|PREDICTED: protein disulfide-isomerase TMX3 isoform X2 [Halyomorpha halys];gi|939682091|ref|XP_014285963.1|PREDICTED: protein disulfide-isomerase TMX3 isoform X1 [Halyomorpha halys];gi|242008949|ref|XP_002425256.1|protein disulfide-isomerase TXNDC10 precursor, putative [Pediculu…	Protein kinase-like domain superfamily;Protein kinase-like domain superfamily;Thioredoxin domain;Thioredoxin domain;Thioredoxin domain;Thioredoxin domain;Thioredoxin domain;Thioredoxin domain;Thioredoxin-like superfamily;Thioredoxin-like superfamily
[UP]	g89	4.56211	2.1897	5.75312	5.16146e-09	2.8381e-07	34.1276	gi|242022267|ref|XP_002431562.1|conserved hypothetical protein [Pediculus humanus corporis]/gi|212516865|gb|EEB18824.1|conserved hypothetical protein [Pediculus humanus corporis];gi|913308183|ref|XP_013184615.1|PREDICTED: acid sphingomyelinase-like phosphodiesterase 3a [Amyelois transitella];gi|939250613|ref|XP_014244873.1|PREDICTED: acid sphingomyelinase-like phosphodiesterase 3a [Cimex lectular…	Metallo-dependent phosphatase-like;Calcineurin-like phosphoesterase domain, ApaH type;Calcineurin-like phosphoesterase domain, ApaH type;Calcineurin-like phosphoesterase domain, ApaH type;Calcineurin-like phosphoesterase domain, ApaH type;Calcineurin-like
[UP]	g7568	4.5487	2.18545	4.64559	3.60745e-05	0.000646492	17.0675
[UP]	g8349	4.54084	2.18296	5.58525	3.99783e-08	1.73609e-06	30.1505	gi|939264189|ref|XP_014252088.1|PREDICTED: 60S acidic ribosomal protein P2 [Cimex lectularius];gi|985408262|ref|XP_015369762.1|PREDICTED: 60S acidic ribosomal protein P2 [Diuraphis noxia];gi|187129232|ref|NP_001119664.1|ribosomal protein P2-like [Acyrthosiphon pisum]/gi|89473760|gb|ABD72692.1|ribosomal protein P2-like [Acyrthosiphon pisum]/gi|239789657|dbj|BAH71439.1|ACYPI000040 [Acyrthosiphon pi…	Ribosomal protein P1/P2, N-terminal domain;Ribosomal protein P1/P2, N-terminal domain;Ribosomal protein P1/P2, N-terminal domain;Ribosomal protein P1/P2, N-terminal domain;Ribosomal protein P1/P2, N-terminal domain;Ribosomal protein P1/P2, N-terminal doma
[UP]	g18863	4.53745	2.18188	4.18158	0.00586146	0.039595	7.59241
[UP]	g1411	4.53187	2.18011	3.9106	0.00636661	0.0419519	7.4435		Cystine-knot cytokine;Cystine-knot cytokine;Cystine-knot cytokine;Cystine-knot cytokine
[UP]	g624	4.53051	2.17967	5.69926	4.2656e-08	1.82289e-06	30.0248	gi|939642125|ref|XP_014271558.1|PREDICTED: beta-galactoside alpha-2,6-sialyltransferase 1 isoform X2 [Halyomorpha halys];gi|939642121|ref|XP_014271557.1|PREDICTED: beta-galactoside alpha-2,6-sialyltransferase 1 isoform X1 [Halyomorpha halys];gi|939251069|ref|XP_014245126.1|PREDICTED: beta-galactoside alpha-2,6-sialyltransferase 2 isoform X3 [Cimex lectularius];gi|939251065|ref|XP_014245124.1|PRED…
[UP]	g3046	4.52849	2.17903	4.64121	0.000156428	0.00226434	14.2932		Perilipin;Perilipin
[UP]	g11167	4.52705	2.17857	9.18665	4.28975e-22	1.97463e-19	93.392	gi|939632023|ref|XP_014283582.1|PREDICTED: chromodomain-helicase-DNA-binding protein 7 isoform X3 [Halyomorpha halys];gi|939632011|ref|XP_014283551.1|PREDICTED: chromodomain-helicase-DNA-binding protein 7 isoform X1 [Halyomorpha halys]/gi|939632015|ref|XP_014283560.1|PREDICTED: chromodomain-helicase-DNA-binding protein 7 isoform X1 [Halyomorpha halys]/gi|939632018|ref|XP_014283570.1|PREDICTED: ch…	Cystine-knot cytokine;Helicase, C-terminal;Chromo domain;BRK domain superfamily;BRK domain;SNF2-like, N-terminal domain superfamily;SNF2-related, N-terminal domain;SNF2-related, N-terminal domain;SNF2-related, N-terminal domain;SNF2-related, N-terminal do
[UP]	g5702	4.52448	2.17775	4.25844	0.000459714	0.00554776	12.2724	gi|745791449|gb|AJD25385.1|TRP [Bemisia tabaci];gi|459937336|gb|AGG86916.1|putative TRP channel protein [Periplaneta americana];gi|817207191|ref|XP_012279569.1|PREDICTED: transient receptor potential protein [Orussus abietinus];gi|998494070|ref|XP_015518122.1|PREDICTED: transient receptor potential protein [Neodiprion lecontei];gi|1000748425|ref|XP_015596997.1|PREDICTED: transient receptor potent…	Transient receptor potential channel, canonical;Ion transport domain;Ion transport domain;Ion transport domain;Ion transport domain;Ion transport domain;Transient receptor potential channel, canonical;Transient receptor potential channel, canonical
[UP]	g4964	4.52436	2.17771	4.53414	7.47894e-05	0.00120977	15.6857	gi|50878420|gb|AAT85194.1|putative polyprotein [Oryza sativa Japonica Group];gi|62701868|gb|AAX92941.1|retrotransposon protein, putative, Ty1-copia sub-class [Oryza sativa Japonica Group]/gi|77548751|gb|ABA91548.1|retrotransposon protein, putative, Ty1-copia subclass [Oryza sativa Japonica Group];gi|147825453|emb|CAN73240.1|hypothetical protein VITISV_035336 [Vitis vinifera];gi|1012357422|gb|KYP6…	Reverse transcriptase, RNA-dependent DNA polymerase;Reverse transcriptase, RNA-dependent DNA polymerase;Ribonuclease H superfamily;Ribonuclease H superfamily;Ribonuclease H superfamily;Ribonuclease H superfamily;Ribonuclease H superfamily;Ribonuclease H s
[UP]	g17104	4.51872	2.17592	5.34708	3.02313e-06	7.73105e-05	21.8018	gi|861625958|gb|KMQ88678.1|pogo transposable element with krab domain [Lasius niger];gi|780627965|ref|XP_011684783.1|PREDICTED: uncharacterized protein LOC105448116 [Wasmannia auropunctata];gi|1009398588|gb|KYN18882.1|hypothetical protein ALC57_08787 [Trachymyrmex cornetzi];gi|1009402878|gb|KYN22474.1|hypothetical protein ALC57_05125, partial [Trachymyrmex cornetzi];gi|1009408040|gb|KYN27428.1|hy…	Restriction endonuclease type II-like;Restriction endonuclease type II-like;HTH CenpB-type DNA-binding domain
[UP]	g20560	4.51825	2.17577	3.98832	0.00634365	0.0418177	7.45	gi|939628508|ref|XP_014271450.1|PREDICTED: irregular chiasm C-roughest protein-like [Halyomorpha halys];gi|939263559|ref|XP_014251751.1|PREDICTED: irregular chiasm C-roughest protein-like isoform X1 [Cimex lectularius]/gi|939263561|ref|XP_014251752.1|PREDICTED: irregular chiasm C-roughest protein-like isoform X1 [Cimex lectularius]/gi|939263563|ref|XP_014251753.1|PREDICTED: irregular chiasm C-rou…	Immunoglobulin-like fold;Immunoglobulin-like fold;Immunoglobulin-like fold;Immunoglobulin;Immunoglobulin-like fold;Immunoglobulin-like fold;CD80-like, immunoglobulin C2-set;Immunoglobulin-like fold;Immunoglobulin-like fold;Immunoglobulin-like fold;Immunog
[UP]	g3510	4.51247	2.17392	5.52153	3.55099e-09	2.00035e-07	34.8555		P-loop containing nucleoside triphosphate hydrolase;P-loop containing nucleoside triphosphate hydrolase;P-loop containing nucleoside triphosphate hydrolase;P-loop containing nucleoside triphosphate hydrolase
[UP]	g14309	4.50396	2.17119	3.69464	0.00694703	0.0447515	7.28661	gi|817084298|ref|XP_012264795.1|PREDICTED: actin-related protein 2 isoform X2 [Athalia rosae];gi|998503518|ref|XP_015511871.1|PREDICTED: actin-related protein 2 isoform X2 [Neodiprion lecontei];gi|817084294|ref|XP_012264793.1|PREDICTED: actin-related protein 2 isoform X1 [Athalia rosae]/gi|817084296|ref|XP_012264794.1|PREDICTED: actin-related protein 2 isoform X1 [Athalia rosae];gi|952528583|gb|K…	Autophagy-related protein 3;Actin family;Actin family;Actin-related protein 2;Actin-related protein 2
[UP]	g4598	4.50103	2.17025	5.20545	6.29825e-09	3.38237e-07	33.7403	gi|662199527|ref|XP_008472929.1|PREDICTED: UDP-glucuronosyltransferase 2B7-like [Diaphorina citri];gi|646704109|gb|KDR12464.1|UDP-glucuronosyltransferase 2B5 [Zootermopsis nevadensis];gi|443419062|gb|AGC84403.1|glucosyl glucuronosyl transferases [Locusta migratoria];gi|642919302|ref|XP_008191817.1|PREDICTED: UDP-glucuronosyltransferase 1-7 isoform X3 [Tribolium castaneum]/gi|1004400522|gb|EFA0297…	Zinc finger, RING-type;UDP-glucuronosyl/UDP-glucosyltransferase;UDP-glucuronosyl/UDP-glucosyltransferase;UDP-glucuronosyl/UDP-glucosyltransferase;UDP-glucuronosyl/UDP-glucosyltransferase
[UP]	g17221	4.4969	2.16893	4.00189	0.00119618	0.0116024	10.4962	gi|646710080|gb|KDR15700.1|Biotin--protein ligase [Zootermopsis nevadensis];gi|939644804|ref|XP_014272480.1|PREDICTED: uncharacterized protein LOC106678476 [Halyomorpha halys];gi|345493341|ref|XP_001604369.2|PREDICTED: biotin--protein ligase [Nasonia vitripennis]/gi|645035104|ref|XP_008209083.1|PREDICTED: biotin--protein ligase [Nasonia vitripennis];gi|665807603|ref|XP_008552088.1|PREDICTED: biot…
[UP]	g7710	4.49635	2.16875	4.58296	0.000174362	0.00248157	14.089	gi|939648372|ref|XP_014273735.1|PREDICTED: bromo adjacent homology domain-containing 1 protein [Halyomorpha halys];gi|1004400759|gb|KYB27974.1|hypothetical protein TcasGA2_TC032821 [Tribolium castaneum];gi|642920080|ref|XP_001816051.2|PREDICTED: proteoglycan 4 isoform X2 [Tribolium castaneum];gi|1004400758|gb|KYB27973.1|hypothetical protein TcasGA2_TC032821 [Tribolium castaneum];gi|1008436809|ref…	S-adenosyl-L-methionine-dependent methyltransferase;S-adenosyl-L-methionine-dependent methyltransferase;S-adenosyl-L-methionine-dependent methyltransferase
[UP]	g9552	4.47965	2.16339	4.88157	5.40139e-06	0.000127039	20.6894	gi|939696211|ref|XP_014292233.1|PREDICTED: uncharacterized protein LOC106691089 [Halyomorpha halys]/gi|939696213|ref|XP_014292234.1|PREDICTED: uncharacterized protein LOC106691089 [Halyomorpha halys]/gi|939696215|ref|XP_014292235.1|PREDICTED: uncharacterized protein LOC106691089 [Halyomorpha halys];gi|646708710|gb|KDR14897.1|hypothetical protein L798_11116 [Zootermopsis nevadensis];gi|242005417|r…	RNA-binding domain superfamily;RNA-binding domain superfamily
[UP]	g377	4.47701	2.16253	5.44486	6.31283e-06	0.000144264	20.3909
[UP]	g17200	4.47643	2.16235	4.24866	0.00106526	0.0105875	10.7106	gi|795016170|ref|XP_011858405.1|PREDICTED: uncharacterized protein LOC105555964 [Vollenhovia emeryi];gi|1009402654|gb|KYN22300.1|hypothetical protein ALC57_05303, partial [Trachymyrmex cornetzi];gi|826409998|ref|XP_012536395.1|PREDICTED: uncharacterized protein LOC105836713 [Monomorium pharaonis]/gi|826416344|ref|XP_012522927.1|PREDICTED: uncharacterized protein LOC105828907 [Monomorium pharaonis…	HAT, C-terminal dimerisation domain;HAT, C-terminal dimerisation domain;HAT, C-terminal dimerisation domain;HAT, C-terminal dimerisation domain;HAT, C-terminal dimerisation domain;Ribonuclease H-like superfamily
[UP]	g10924	4.47597	2.1622	6.6137	1.01621e-13	1.26917e-11	55.3354	gi|641669828|ref|XP_008184958.1|PREDICTED: enolase-phosphatase E1 isoform X4 [Acyrthosiphon pisum];gi|641669826|ref|XP_008184957.1|PREDICTED: transcriptional regulator ATRX isoform X3 [Acyrthosiphon pisum];gi|328716146|ref|XP_003245847.1|PREDICTED: transcriptional regulator ATRX isoform X2 [Acyrthosiphon pisum];gi|939240907|ref|XP_014239692.1|PREDICTED: titin isoform X3 [Cimex lectularius];gi|939…	HD/PDEase domain;HD/PDEase domain
[UP]	g1110	4.4705	2.16044	5.39198	7.92531e-08	3.16533e-06	28.8242	gi|939242008|ref|XP_014240262.1|PREDICTED: histidine triad nucleotide-binding protein 1 [Cimex lectularius];gi|936683781|ref|XP_014238947.1|PREDICTED: histidine triad nucleotide-binding protein 1 [Trichogramma pretiosum];gi|805794596|ref|XP_012142789.1|PREDICTED: histidine triad nucleotide-binding protein 1 [Megachile rotundata];gi|954572898|ref|XP_014610716.1|PREDICTED: histidine triad nucleotid…	Histidine triad (HIT) protein;Histidine triad (HIT) protein;HIT-like superfamily;HIT-like superfamily;Histidine triad (HIT) protein;HIT-like domain;HIT-like domain;HIT-like superfamily
[UP]	g19654	4.46891	2.15992	7.76018	2.70169e-18	7.02048e-16	76.0963	gi|737788339|ref|WP_035755985.1|ATP-dependent DNA helicase RecQ [Flexibacter roseolus];gi|654318262|ref|WP_027827387.1|hypothetical protein [Lactobacillus harbinensis]/gi|948808003|gb|KRM28400.1|ATP-dependent DNA helicase, RecQ family protein [Lactobacillus harbinensis DSM 16991];gi|779999027|ref|XP_011678114.1|PREDICTED: Bloom syndrome protein homolog [Strongylocentrotus purpuratus];gi|667636209…	Zinc finger, CCHC-type superfamily;Zinc finger, CCHC-type superfamily;Zinc finger, CCHC-type superfamily;Zinc finger, CCHC-type superfamily;Zinc finger, CCHC-type superfamily;P-loop containing nucleoside triphosphate hydrolase
[UP]	g4008	4.46266	2.1579	4.21993	0.00632459	0.0417434	7.45541	gi|939272965|ref|XP_014256793.1|PREDICTED: protein jim lovell isoform X1 [Cimex lectularius];gi|939272973|ref|XP_014256797.1|PREDICTED: protein jim lovell isoform X5 [Cimex lectularius]/gi|939272975|ref|XP_014256798.1|PREDICTED: protein jim lovell isoform X5 [Cimex lectularius]/gi|939272977|ref|XP_014256799.1|PREDICTED: protein jim lovell isoform X5 [Cimex lectularius]/gi|939272979|ref|XP_0142568…	DNA binding HTH domain, Psq-type;BTB/POZ domain;BTB/POZ domain;BTB/POZ domain;BTB/POZ domain;BTB/POZ domain;BTB/POZ domain;BTB/POZ domain;BTB/POZ domain;BTB/POZ domain;BTB/POZ domain;DNA binding HTH domain, Psq-type;SKP1/BTB/POZ domain superfamily;Homeobo
[UP]	g15981	4.46206	2.15771	5.49616	1.31671e-07	5.02688e-06	27.8415		Papain-like cysteine peptidase superfamily;Papain-like cysteine peptidase superfamily
[UP]	g3675	4.45888	2.15668	6.31791	2.17769e-11	1.76306e-09	44.8041	gi|908537096|ref|XP_013130380.1|PREDICTED: uncharacterized protein LOC102079738 [Oreochromis niloticus];gi|913328928|ref|XP_013196001.1|PREDICTED: uncharacterized protein LOC106139163 isoform X1 [Amyelois transitella]/gi|913328930|ref|XP_013196002.1|PREDICTED: uncharacterized protein LOC106139163 isoform X2 [Amyelois transitella];gi|908524929|ref|XP_013130094.1|PREDICTED: uncharacterized protein …	Axonemal dynein light chain;Axonemal dynein light chain;Axonemal dynein light chain;Axonemal dynein light chain;Axonemal dynein light chain
[UP]	g5459	4.45092	2.1541	3.68038	0.00345657	0.0266326	8.54929	gi|662203737|ref|XP_008475214.1|PREDICTED: partner of Y14 and mago [Diaphorina citri];gi|755975440|ref|XP_011307653.1|PREDICTED: partner of Y14 and mago [Fopius arisanus];gi|766939114|ref|XP_011502095.1|PREDICTED: partner of Y14 and mago isoform X1 [Ceratosolen solmsi marchali];gi|751453914|ref|XP_011181402.1|PREDICTED: partner of Y14 and mago [Bactrocera cucurbitae];gi|751790147|ref|XP_011204611…	WIBG, Mago-binding;WIBG, Mago-binding;WIBG, Mago-binding;WIBG, Mago-binding;WIBG, Mago-binding;Partner of Y14 and mago;WIBG, N-terminal domain superfamily
[UP]	g1482	4.44979	2.15374	4.19879	0.00282481	0.0227325	8.91731	gi|646685191|gb|KDR03832.1|Maltase 1, partial [Zootermopsis nevadensis];gi|636630766|gb|AIA09343.1|alpha-glucosidase [Periplaneta americana];gi|817182482|ref|XP_012271279.1|PREDICTED: alpha-glucosidase [Orussus abietinus];gi|985420469|ref|XP_015375687.1|PREDICTED: maltase A1-like [Diuraphis noxia];gi|194861545|ref|XP_001969804.1|maltase B2 [Drosophila erecta]/gi|190661671|gb|EDV58863.1|maltase B2…	Glycosyl hydrolase, family 13, catalytic domain;Glycosyl hydrolase, family 13, catalytic domain;Glycosyl hydrolase, family 13, catalytic domain;Glycosyl hydrolase, family 13, catalytic domain;Glycosyl hydrolase, family 13, catalytic domain;Glycoside hydro
[UP]	g11143	4.44431	2.15196	5.64005	1.18917e-07	4.60545e-06	28.0386	gi|999968220|gb|KXJ07394.1|Tetratricopeptide repeat protein 28 [Exaiptasia pallida];gi|999968939|gb|KXJ08113.1|Retrovirus-related Pol polyprotein from type-2 retrotransposable element R2DM, partial [Exaiptasia pallida];gi|242004074|ref|XP_002422963.1|reverse transcriptase, putative [Pediculus humanus corporis]/gi|212505879|gb|EEB10225.1|reverse transcriptase, putative [Pediculus humanus corporis]…	Reverse transcriptase domain;Reverse transcriptase domain;Reverse transcriptase domain;Reverse transcriptase domain;Reverse transcriptase domain
[UP]	g560	4.42894	2.14696	5.91887	1.84915e-07	6.72496e-06	27.1847		Acyl-CoA dehydrogenase/oxidase, N-terminal and middle domain superfamily;Acyl-CoA dehydrogenase/oxidase, N-terminal and middle domain superfamily;Acyl-CoA dehydrogenase/oxidase, N-terminal and middle domain superfamily;Acyl-CoA dehydrogenase/oxidase, N-te
[UP]	g573	4.42665	2.14621	7.03812	1.14264e-15	2.09194e-13	64.1677	gi|817076176|ref|XP_012260347.1|PREDICTED: pre-mRNA-splicing factor CWC22 homolog isoform X2 [Athalia rosae];gi|641664513|ref|XP_008183035.1|PREDICTED: pre-mRNA-splicing factor CWC22 homolog [Acyrthosiphon pisum];gi|817187118|ref|XP_012288088.1|PREDICTED: pre-mRNA-splicing factor CWC22 homolog [Orussus abietinus]/gi|817187120|ref|XP_012288089.1|PREDICTED: pre-mRNA-splicing factor CWC22 homolog [O…	Initiation factor eIF-4 gamma, MA3;MIF4G-like domain superfamily;MIF4G-like domain superfamily;MIF4G-like domain superfamily;MIF4G-like domain superfamily;Initiation factor eIF-4 gamma, MA3;Armadillo-type fold
[UP]	g5311	4.42318	2.14508	4.892	5.43541e-06	0.000127653	20.6774	gi|828195409|ref|XP_012566948.1|PREDICTED: LOW QUALITY PROTEIN: uncharacterized protein LOC101234520, partial [Hydra vulgaris];gi|357629811|gb|EHJ78356.1|putative zinc finger MYM-type protein 1-like protein [Danaus plexippus];gi|1009372697|gb|KYM96678.1|Zinc finger MYM-type protein 1 [Cyphomyrmex costatus];gi|913317727|ref|XP_013189863.1|PREDICTED: zinc finger MYM-type protein 1-like [Amyelois tr…	Domain of unknown function DUF4371;Domain of unknown function DUF4371;Domain of unknown function DUF4371
[UP]	g9668	4.42076	2.14429	3.78753	0.00346248	0.0266526	8.54618	gi|815794564|ref|XP_012217925.1|PREDICTED: arylsulfatase B-like [Linepithema humile];gi|936606832|ref|XP_014217363.1|PREDICTED: arylsulfatase B-like, partial [Copidosoma floridanum];gi|939651866|ref|XP_014274958.1|PREDICTED: arylsulfatase B [Halyomorpha halys];gi|795011201|ref|XP_011871350.1|PREDICTED: arylsulfatase B-like, partial [Vollenhovia emeryi];gi|340710385|ref|XP_003393772.1|PREDICTED: a…	Sulfatase, N-terminal;Alkaline phosphatase-like, alpha/beta/alpha;Alkaline phosphatase-like, alpha/beta/alpha;Alkaline phosphatase-like, alpha/beta/alpha;Alkaline-phosphatase-like, core domain superfamily
[UP]	g1744	4.40876	2.14037	5.33476	6.58871e-07	2.04136e-05	24.7318	gi|926607178|ref|XP_013794403.1|PREDICTED: cathepsin L-like [Limulus polyphemus];gi|968009387|ref|XP_015009494.1|uncharacterized protein Dere_GG11133, isoform B [Drosophila erecta]/gi|945177498|gb|KQS38429.1|uncharacterized protein Dere_GG11133, isoform B [Drosophila erecta];gi|964153216|ref|XP_014765789.1|uncharacterized protein Dana_GF16067, isoform B [Drosophila ananassae]/gi|939225977|gb|KPU8…	Peptidase C1A, papain C-terminal;Cathepsin propeptide inhibitor domain (I29);Cathepsin propeptide inhibitor domain (I29);Cathepsin W;Peptidase C1A;Papain-like cysteine endopeptidase;Papain-like cysteine peptidase superfamily
[UP]	g9724	4.40226	2.13825	5.3908	2.3401e-06	6.1503e-05	22.2934	gi|751456213|ref|XP_011182663.1|PREDICTED: protein D3-like [Bactrocera cucurbitae];gi|746837253|ref|XP_011049118.1|PREDICTED: protein D2-like isoform X3 [Acromyrmex echinatior]/gi|746837255|ref|XP_011049119.1|PREDICTED: protein D2-like isoform X3 [Acromyrmex echinatior]/gi|746837257|ref|XP_011049120.1|PREDICTED: protein D2-like isoform X3 [Acromyrmex echinatior]/gi|332028807|gb|EGI68836.1|Phospha…	PEBP-like superfamily;PEBP-like superfamily
[UP]	g11540	4.39819	2.13691	4.57354	0.00271473	0.0220338	8.98992	gi|646722939|gb|KDR23733.1|Cyclic AMP response element-binding protein A [Zootermopsis nevadensis];gi|952542650|gb|KRT86808.1|hypothetical protein AMK59_3011, partial [Oryctes borbonicus];gi|939248374|ref|XP_014243680.1|PREDICTED: cyclic AMP response element-binding protein A [Cimex lectularius];gi|189241616|ref|XP_966968.2|PREDICTED: cyclic AMP response element-binding protein A isoform X3 [Trib…	cAMP response element binding (CREB) protein;Basic-leucine zipper domain;Basic-leucine zipper domain;Basic-leucine zipper domain;Basic-leucine zipper domain;Basic-leucine zipper domain;Basic-leucine zipper domain;Basic-leucine zipper domain;Basic-leucine
[UP]	g3135	4.39012	2.13426	4.25083	0.00300731	0.0237503	8.80303	gi|939232563|ref|XP_014242402.1|PREDICTED: ATP-dependent DNA helicase Q4 [Cimex lectularius];gi|952521933|gb|KRT81948.1|helicase, partial [Oryctes borbonicus];gi|1004401333|gb|EFA01348.2|RecQ4 [Tribolium castaneum];gi|1008434190|ref|XP_015834024.1|PREDICTED: ATP-dependent DNA helicase Q4 [Tribolium castaneum];gi|260810135|ref|XP_002599859.1|hypothetical protein BRAFLDRAFT_95549 [Branchiostoma flo…
[UP]	g11592	4.38852	2.13374	6.55819	2.68208e-11	2.11819e-09	44.3962	gi|939655175|ref|XP_014276134.1|PREDICTED: bestrophin-4-like isoform X1 [Halyomorpha halys];gi|939655177|ref|XP_014276135.1|PREDICTED: bestrophin-2-like isoform X2 [Halyomorpha halys];gi|939266112|ref|XP_014253129.1|PREDICTED: bestrophin-2-like isoform X1 [Cimex lectularius];gi|939266114|ref|XP_014253130.1|PREDICTED: bestrophin-2-like isoform X2 [Cimex lectularius];gi|998511602|ref|XP_015516334.1…	Bestrophin/UPF0187;Bestrophin/UPF0187;Bestrophin/UPF0187;Bestrophin/UPF0187;Bestrophin
[UP]	g6220	4.38466	2.13247	3.99001	0.0033888	0.0262108	8.58534	gi|913295581|ref|XP_013199336.1|PREDICTED: uncharacterized protein LOC106142172, partial [Amyelois transitella];gi|641650328|ref|XP_008189178.1|PREDICTED: uncharacterized protein LOC103311361 [Acyrthosiphon pisum];gi|913299321|ref|XP_013195814.1|PREDICTED: uncharacterized protein LOC106139024 [Amyelois transitella]/gi|913302055|ref|XP_013200251.1|PREDICTED: uncharacterized protein LOC106142869 [A…	Neurotransmitter-gated ion-channel transmembrane domain superfamily;DDE superfamily endonuclease domain;DDE superfamily endonuclease domain;DDE superfamily endonuclease domain;DDE superfamily endonuclease domain;DDE superfamily endonuclease domain;DDE sup
[UP]	g11727	4.38338	2.13204	4.72611	0.000230876	0.00313365	13.5615
[UP]	g16338	4.37732	2.13005	4.70161	1.43165e-05	0.000291229	18.8265
[UP]	g10137	4.37564	2.12949	5.76082	3.51092e-09	1.98559e-07	34.8776
[UP]	g11257	4.36925	2.12739	4.18321	0.000737315	0.00800463	11.3927	gi|641651559|ref|XP_008190180.1|PREDICTED: 52 kDa repressor of the inhibitor of the protein kinase-like [Acyrthosiphon pisum];gi|641648294|ref|XP_008181664.1|PREDICTED: 52 kDa repressor of the inhibitor of the protein kinase-like [Acyrthosiphon pisum];gi|641672313|ref|XP_008185892.1|PREDICTED: 52 kDa repressor of the inhibitor of the protein kinase-like [Acyrthosiphon pisum];gi|985422475|ref|XP_0…	RH1 domain;RH1 domain;RH1 domain
[UP]	g20060	4.36544	2.12613	4.21246	0.00317546	0.0249195	8.70381	gi|939263402|ref|XP_014251664.1|PREDICTED: limbic system-associated membrane protein isoform X3 [Cimex lectularius];gi|939263400|ref|XP_014251663.1|PREDICTED: lachesin isoform X2 [Cimex lectularius];gi|939263398|ref|XP_014251662.1|PREDICTED: lachesin isoform X1 [Cimex lectularius];gi|662191029|ref|XP_008468309.1|PREDICTED: brother of CDO-like, partial [Diaphorina citri];gi|929378556|ref|XP_014099…	Immunoglobulin-like fold;Immunoglobulin I-set;Immunoglobulin I-set;Immunoglobulin I-set;Immunoglobulin-like domain;Immunoglobulin-like domain superfamily
[UP]	g938	4.36239	2.12512	5.09265	6.76736e-06	0.000153779	20.2579	gi|805757098|ref|XP_012145538.1|PREDICTED: uncharacterized protein LOC100875699 isoform X4 [Megachile rotundata];gi|815900211|ref|XP_012236279.1|PREDICTED: uncharacterized protein LOC100746171 isoform X4 [Bombus impatiens];gi|987911688|ref|XP_015431585.1|PREDICTED: uncharacterized protein LOC107187902 isoform X2 [Dufourea novaeangliae];gi|749731922|ref|XP_011137457.1|PREDICTED: uncharacterized pr…	Zinc finger, FLYWCH-type;NadR/Ttd14, AAA domain;NadR/Ttd14, AAA domain;CYTH-like domain superfamily;P-loop containing nucleoside triphosphate hydrolase
[UP]	g8953	4.36121	2.12473	6.79002	6.01828e-13	6.8282e-11	51.841	gi|939261063|ref|XP_014250418.1|PREDICTED: calcium/calmodulin-dependent protein kinase kinase 1 [Cimex lectularius]/gi|939261065|ref|XP_014250420.1|PREDICTED: calcium/calmodulin-dependent protein kinase kinase 1 [Cimex lectularius];gi|969497394|ref|XP_015051106.1|uncharacterized protein Dyak_GE19469, isoform C [Drosophila yakuba]/gi|948557934|gb|KRK02545.1|uncharacterized protein Dyak_GE19469, is…	S-adenosyl-L-methionine-dependent methyltransferase;S-adenosyl-L-methionine-dependent methyltransferase
[UP]	g18068	4.35968	2.12422	4.5658	0.00129421	0.0123598	10.3508
[UP]	g6326	4.35599	2.123	4.57578	0.000134097	0.00198569	14.5833		Rapid ALkalinization Factor;Rapid ALkalinization Factor;Rapid ALkalinization Factor
[UP]	g11187	4.35382	2.12228	6.92402	2.99484e-14	4.12391e-12	57.7379	gi|501298182|dbj|BAN21290.1|hypothetical protein [Riptortus pedestris];gi|646705110|gb|KDR12989.1|Retinoblastoma-binding protein 6 [Zootermopsis nevadensis];gi|939237679|ref|XP_014261489.1|PREDICTED: E3 ubiquitin-protein ligase RBBP6 isoform X5 [Cimex lectularius];gi|939237677|ref|XP_014261487.1|PREDICTED: E3 ubiquitin-protein ligase RBBP6 isoform X4 [Cimex lectularius];gi|939237675|ref|XP_014261…	Longin-like domain superfamily;Zinc finger, RING/FYVE/PHD-type;DWNN domain;DWNN domain;Zinc knuckle CX2CX3GHX4C;Zinc knuckle CX2CX3GHX4C;Zinc knuckle CX2CX3GHX4C;Zinc knuckle CX2CX3GHX4C;Zinc knuckle CX2CX3GHX4C;Zinc knuckle CX2CX3GHX4C;Zinc knuckle CX2CX
[UP]	g1247	4.34796	2.12034	6.33592	1.76145e-12	1.81915e-10	49.7331	gi|861623373|gb|KMQ87973.1|integrase core domain protein [Lasius niger];gi|1012366166|gb|KYP77347.1|Retrovirus-related Pol polyprotein from transposon TNT 1-94 [Cajanus cajan];gi|669302935|gb|KFD46565.1|hypothetical protein M513_12544 [Trichuris suis];gi|920716750|gb|KOM56838.1|hypothetical protein LR48_Vigan10g273000 [Vigna angularis];gi|20152585|emb|CAD29539.1|polyprotein [Ogataea angusta]	Envelope fusion protein-like;Envelope fusion protein-like;Envelope fusion protein-like
[UP]	g20188	4.33974	2.11761	5.72644	2.23041e-06	5.8812e-05	22.3856
[UP]	g340	4.33855	2.11721	6.2039	8.91367e-09	4.60282e-07	33.0648
[UP]	g6294	4.33209	2.11506	8.22265	1.7499e-18	4.8608e-16	76.954	gi|242013094|ref|XP_002427250.1|Neurofilament triplet M protein, putative [Pediculus humanus corporis]/gi|212511583|gb|EEB14512.1|Neurofilament triplet M protein, putative [Pediculus humanus corporis];gi|193688382|ref|XP_001948717.1|PREDICTED: protein AF-9 [Acyrthosiphon pisum];gi|985401077|ref|XP_015368241.1|PREDICTED: protein AF-9-like [Diuraphis noxia];gi|939665581|ref|XP_014280124.1|PREDICTED…	YEATS superfamily;YEATS;YEATS;YEATS;YEATS;YEATS;YEATS;YEATS;YEATS;YEATS;YEATS;YEATS;YEATS;YEATS;YEATS
[UP]	g10547	4.33066	2.11459	5.17081	1.30328e-05	0.00026885	19.0057	gi|939696450|ref|XP_014292354.1|PREDICTED: voltage-dependent L-type calcium channel subunit beta-2 isoform X4 [Halyomorpha halys];gi|939259708|ref|XP_014249684.1|PREDICTED: voltage-dependent L-type calcium channel subunit beta-1 isoform X6 [Cimex lectularius];gi|939696446|ref|XP_014292352.1|PREDICTED: voltage-dependent L-type calcium channel subunit beta-2 isoform X2 [Halyomorpha halys];gi|642924…	PEBP-like superfamily;Voltage-dependent calcium channel, L-type, beta subunit;Voltage-dependent calcium channel, L-type, beta subunit;Voltage-dependent calcium channel, L-type, beta subunit;Voltage-dependent calcium channel, L-type, beta subunit;Voltage-d
[UP]	g12528	4.31479	2.10929	4.73065	5.91867e-06	0.000136809	20.5143		Na+/H+ antiporter, NhaC-like, C-terminal;Na+/H+ antiporter, NhaC-like, C-terminal
[UP]	g7852	4.30614	2.10639	5.41765	1.20402e-07	4.64249e-06	28.0146	gi|768418838|ref|XP_011550121.1|PREDICTED: uncharacterized protein LOC105382004 [Plutella xylostella]/gi|768424236|ref|XP_011553062.1|PREDICTED: uncharacterized protein LOC105384507 [Plutella xylostella]/gi|768439288|ref|XP_011561267.1|PREDICTED: uncharacterized protein LOC105391485 [Plutella xylostella]/gi|768449353|ref|XP_011566757.1|PREDICTED: uncharacterized protein LOC105396454 [Plutella xyl…	Transposase protein
[UP]	g2947	4.3023	2.10511	4.5963	0.00015068	0.00219098	14.3637	gi|662192582|ref|XP_008469155.1|PREDICTED: fibroblast growth factor 16, partial [Diaphorina citri];gi|328707297|ref|XP_003243356.1|PREDICTED: uncharacterized protein LOC100572243 [Acyrthosiphon pisum];gi|242020312|ref|XP_002430599.1|fibroblast growth factor, putative [Pediculus humanus corporis]/gi|212515771|gb|EEB17861.1|fibroblast growth factor, putative [Pediculus humanus corporis];gi|34797140…	Alpha/Beta hydrolase fold;Fibroblast growth factor family;Fibroblast growth factor family;Fibroblast growth factor family;Fibroblast growth factor family;Fibroblast growth factor family;Fibroblast growth factor family;Fibroblast growth factor family;Fibro
[UP]	g1765	4.29364	2.1022	5.20219	4.28448e-06	0.000103957	21.1332	gi|498940142|ref|XP_004521353.1|PREDICTED: myogenic-determination protein [Ceratitis capitata];gi|4929253|gb|AAD33917.1|AF143808_1MyoD homolog [Strongylocentrotus purpuratus];gi|390341587|ref|XP_781762.3|PREDICTED: transcription factor SUM-1 [Strongylocentrotus purpuratus];gi|552253|gb|AAA30009.1|transcription factor, partial [Lytechinus variegatus];gi|135051|sp|Q00492.1|SUM1_LYTVARecName: Full=T…	Myc-type, basic helix-loop-helix (bHLH) domain;Myogenic basic muscle-specific protein;Myogenic determination factor 5;Helix-loop-helix DNA-binding domain superfamily;Helix-loop-helix DNA-binding domain superfamily;Myc-type, basic helix-loop-helix (bHLH) d
[UP]	g12278	4.29201	2.10165	5.29555	1.50903e-05	0.00030581	18.7261		UDP-glucuronosyl/UDP-glucosyltransferase
[UP]	g12309	4.28673	2.09988	4.62092	4.78656e-05	0.000823012	16.5308	gi|646711509|gb|KDR16645.1|Sorting nexin-21 [Zootermopsis nevadensis];gi|91082913|ref|XP_972525.1|PREDICTED: sorting nexin-21 [Tribolium castaneum]/gi|270007065|gb|EFA03513.1|Sorting nexin-21-like Protein [Tribolium castaneum];gi|242019426|ref|XP_002430162.1|Sorting nexin-20, putative [Pediculus humanus corporis]/gi|212515253|gb|EEB17424.1|Sorting nexin-20, putative [Pediculus humanus corporis];g…	Phox homologous domain;PX domain superfamily;PX domain superfamily;Phox homologous domain;PX domain superfamily
[UP]	g3395	4.2828	2.09855	4.3729	0.00157144	0.0144423	9.99291	gi|449692154|ref|XP_004212921.1|PREDICTED: uncharacterized protein LOC101234650 [Hydra vulgaris];gi|599127483|gb|AHN53420.1|transposase [Nuttalliella namaqua];gi|641662172|ref|XP_008182148.1|PREDICTED: uncharacterized protein LOC103309162 [Acyrthosiphon pisum];gi|552920738|gb|ESA05321.1|hypothetical protein GLOINDRAFT_85092 [Rhizophagus irregularis DAOM 181602];gi|828226125|ref|XP_012563524.1|PRE…	HAT, C-terminal dimerisation domain;HAT, C-terminal dimerisation domain;Ribonuclease H-like superfamily
[UP]	g5059	4.28142	2.09809	5.68332	2.73949e-07	9.57394e-06	26.4252	gi|1008433979|ref|XP_015833964.1|PREDICTED: nuclear hormone receptor FTZ-F1 isoform X5 [Tribolium castaneum];gi|642917897|ref|XP_008191374.1|PREDICTED: nuclear hormone receptor FTZ-F1 isoform X2 [Tribolium castaneum]/gi|1004401456|gb|EFA01263.2|ftz transcription factor 1 [Tribolium castaneum];gi|642917899|ref|XP_008191375.1|PREDICTED: nuclear hormone receptor FTZ-F1 isoform X4 [Tribolium castaneu…	Zinc finger, nuclear hormone receptor-type;Nuclear hormone receptor;Nuclear hormone receptor, ligand-binding domain;Zinc finger, nuclear hormone receptor-type;Zinc finger, nuclear hormone receptor-type;Zinc finger, NHR/GATA-type;Zinc finger, NHR/GATA-type
[UP]	g4218	4.27763	2.09681	4.72635	1.16731e-05	0.000244878	19.216	gi|951563874|ref|XP_014480876.1|PREDICTED: rho GTPase-activating protein 190 isoform X5 [Dinoponera quadriceps];gi|307194518|gb|EFN76810.1|Rho GTPase-activating protein 5 [Harpegnathos saltator];gi|951563868|ref|XP_014480873.1|PREDICTED: rho GTPase-activating protein 190 isoform X2 [Dinoponera quadriceps];gi|749795417|ref|XP_011151092.1|PREDICTED: rho GTPase-activating protein 190 isoform X2 [Har…	Rho GTPase-activating protein, FF domain;Rho GTPase activation protein;FF domain superfamily;Small GTPase superfamily;Rho GTPase-activating protein domain;FF domain superfamily;FF domain superfamily;FF domain superfamily;FF domain superfamily;FF domain su
[UP]	g4398	4.27459	2.09579	4.50535	0.000732112	0.00796963	11.4059		Microtubule-associated protein, MAP65/Ase1/PRC1;Microtubule-associated protein, MAP65/Ase1/PRC1;Microtubule-associated protein, MAP65/Ase1/PRC1
[UP]	g242	4.27305	2.09527	6.66235	3.5653e-10	2.45472e-08	39.3375
[UP]	g18789	4.27068	2.09446	4.61848	0.000160501	0.00231913	14.2448	gi|751223518|ref|XP_011165048.1|PREDICTED: uncharacterized protein LOC105199589 [Solenopsis invicta];gi|662205671|ref|XP_008476260.1|PREDICTED: uncharacterized protein LOC103513223 [Diaphorina citri];gi|795013456|ref|XP_011883359.1|PREDICTED: uncharacterized protein LOC105570619 [Vollenhovia emeryi];gi|1009399185|gb|KYN19383.1|hypothetical protein ALC57_08299 [Trachymyrmex cornetzi];gi|1009403580…	Transposase, Helix-turn-helix domain;Harbinger transposase-derived nuclease domain;Harbinger transposase-derived nuclease domain;Harbinger transposase-derived nuclease domain
[UP]	g8640	4.26173	2.09144	4.21017	0.000884407	0.00917993	11.0552	gi|662202620|ref|XP_008474613.1|PREDICTED: uncharacterized protein LOC103511661 isoform X3 [Diaphorina citri];gi|662202616|ref|XP_008474611.1|PREDICTED: uncharacterized protein LOC103511661 isoform X1 [Diaphorina citri];gi|662202618|ref|XP_008474612.1|PREDICTED: uncharacterized protein LOC103511661 isoform X2 [Diaphorina citri];gi|244790121|ref|NP_001156463.1|uncharacterized protein LOC100302387 …	Kynurenine formamidase/cyclase-like;Kynurenine formamidase superfamily;Kynurenine formamidase superfamily;Kynurenine formamidase superfamily;Kynurenine formamidase superfamily
[UP]	g18691	4.25449	2.08898	5.33293	8.34339e-07	2.49389e-05	24.2769
[UP]	g19845	4.25027	2.08755	4.4952	9.72735e-05	0.00151564	15.1889	gi|780634989|ref|XP_011686426.1|PREDICTED: uncharacterized protein LOC105449123 [Wasmannia auropunctata];gi|1009398890|gb|KYN19130.1|hypothetical protein ALC57_08542, partial [Trachymyrmex cornetzi];gi|322796464|gb|EFZ18983.1|hypothetical protein SINV_09789, partial [Solenopsis invicta];gi|861588449|gb|KMQ82604.1|hypothetical protein RF55_22416, partial [Lasius niger];gi|1009389965|gb|KYN11679.1|…	Endonuclease/exonuclease/phosphatase superfamily
[UP]	g2324	4.23736	2.08316	4.4712	0.000797864	0.00850158	11.2462	gi|861588449|gb|KMQ82604.1|hypothetical protein RF55_22416, partial [Lasius niger];gi|795017849|ref|XP_011859003.1|PREDICTED: RNA-directed DNA polymerase from mobile element jockey-like [Vollenhovia emeryi];gi|57506586|dbj|BAD86664.1|reverse transcriptase [Bombyx mori];gi|795009181|ref|XP_011860418.1|PREDICTED: RNA-directed DNA polymerase from mobile element jockey-like, partial [Vollenhovia emer…
[UP]	g333	4.22528	2.07905	7.17388	1.58981e-14	2.30752e-12	58.9837		Alkaline-phosphatase-like, core domain superfamily;Alkaline-phosphatase-like, core domain superfamily;Alkaline-phosphatase-like, core domain superfamily
[UP]	g14872	4.21116	2.07422	5.30169	1.89909e-06	5.11644e-05	22.6945	gi|307173098|gb|EFN64217.1|THAP domain-containing protein 9, partial [Camponotus floridanus];gi|1009380663|gb|KYN03587.1|THAP domain-containing protein 9, partial [Cyphomyrmex costatus];gi|1009387897|gb|KYN09968.1|THAP domain-containing protein 9, partial [Trachymyrmex cornetzi]/gi|1009391734|gb|KYN13021.1|THAP domain-containing protein 9, partial [Trachymyrmex cornetzi];gi|307183395|gb|EFN70236.…	Transposase protein;THAP-type zinc finger;THAP-type zinc finger superfamily;THAP-type zinc finger superfamily;THAP-type zinc finger superfamily;THAP-type zinc finger superfamily;THAP-type zinc finger;THAP-type zinc finger
[UP]	g4920	4.20919	2.07354	3.94594	0.00501764	0.035301	7.87307	gi|936709205|ref|XP_014232564.1|PREDICTED: zinc finger protein OZF-like [Trichogramma pretiosum];gi|658906084|ref|XP_008435760.1|PREDICTED: gastrula zinc finger protein XlCGF57.1-like [Poecilia reticulata]/gi|658906086|ref|XP_008435761.1|PREDICTED: gastrula zinc finger protein XlCGF57.1-like [Poecilia reticulata]/gi|658906088|ref|XP_008435762.1|PREDICTED: gastrula zinc finger protein XlCGF57.1-li…	ACP-like superfamily;ACP-like superfamily;ACP-like superfamily;ACP-like superfamily;ACP-like superfamily;ACP-like superfamily;ACP-like superfamily;ACP-like superfamily;ACP-like superfamily;Zinc finger C2H2-type;Zinc finger C2H2-type;Zinc finger C2H2-type;
[UP]	g15919	4.20191	2.07105	4.84645	2.89524e-05	0.000534922	17.4854	gi|998499803|ref|XP_015509809.1|PREDICTED: uncharacterized protein LOC107216976 [Neodiprion lecontei];gi|641655033|ref|XP_008179433.1|PREDICTED: uncharacterized protein LOC100568979 [Acyrthosiphon pisum];gi|817052815|ref|XP_012258548.1|PREDICTED: uncharacterized protein LOC105687462 [Athalia rosae];gi|1012980227|gb|KYQ54152.1|hypothetical protein ALC60_06949 [Trachymyrmex zeteki];gi|795016401|ref…	Ribonuclease H-like superfamily
[UP]	g7704	4.20131	2.07084	4.35399	0.000904405	0.00934629	11.0137
[UP]	g12613	4.19792	2.06967	3.864	0.00520535	0.0362731	7.80668	gi|861567510|gb|KMQ81580.1|transposable element tc3 transposase [Lasius niger];gi|861617284|gb|KMQ86549.1|transposable element tc3 transposase [Lasius niger];gi|936698495|ref|XP_014227232.1|PREDICTED: uncharacterized protein LOC106652656 [Trichogramma pretiosum];gi|270014458|gb|EFA10906.1|Transposable element Tc1 transposase-like Protein [Tribolium castaneum];gi|861606922|gb|KMQ84588.1|transposab…	Tc1-like transposase, DDE domain;Tc1-like transposase, DDE domain;Tc1-like transposase, DDE domain
[UP]	g5785	4.19154	2.06748	7.49776	1.23149e-16	2.5767e-14	68.5588	gi|910317458|ref|XP_013161507.1|PREDICTED: uncharacterized protein LOC106113327, partial [Papilio xuthus];gi|910313364|ref|XP_013174972.1|PREDICTED: uncharacterized protein LOC106123278, partial [Papilio xuthus];gi|943957048|ref|XP_014361326.1|PREDICTED: uncharacterized protein LOC106713130 [Papilio machaon];gi|910338261|ref|XP_013172726.1|PREDICTED: uncharacterized protein LOC106121560, partial …	Endonuclease/exonuclease/phosphatase;Endonuclease/exonuclease/phosphatase superfamily;Endonuclease/exonuclease/phosphatase superfamily;Endonuclease/exonuclease/phosphatase superfamily;Endonuclease/exonuclease/phosphatase superfamily;Endonuclease/exonuclea
[UP]	g9031	4.18749	2.06609	4.15249	0.00208011	0.0180661	9.47747	gi|939641260|ref|XP_014271247.1|PREDICTED: regulating synaptic membrane exocytosis protein 1 isoform X4 [Halyomorpha halys];gi|939247798|ref|XP_014243367.1|PREDICTED: regulating synaptic membrane exocytosis protein 1 [Cimex lectularius];gi|939641253|ref|XP_014271245.1|PREDICTED: regulating synaptic membrane exocytosis protein 1 isoform X2 [Halyomorpha halys];gi|939641250|ref|XP_014271244.1|PREDIC…	C2 domain;C2 domain superfamily;C2 domain superfamily;C2 domain superfamily;C2 domain superfamily;Rim-like;Rim-like;C2 domain;C2 domain;C2 domain;C2 domain
[UP]	g2362	4.18472	2.06513	5.06296	2.69506e-05	0.000501387	17.6216	gi|939636552|ref|XP_014294261.1|PREDICTED: transcription factor SOX-13 isoform X3 [Halyomorpha halys];gi|939636547|ref|XP_014294259.1|PREDICTED: transcription factor SOX-13 isoform X2 [Halyomorpha halys]/gi|939636549|ref|XP_014294260.1|PREDICTED: transcription factor SOX-13 isoform X2 [Halyomorpha halys];gi|939636545|ref|XP_014294258.1|PREDICTED: transcription factor egl-13 isoform X1 [Halyomorph…	High mobility group box domain;High mobility group box domain superfamily;High mobility group box domain superfamily;High mobility group box domain superfamily;High mobility group box domain superfamily;High mobility group box domain superfamily;High mobi
[UP]	g8326	4.18433	2.065	5.28776	1.3635e-06	3.78749e-05	23.3315	gi|662220793|ref|XP_008484551.1|PREDICTED: RNA-directed DNA polymerase from mobile element jockey-like, partial [Diaphorina citri];gi|861635020|gb|KMQ91441.1|rna-directed dna polymerase from mobile element jockey-like protein [Lasius niger];gi|390339291|ref|XP_003724969.1|PREDICTED: RNA-directed DNA polymerase from mobile element jockey-like [Strongylocentrotus purpuratus];gi|780181830|ref|XP_011…	Reverse transcriptase domain;Reverse transcriptase domain;Reverse transcriptase domain
[UP]	g12755	4.17635	2.06224	4.50175	0.000128549	0.00191942	14.6629		Ankyrin repeat-containing domain superfamily;Ankyrin repeat-containing domain superfamily;Ankyrin repeat-containing domain superfamily;Ankyrin repeat-containing domain superfamily
[UP]	g19150	4.17378	2.06135	4.78105	5.87216e-06	0.00013632	20.5294	gi|662201161|ref|XP_008473824.1|PREDICTED: uncharacterized protein LOC103510900 [Diaphorina citri];gi|808121127|ref|XP_012163956.1|PREDICTED: uncharacterized protein LOC100646059 isoform X2 [Bombus terrestris];gi|954577139|ref|XP_014613019.1|PREDICTED: receptor-type guanylate cyclase gcy-19 isoform X3 [Polistes canadensis];gi|815922435|ref|XP_012246039.1|PREDICTED: uncharacterized protein LOC1007…	Nucleotide cyclase;Adenylyl cyclase class-3/4/guanylyl cyclase;Adenylyl cyclase class-3/4/guanylyl cyclase;Adenylyl cyclase class-3/4/guanylyl cyclase;Adenylyl cyclase class-3/4/guanylyl cyclase;Adenylyl cyclase class-3/4/guanylyl cyclase;Nucleotide cycla
[UP]	g7845	4.17234	2.06086	6.2724	1.69681e-11	1.41644e-09	45.2927	gi|939254088|ref|XP_014246738.1|PREDICTED: neuromedin-U receptor 2-like isoform X2 [Cimex lectularius];gi|939254086|ref|XP_014246737.1|PREDICTED: neuromedin-U receptor 2-like isoform X1 [Cimex lectularius];gi|398314269|gb|AFO73269.1|pyrokinin-1 receptor variant A [Rhodnius prolixus];gi|398314273|gb|AFO73271.1|pyrokinin-1 receptor variant C [Rhodnius prolixus];gi|398314271|gb|AFO73270.1|pyrokinin-…	G protein-coupled receptor, rhodopsin-like;G protein-coupled receptor, rhodopsin-like;G protein-coupled receptor, rhodopsin-like;G protein-coupled receptor, rhodopsin-like;G protein-coupled receptor, rhodopsin-like;G protein-coupled receptor, rhodopsin-li
[UP]	g18517	4.1666	2.05887	5.46606	2.29146e-07	8.16765e-06	26.7702	gi|662200608|ref|XP_008473522.1|PREDICTED: uncharacterized protein LOC103510621 [Diaphorina citri];gi|659099435|gb|AID60318.1|prothrombin [Nilaparvata lugens];gi|468362493|gb|AGH30328.1|argonaute-3 [Nilaparvata lugens]	SGNH hydrolase superfamily;SGNH hydrolase superfamily;SGNH hydrolase superfamily
[UP]	g4755	4.14662	2.05194	5.15135	5.12667e-06	0.000122122	20.7894
[UP]	g5497	4.14659	2.05192	8.52738	1.82833e-18	4.99257e-16	76.8674	gi|675887522|ref|XP_009029263.1|hypothetical protein HELRODRAFT_165142 [Helobdella robusta]/gi|555689760|gb|ESN92992.1|hypothetical protein HELRODRAFT_165142 [Helobdella robusta];gi|675879788|ref|XP_009025418.1|hypothetical protein HELRODRAFT_163242 [Helobdella robusta]/gi|555692969|gb|ESN96201.1|hypothetical protein HELRODRAFT_163242 [Helobdella robusta];gi|951320525|ref|WP_057707532.1|hypotheti…	Aspartic peptidase domain superfamily;Aspartic peptidase domain superfamily
[UP]	g19459	4.14564	2.05159	4.08484	0.0051947	0.0362302	7.81038
[UP]	g11417	4.13673	2.04849	3.91261	0.00559694	0.0382248	7.6757	gi|913318914|ref|XP_013190509.1|PREDICTED: myb-like protein X [Amyelois transitella];gi|357606251|gb|EHJ64977.1|hypothetical protein KGM_19649 [Danaus plexippus];gi|943959139|ref|XP_014362219.1|PREDICTED: myb-like protein X [Papilio machaon]/gi|930671595|gb|KPJ12307.1|hypothetical protein RR48_11563 [Papilio machaon];gi|910338183|ref|XP_013172682.1|PREDICTED: uncharacterized protein LOC106121524 …	CBM21 (carbohydrate binding type-21) domain;CBM21 (carbohydrate binding type-21) domain;Coiled-coil domain-containing protein 66
[UP]	g15390	4.12455	2.04424	6.09211	0.0024744	0.020549	9.15943		Mitochondrial ribonuclease P catalytic subunit;Mitochondrial ribonuclease P catalytic subunit
[UP]	g18808	4.11368	2.04043	4.5969	7.96678e-05	0.00128481	15.5662	gi|752894654|ref|XP_011265514.1|PREDICTED: neuromedin-U receptor 2-like isoform X3 [Camponotus floridanus];gi|1000735369|ref|XP_015590146.1|PREDICTED: neuromedin-U receptor 2-like isoform X3 [Cephus cinctus];gi|820850515|ref|XP_012342886.1|PREDICTED: neuromedin-U receptor 2-like isoform X4 [Apis florea]/gi|820850517|ref|XP_012342887.1|PREDICTED: neuromedin-U receptor 2-like isoform X4 [Apis flore…	G protein-coupled receptor, rhodopsin-like;G protein-coupled receptor, rhodopsin-like;G protein-coupled receptor, rhodopsin-like;G protein-coupled receptor, rhodopsin-like;G protein-coupled receptor, rhodopsin-like;G protein-coupled receptor, rhodopsin-li
[UP]	g19453	4.09193	2.03278	4.27383	0.00130279	0.0124262	10.3386	gi|646716014|gb|KDR19421.1|hypothetical protein L798_06195 [Zootermopsis nevadensis];gi|156551033|ref|XP_001603395.1|PREDICTED: tropomyosin beta chain [Nasonia vitripennis]/gi|645017235|ref|XP_008205505.1|PREDICTED: tropomyosin beta chain [Nasonia vitripennis];gi|998504291|ref|XP_015512299.1|PREDICTED: uncharacterized protein LOC107218800 [Neodiprion lecontei]/gi|998504293|ref|XP_015512300.1|PRED…
[UP]	g13839	4.08462	2.0302	4.64866	0.00230681	0.0195297	9.28783	gi|795021400|ref|XP_011860252.1|PREDICTED: uncharacterized protein K02A2.6-like, partial [Vollenhovia emeryi];gi|861612011|gb|KMQ85400.1|hypothetical protein RF55_16084 [Lasius niger];gi|936712508|ref|XP_014234226.1|PREDICTED: uncharacterized protein LOC106657312 [Trichogramma pretiosum];gi|861630776|gb|KMQ90152.1|hypothetical protein RF55_10115 [Lasius niger];gi|861633297|gb|KMQ90911.1|reverse t…	FAD/NAD(P)-binding domain superfamily;FAD/NAD(P)-binding domain superfamily;FAD/NAD(P)-binding domain superfamily;FAD/NAD(P)-binding domain superfamily;FAD/NAD(P)-binding domain superfamily;FAD/NAD(P)-binding domain superfamily
[UP]	g11569	4.08306	2.02965	6.00574	1.25069e-09	7.87107e-08	36.8887	gi|242018474|ref|XP_002429700.1|ammonium transporter, putative [Pediculus humanus corporis]/gi|212514703|gb|EEB16962.1|ammonium transporter, putative [Pediculus humanus corporis];gi|939252034|ref|XP_014245641.1|PREDICTED: putative ammonium transporter 3 [Cimex lectularius];gi|646703305|gb|KDR12066.1|Putative ammonium transporter 3, partial [Zootermopsis nevadensis];gi|907691582|ref|XP_013108282.1…	Ammonium/urea transporter;Ammonium transporter AmtB-like domain;Ammonium transporter AmtB-like domain;Ammonium transporter AmtB-like domain;Ammonium transporter AmtB-like domain;Ammonium transporter AmtB-like domain
[UP]	g7790	4.07072	2.02528	5.46866	4.42545e-07	1.45804e-05	25.4993	gi|612133837|gb|AHW85282.1|insulin-like growth factor [Bemisia tabaci];gi|549130018|dbj|BAO00957.1|insulin-related peptide 1 [Nilaparvata lugens];gi|270006470|gb|EFA02918.1|insulin-like peptide [Tribolium castaneum];gi|755926042|ref|XP_011300351.1|PREDICTED: LIRP-like isoform X2 [Fopius arisanus]/gi|755926049|ref|XP_011300360.1|PREDICTED: LIRP-like isoform X2 [Fopius arisanus];gi|755926039|ref|XP…	Insulin family;Insulin family;Insulin-related peptide;Insulin-like;Insulin-like;Insulin-like superfamily
[UP]	g9197	4.06687	2.02392	4.07046	0.00585489	0.0395837	7.59443	gi|193664531|ref|XP_001948787.1|PREDICTED: glucose dehydrogenase [FAD, quinone] [Acyrthosiphon pisum]/gi|641674954|ref|XP_008186873.1|PREDICTED: glucose dehydrogenase [FAD, quinone] [Acyrthosiphon pisum];gi|985392860|ref|XP_015363752.1|PREDICTED: glucose dehydrogenase [FAD, quinone]-like [Diuraphis noxia]/gi|985392862|ref|XP_015363753.1|PREDICTED: glucose dehydrogenase [FAD, quinone]-like [Diurap…	Glucose-methanol-choline oxidoreductase;Glucose-methanol-choline oxidoreductase, N-terminal;FAD/NAD(P)-binding domain superfamily;FAD/NAD(P)-binding domain superfamily;Glucose Oxidase, domain 2;Glucose Oxidase, domain 2;Glucose-methanol-choline oxidoreduc
[UP]	g704	4.06475	2.02317	4.33881	0.000697569	0.00772408	11.4957		Immunoglobulin-like domain superfamily;Immunoglobulin-like domain superfamily
[UP]	g15988	4.05541	2.01985	4.91607	1.60644e-05	0.000323112	18.6068
[UP]	g7259	4.0532	2.01906	3.73584	0.00350868	0.0269696	8.52206	gi|939648316|ref|XP_014273711.1|PREDICTED: hemicentin-2-like [Halyomorpha halys];gi|817077659|ref|XP_012261168.1|PREDICTED: Down syndrome cell adhesion molecule-like protein 1 [Athalia rosae]/gi|817077661|ref|XP_012261169.1|PREDICTED: Down syndrome cell adhesion molecule-like protein 1 [Athalia rosae];gi|805768584|ref|XP_012135905.1|PREDICTED: contactin-5 isoform X2 [Megachile rotundata];gi|38385…	Immunoglobulin-like fold;Immunoglobulin I-set;Immunoglobulin I-set;Immunoglobulin I-set;Immunoglobulin-like domain;Immunoglobulin-like domain;Immunoglobulin-like domain superfamily
[UP]	g7853	4.02507	2.00901	3.82533	0.0067204	0.043623	7.34622
[UP]	g14362	4.02224	2.008	3.82129	0.00354207	0.0271615	8.50482	gi|662184878|ref|XP_008474224.1|PREDICTED: D-3-phosphoglycerate dehydrogenase [Diaphorina citri];gi|332018401|gb|EGI58995.1|D-3-phosphoglycerate dehydrogenase [Acromyrmex echinatior];gi|746867384|ref|XP_011064787.1|PREDICTED: D-3-phosphoglycerate dehydrogenase [Acromyrmex echinatior];gi|1009390138|gb|KYN11832.1|D-3-phosphoglycerate dehydrogenase [Trachymyrmex cornetzi];gi|815768291|ref|XP_0122303…	Isocitrate dehydrogenase kinasephosphatase;Isocitrate dehydrogenase kinasephosphatase
[UP]	g18606	4.02219	2.00798	6.0404	1.24516e-09	7.86696e-08	36.8973		Harbinger transposase-derived nuclease domain;Harbinger transposase-derived nuclease domain;Harbinger transposase-derived nuclease domain
[UP]	g15706	4.00748	2.0027	5.04037	1.89498e-05	0.000371864	18.292	gi|662221288|ref|XP_008484828.1|PREDICTED: uncharacterized protein LOC103521494, partial [Diaphorina citri];gi|662205691|ref|XP_008476270.1|PREDICTED: uncharacterized protein LOC103513235 [Diaphorina citri];gi|662193232|ref|XP_008469513.1|PREDICTED: uncharacterized protein LOC103506868 [Diaphorina citri];gi|780617877|ref|XP_011701425.1|PREDICTED: uncharacterized protein LOC105458063 [Wasmannia au…	ELO family
[UP]	g14328	4.00469	2.00169	5.21127	8.99786e-06	0.000196429	19.7132	gi|970909261|ref|XP_015120756.1|PREDICTED: uncharacterized protein LOC107043686 [Diachasma alloeum];gi|861605473|gb|KMQ84360.1|zinc knuckle protein [Lasius niger];gi|861591367|gb|KMQ82820.1|integrase core domain protein [Lasius niger];gi|675366440|gb|KFM59342.1|Retrovirus-related Pol polyprotein from transposon TNT 1-94, partial [Stegodyphus mimosarum];gi|391336711|ref|XP_003742722.1|PREDICTED: u…	Transmembrane protein 35A;Zinc finger, CCHC-type superfamily
[UP]	g20894	3.99637	1.99869	6.59819	7.07136e-12	6.41563e-10	47.0076		NAD(P)-binding domain superfamily;NAD(P)-binding domain superfamily
[UP]	g8031	3.99577	1.99847	5.24335	3.04257e-06	7.76844e-05	21.7895	gi|262401107|gb|ACY66456.1|protein FAM60A (Tera protein) family with sequence similarity 60 member A-like protein [Scylla paramamosain];gi|820843751|ref|XP_012340079.1|PREDICTED: protein FAM60A [Apis florea];gi|936689493|ref|XP_014222724.1|PREDICTED: protein FAM60A [Trichogramma pretiosum]/gi|936689495|ref|XP_014222725.1|PREDICTED: protein FAM60A [Trichogramma pretiosum]/gi|936689497|ref|XP_01422…	SIN3-HDAC complex-associated factor;SIN3-HDAC complex-associated factor;SIN3-HDAC complex-associated factor
[UP]	g10702	3.99312	1.99752	4.19852	0.00315386	0.0247863	8.71625	gi|646696795|gb|KDR08835.1|Stress protein DDR48 [Zootermopsis nevadensis];gi|302696913|ref|XP_003038135.1|hypothetical protein SCHCODRAFT_255145 [Schizophyllum commune H4-8]/gi|1018738386|sp|D8PJU0.1|VELB_SCHCMRecName: Full=Velvet complex subunit B/gi|300111832|gb|EFJ03233.1|hypothetical protein SCHCODRAFT_255145 [Schizophyllum commune H4-8];gi|747080910|ref|XP_011087721.1|PREDICTED: uncharacteri…	Zinc finger, FYVE/PHD-type;Zinc finger, FYVE/PHD-type
[UP]	g11231	3.99137	1.99688	6.41283	1.84349e-09	1.12502e-07	36.1325	gi|985385839|ref|XP_015366399.1|PREDICTED: ATP-binding cassette sub-family G member 1-like [Diuraphis noxia];gi|193624616|ref|XP_001952483.1|PREDICTED: ATP-binding cassette sub-family G member 4-like [Acyrthosiphon pisum];gi|646695438|gb|KDR08336.1|ATP-binding cassette sub-family G member 4 [Zootermopsis nevadensis];gi|909563381|ref|XP_013136906.1|PREDICTED: ATP-binding cassette sub-family G memb…	ABC transporter-like;ABC-2 type transporter;ABC-2 type transporter;ABC-2 type transporter;ABC-2 type transporter;ABC-2 type transporter;ABC-2 type transporter;ABC transporter-like;ABC transporter-like;P-loop containing nucleoside triphosphate hydrolase
[UP]	g7763	3.98666	1.99518	4.34002	0.000457358	0.00552776	12.282	gi|1009566263|ref|XP_015915567.1|PREDICTED: uncharacterized protein LOC107445642 [Parasteatoda tepidariorum];gi|170068745|ref|XP_001868982.1|conserved hypothetical protein [Culex quinquefasciatus]/gi|167864739|gb|EDS28122.1|conserved hypothetical protein [Culex quinquefasciatus];gi|828216069|ref|XP_012560185.1|PREDICTED: uncharacterized protein LOC105846225 [Hydra vulgaris];gi|221115973|ref|XP_00…	DDE superfamily endonuclease domain;DDE superfamily endonuclease domain;DDE superfamily endonuclease domain;DDE superfamily endonuclease domain
[UP]	g11607	3.97861	1.99227	11.1018	4.72818e-20	1.55461e-17	84.0897	gi|817074339|ref|XP_012259354.1|PREDICTED: titin-like [Athalia rosae];gi|998513671|ref|XP_015517477.1|PREDICTED: uncharacterized protein LOC107222573 [Neodiprion lecontei];gi|954544015|ref|XP_014609860.1|PREDICTED: uncharacterized protein LOC106789849 [Polistes canadensis];gi|805799281|ref|XP_012144080.1|PREDICTED: titin-like [Megachile rotundata];gi|752889353|ref|XP_011262621.1|PREDICTED: unchar…	Immunoglobulin-like fold;Immunoglobulin-like fold;Immunoglobulin-like fold;Immunoglobulin-like fold;Immunoglobulin-like fold;Fibronectin type III;Immunoglobulin I-set;Immunoglobulin-like fold;Fibrinogen binding protein;Immunoglobulin-like fold;Immunoglobu
[UP]	g17053	3.97722	1.99176	6.15329	3.72222e-09	2.0895e-07	34.7638
[UP]	g8394	3.96246	1.9864	4.89746	0.000782003	0.00836577	11.2835	gi|478255821|gb|ENN76029.1|hypothetical protein YQE_07404, partial [Dendroctonus ponderosae]/gi|546680481|gb|ERL90747.1|hypothetical protein D910_08094, partial [Dendroctonus ponderosae];gi|662216958|ref|XP_008482439.1|PREDICTED: uncharacterized protein LOC103519132, partial [Diaphorina citri];gi|985405709|ref|XP_015369645.1|PREDICTED: GTP-binding protein GEM [Diuraphis noxia]/gi|985405754|ref|XP…	FAM98;FAM98;FAM98
[UP]	g6987	3.95642	1.98419	5.67206	1.54733e-08	7.39732e-07	31.993	gi|795013618|ref|XP_011883596.1|PREDICTED: uncharacterized protein LOC105570767 isoform X1 [Vollenhovia emeryi];gi|759051737|ref|XP_011334992.1|PREDICTED: LOW QUALITY PROTEIN: uncharacterized protein LOC105277939, partial [Cerapachys biroi];gi|795008806|ref|XP_011858998.1|PREDICTED: uncharacterized protein LOC105556508, partial [Vollenhovia emeryi];gi|751235657|ref|XP_011171619.1|PREDICTED: uncha…	Transposase protein;Transposase protein;Transposase protein
[UP]	g5642	3.94406	1.97968	6.91133	2.57497e-11	2.05373e-09	44.476	gi|817211550|ref|XP_012281917.1|PREDICTED: uncharacterized protein LOC105700556 [Orussus abietinus];gi|815926697|ref|XP_012247909.1|PREDICTED: uncharacterized protein LOC100744865 isoform X2 [Bombus impatiens];gi|808113737|ref|XP_012165438.1|PREDICTED: uncharacterized protein LOC100642914 isoform X2 [Bombus terrestris];gi|820854416|ref|XP_012344522.1|PREDICTED: uncharacterized protein LOC10086570…	WW domain;WW domain;WW domain;WW domain;WW domain;WW domain;WW domain;WW domain;WW domain;WW domain;Ubiquitin system component Cue;Ubiquitin system component Cue;WW domain;WW domain;WW domain;WW domain superfamily;UBA-like superfamily
[UP]	g7901	3.93332	1.97575	5.56082	5.11904e-07	1.64289e-05	25.2184	gi|936700426|ref|XP_014228178.1|PREDICTED: cuticle protein 7-like [Trichogramma pretiosum];gi|195491673|ref|XP_002093663.1|uncharacterized protein Dyak_GE20636 [Drosophila yakuba]/gi|194179764|gb|EDW93375.1|uncharacterized protein Dyak_GE20636 [Drosophila yakuba];gi|194866336|ref|XP_001971859.1|uncharacterized protein Dere_GG14209 [Drosophila erecta]/gi|190653642|gb|EDV50885.1|uncharacterized pro…	Insect cuticle protein;Insect cuticle protein;Insect cuticle protein;Insect cuticle protein
[UP]	g4558	3.92926	1.97426	9.27147	1.04238e-18	2.94628e-16	77.9772	gi|939656907|ref|XP_014276771.1|PREDICTED: serine-rich adhesin for platelets-like isoform X4 [Halyomorpha halys];gi|939656905|ref|XP_014276770.1|PREDICTED: serine-rich adhesin for platelets-like isoform X3 [Halyomorpha halys];gi|939656903|ref|XP_014276769.1|PREDICTED: serine-rich adhesin for platelets-like isoform X2 [Halyomorpha halys];gi|939656899|ref|XP_014276768.1|PREDICTED: serine-rich adhes…	Modulator of smoothened protein;Modulator of smoothened protein;Modulator of smoothened protein;Modulator of smoothened protein;Modulator of smoothened protein;Modulator of smoothened protein
[UP]	g20867	3.91714	1.9698	6.71479	5.46294e-09	2.97342e-07	34.0171	gi|943952375|ref|XP_014359042.1|PREDICTED: uncharacterized protein LOC106707647, partial [Papilio machaon];gi|193713745|ref|XP_001946172.1|PREDICTED: alpha-tocopherol transfer protein-like [Acyrthosiphon pisum];gi|985388364|ref|XP_015378737.1|PREDICTED: alpha-tocopherol transfer protein-like [Diuraphis noxia]/gi|985388366|ref|XP_015378738.1|PREDICTED: alpha-tocopherol transfer protein-like [Diura…	CRAL-TRIO lipid binding domain;CRAL-TRIO lipid binding domain superfamily;CRAL-TRIO lipid binding domain superfamily;CRAL-TRIO lipid binding domain superfamily;CRAL-TRIO lipid binding domain superfamily;CRAL-TRIO lipid binding domain;CRAL-TRIO lipid bindi
[UP]	g9112	3.91432	1.96876	4.71226	0.000272016	0.00361291	13.2539	gi|646721135|gb|KDR22605.1|Activating signal cointegrator 1 complex subunit 3 [Zootermopsis nevadensis];gi|762118868|ref|XP_011442328.1|PREDICTED: activating signal cointegrator 1 complex subunit 3-like [Crassostrea gigas];gi|957819020|ref|XP_014672686.1|PREDICTED: activating signal cointegrator 1 complex subunit 3-like [Priapulus caudatus];gi|918332847|gb|KOF95860.1|hypothetical protein OCBIM_22…	C2 domain superfamily;Sec63 domain;Sec63 domain;Sec63 domain;Immunoglobulin E-set
[UP]	g5207	3.90846	1.9666	4.31888	0.00387047	0.029098	8.34361		Protein-tyrosine phosphatase-like;Protein-tyrosine phosphatase-like;Protein-tyrosine phosphatase-like
[UP]	g20834	3.89244	1.96067	4.52304	0.00193505	0.0170358	9.61015	gi|637243836|ref|XP_008101116.1|PREDICTED: LOW QUALITY PROTEIN: G2/M phase-specific E3 ubiquitin-protein ligase [Anolis carolinensis];gi|505848782|ref|XP_004617848.1|PREDICTED: G2/M phase-specific E3 ubiquitin-protein ligase [Sorex araneus];gi|395838265|ref|XP_003792038.1|PREDICTED: G2/M phase-specific E3 ubiquitin-protein ligase [Otolemur garnettii];gi|585674203|ref|XP_006890028.1|PREDICTED: G2/…	HECT, E3 ligase catalytic domain
[UP]	g21207	3.87606	1.95459	3.97725	0.00475246	0.0341055	7.97131
[UP]	g12293	3.87442	1.95398	4.27737	0.00220475	0.0188639	9.37075	gi|939260840|ref|XP_014250296.1|PREDICTED: zinc finger protein 287 [Cimex lectularius];gi|646722174|gb|KDR23264.1|hypothetical protein L798_15123, partial [Zootermopsis nevadensis];gi|242024237|ref|XP_002432535.1|zinc finger protein c2h2, putative [Pediculus humanus corporis]/gi|212517987|gb|EEB19797.1|zinc finger protein c2h2, putative [Pediculus humanus corporis];gi|641677833|ref|XP_008187935.1…	Zinc finger C2H2 superfamily;Zinc finger C2H2 superfamily;Zinc finger C2H2 superfamily;Zinc finger C2H2 superfamily;Zinc finger C2H2 superfamily;Zinc finger C2H2 superfamily;Zinc finger C2H2 superfamily;Zinc finger C2H2 superfamily;Zinc finger C2H2-type;Z
[UP]	g20968	3.87041	1.95249	4.23618	0.0042681	0.0312277	8.16608	gi|665786062|ref|XP_008550481.1|PREDICTED: ceramide synthase 6 [Microplitis demolitor]/gi|665786064|ref|XP_008550490.1|PREDICTED: ceramide synthase 6 [Microplitis demolitor]/gi|665786066|ref|XP_008550498.1|PREDICTED: ceramide synthase 6 [Microplitis demolitor];gi|572269554|ref|XP_006612793.1|PREDICTED: ceramide synthase 6-like isoform X1 [Apis dorsata]/gi|572269556|ref|XP_006612794.1|PREDICTED: c…	TRAM/LAG1/CLN8 homology domain;Sphingosine N-acyltransferase Lag1/Lac1-like;Sphingosine N-acyltransferase Lag1/Lac1-like;Sphingosine N-acyltransferase Lag1/Lac1-like;TRAM/LAG1/CLN8 homology domain;Homeobox domain
[UP]	g6452	3.86219	1.94942	4.70959	0.000312362	0.00407487	12.9948	gi|242024780|ref|XP_002432804.1|conserved hypothetical protein [Pediculus humanus corporis]/gi|212518313|gb|EEB20066.1|conserved hypothetical protein [Pediculus humanus corporis];gi|646704645|gb|KDR12724.1|hypothetical protein L798_12516 [Zootermopsis nevadensis];gi|939267185|ref|XP_014253700.1|PREDICTED: putative leucine-rich repeat-containing protein DDB_G0290503 [Cimex lectularius]/gi|93926718…	HAD-like superfamily;HAD-like superfamily;HAD-like superfamily
[UP]	g6605	3.85779	1.94777	7.58158	4.03802e-14	5.42137e-12	57.15	gi|646717528|gb|KDR20355.1|Elongation of very long chain fatty acids protein 1 [Zootermopsis nevadensis];gi|768438185|ref|XP_011560663.1|PREDICTED: elongation of very long chain fatty acids protein AAEL008004-like [Plutella xylostella];gi|642929787|ref|XP_008195976.1|PREDICTED: elongation of very long chain fatty acids protein AAEL008004 [Tribolium castaneum]/gi|270009529|gb|EFA05977.1|Elongation…	ELO family;ELO family;ELO family
[UP]	g6028	3.85623	1.94719	4.67965	0.00105023	0.0104656	10.7368	gi|939263228|ref|XP_014251568.1|PREDICTED: hormone receptor 4-like isoform X2 [Cimex lectularius];gi|939263226|ref|XP_014251567.1|PREDICTED: hormone receptor 4-like isoform X1 [Cimex lectularius];gi|939263230|ref|XP_014251569.1|PREDICTED: hormone receptor 4-like isoform X3 [Cimex lectularius];gi|939683917|ref|XP_014286562.1|PREDICTED: hormone receptor 4 isoform X5 [Halyomorpha halys];gi|939683914…	Nuclear hormone receptor;Zinc finger, nuclear hormone receptor-type;Zinc finger, nuclear hormone receptor-type;Nuclear hormone receptor, ligand-binding domain;Zinc finger, NHR/GATA-type;Zinc finger, NHR/GATA-type;Zinc finger, NHR/GATA-type;Zinc finger, NH
[UP]	g22245	3.85125	1.94533	6.27818	2.51546e-12	2.50164e-10	49.0341	gi|449667614|ref|XP_002166962.2|PREDICTED: cathepsin B-like [Hydra vulgaris];gi|939250264|ref|XP_014244687.1|PREDICTED: cathepsin B-like [Cimex lectularius];gi|985412175|ref|XP_015371585.1|PREDICTED: cathepsin B-like cysteine proteinase 4 [Diuraphis noxia];gi|49036806|gb|AAT48984.1|cathepsin B-like proteinase [Triatoma sordida];gi|939250036|ref|XP_014244565.1|PREDICTED: cathepsin B-like [Cimex le…	Peptidase C1A, papain C-terminal;Peptidase C1A, papain C-terminal;Peptidase C1A, papain C-terminal;Peptidase C1A, papain C-terminal;Peptidase C1A;Papain-like cysteine peptidase superfamily
[UP]	g19389	3.85114	1.94529	5.6577	4.38541e-08	1.86913e-06	29.9711	gi|998498117|ref|XP_015524869.1|PREDICTED: receptor-type guanylate cyclase daf-11 [Neodiprion lecontei];gi|808121127|ref|XP_012163956.1|PREDICTED: uncharacterized protein LOC100646059 isoform X2 [Bombus terrestris];gi|815922435|ref|XP_012246039.1|PREDICTED: uncharacterized protein LOC100747065 isoform X3 [Bombus impatiens];gi|939637083|ref|XP_014300852.1|PREDICTED: receptor-type guanylate cyclase…	Haem NO binding associated;Nucleotide cyclase;Nucleotide cyclase;Nucleotide cyclase;Adenylyl cyclase class-3/4/guanylyl cyclase;Nucleotide cyclase
[UP]	g20773	3.84782	1.94404	4.21734	0.00447025	0.0323977	8.08219		Armadillo-type fold;Armadillo-type fold
[UP]	g549	3.84092	1.94145	5.1366	1.25724e-05	0.00026136	19.0743	gi|91088125|ref|XP_970460.1|PREDICTED: neuferricin [Tribolium castaneum]/gi|270012113|gb|EFA08561.1|Neuferricin homolog-like Protein [Tribolium castaneum];gi|646722129|gb|KDR23232.1|Cytochrome b5 domain-containing protein 2, partial [Zootermopsis nevadensis];gi|242003600|ref|XP_002422791.1|conserved hypothetical protein [Pediculus humanus corporis]/gi|212505649|gb|EEB10053.1|conserved hypothetica…	Cytochrome b5-like heme/steroid binding domain;Cytochrome b5-like heme/steroid binding domain superfamily;Cytochrome b5-like heme/steroid binding domain superfamily;Cytochrome b5-like heme/steroid binding domain superfamily;Cytochrome b5-like heme/steroid
[UP]	g12269	3.8405	1.94129	5.16612	9.43174e-07	2.7729e-05	24.0408	gi|357618507|gb|EHJ71459.1|hypothetical protein KGM_18910 [Danaus plexippus];gi|449685516|ref|XP_004210915.1|PREDICTED: uncharacterized protein LOC101236834, partial [Hydra vulgaris];gi|768443546|ref|XP_011563593.1|PREDICTED: uncharacterized protein LOC105393516 [Plutella xylostella];gi|641657266|ref|XP_003242632.2|PREDICTED: uncharacterized protein LOC100575723 [Acyrthosiphon pisum];gi|443695099…	P-loop containing nucleoside triphosphate hydrolase;P-loop containing nucleoside triphosphate hydrolase;P-loop containing nucleoside triphosphate hydrolase;P-loop containing nucleoside triphosphate hydrolase
[UP]	g17007	3.82506	1.93548	4.03516	0.0027661	0.0223158	8.95567	gi|549129986|dbj|BAO00941.1|cardioacceleratory peptide 2b splicing variant b [Nilaparvata lugens];gi|817084715|ref|XP_012265014.1|PREDICTED: uncharacterized protein LOC105691247 isoform X1 [Athalia rosae]	HTH CenpB-type DNA-binding domain;HTH CenpB-type DNA-binding domain
[UP]	g408	3.82428	1.93519	5.44009	7.61908e-07	2.32924e-05	24.4518
[UP]	g10033	3.81652	1.93226	4.74412	4.73952e-05	0.000815795	16.5496	gi|939234789|ref|XP_014246988.1|PREDICTED: uncharacterized protein LOC106665229 [Cimex lectularius]/gi|939234791|ref|XP_014246997.1|PREDICTED: uncharacterized protein LOC106665229 [Cimex lectularius];gi|260799808|ref|XP_002594876.1|hypothetical protein BRAFLDRAFT_86044 [Branchiostoma floridae]/gi|229280113|gb|EEN50887.1|hypothetical protein BRAFLDRAFT_86044 [Branchiostoma floridae];gi|390345072|r…	PAN/Apple domain;PAN/Apple domain;PAN/Apple domain;PAN/Apple domain;PAN/Apple domain;Zinc finger C2H2-type;Zinc finger C2H2-type;Zinc finger C2H2 superfamily
[UP]	g7093	3.81613	1.93211	9.1321	1.31463e-17	3.06957e-15	72.9726	gi|641661615|ref|XP_003243797.2|PREDICTED: major facilitator superfamily domain-containing protein 12-like [Acyrthosiphon pisum]/gi|641661617|ref|XP_008181948.1|PREDICTED: major facilitator superfamily domain-containing protein 12-like [Acyrthosiphon pisum];gi|985412502|ref|XP_015371765.1|PREDICTED: major facilitator superfamily domain-containing protein 12-like [Diuraphis noxia];gi|156544662|ref…	Phospholipid/glycerol acyltransferase;Phospholipid/glycerol acyltransferase;Phospholipid/glycerol acyltransferase;Phospholipid/glycerol acyltransferase;Major facilitator superfamily domain;MFS transporter superfamily
[UP]	g407	3.81256	1.93076	6.94385	1.36175e-12	1.43394e-10	50.2381	gi|823267528|ref|XP_012466452.1|PREDICTED: uncharacterized protein LOC105785068, partial [Gossypium raimondii];gi|823267078|ref|XP_012466213.1|PREDICTED: uncharacterized protein LOC105784837 [Gossypium raimondii]
[UP]	g8102	3.8079	1.929	5.56118	1.04884e-05	0.00022393	19.4203	gi|321471439|gb|EFX82412.1|hypothetical protein DAPPUDRAFT_316749 [Daphnia pulex];gi|568252664|gb|ETN61958.1|lipase 1 precursor [Anopheles darlingi];gi|1004400954|gb|KYB28090.1|Lipase 1-like Protein [Tribolium castaneum];gi|91081417|ref|XP_973063.1|PREDICTED: lipase 1-like [Tribolium castaneum];gi|768443462|ref|XP_011563547.1|PREDICTED: lipase 3-like [Plutella xylostella]	Alpha/beta hydrolase fold-1;Alpha/Beta hydrolase fold;Alpha/Beta hydrolase fold;Alpha/Beta hydrolase fold;Alpha/Beta hydrolase fold;Alpha/Beta hydrolase fold;Alpha/Beta hydrolase fold
[UP]	g19953	3.80616	1.92833	3.71374	0.00583987	0.039535	7.59906
[UP]	g16463	3.80149	1.92656	5.1179	4.29666e-05	0.000747554	16.7356	gi|998500404|ref|XP_015510141.1|PREDICTED: membrane-bound alkaline phosphatase-like [Neodiprion lecontei];gi|1000746400|ref|XP_015595975.1|PREDICTED: membrane-bound alkaline phosphatase-like isoform X5 [Cephus cinctus];gi|998500694|ref|XP_015510301.1|PREDICTED: membrane-bound alkaline phosphatase-like [Neodiprion lecontei];gi|328720212|ref|XP_001943482.2|PREDICTED: membrane-bound alkaline phospha…	Alkaline phosphatase-like, alpha/beta/alpha;Alkaline phosphatase;Alkaline phosphatase;Alkaline phosphatase;Alkaline phosphatase;Alkaline phosphatase;Alkaline-phosphatase-like, core domain superfamily
[UP]	g19217	3.79305	1.92336	6.02711	3.50853e-06	8.77302e-05	21.5162	gi|472252532|gb|AGI27064.1|GTP-binding protein LepA [Candidatus Portiera aleyrodidarum TV]/gi|765097738|emb|CEI59026.1|Elongation factor 4 [Candidatus Portiera aleyrodidarum];gi|765098287|emb|CEL12327.1|Elongation factor 4 [Candidatus Portiera aleyrodidarum];gi|765098008|emb|CEI58622.1|Elongation factor 4 [Candidatus Portiera aleyrodidarum];gi|504708029|ref|WP_014895131.1|elongation factor 4 [Can…	Transcription factor, GTP-binding domain;Aminotransferase class-III;Aminotransferase class-III;Transcription factor, GTP-binding domain;Elongation factor 4;Pyridoxal phosphate-dependent transferase, major domain;Pyridoxal phosphate-dependent transferase,
[UP]	g19812	3.7717	1.91522	5.09493	0.000125028	0.00187554	14.7153	gi|939252974|ref|XP_014246143.1|PREDICTED: calcium-dependent secretion activator isoform X5 [Cimex lectularius];gi|939678192|ref|XP_014284741.1|PREDICTED: calcium-dependent secretion activator isoform X2 [Halyomorpha halys];gi|939252968|ref|XP_014246140.1|PREDICTED: calcium-dependent secretion activator isoform X2 [Cimex lectularius];gi|939252970|ref|XP_014246141.1|PREDICTED: calcium-dependent se…	Calcium-dependent secretion activator domain;PH-like domain superfamily;Pleckstrin homology domain;Pleckstrin homology domain;Pleckstrin homology domain;Pleckstrin homology domain;Pleckstrin homology domain;Calcium-dependent secretion activator;Munc13 hom
[UP]	g3466	3.76719	1.91349	5.78782	2.96407e-07	1.02697e-05	26.273	gi|913295678|ref|XP_013199981.1|PREDICTED: uncharacterized protein LOC106142669 isoform X1 [Amyelois transitella];gi|966708716|gb|KTG40954.1|hypothetical protein cypCar_00043689, partial [Cyprinus carpio];gi|443721210|gb|ELU10610.1|hypothetical protein CAPTEDRAFT_191104 [Capitella teleta];gi|405956471|gb|EKC23058.1|hypothetical protein CGI_10000734 [Crassostrea gigas];gi|405952974|gb|EKC20717.1|h…	Protein kinase-like domain superfamily;Protein kinase-like domain superfamily;Protein kinase-like domain superfamily
[UP]	g11290	3.75883	1.91028	7.39818	1.14198e-13	1.39382e-11	55.1061	gi|755964629|ref|XP_011304913.1|PREDICTED: uncharacterized protein LOC105267625 [Fopius arisanus];gi|665793222|ref|XP_008544247.1|PREDICTED: uncharacterized protein LOC103568968, partial [Microplitis demolitor];gi|158288076|ref|XP_309954.4|AGAP011553-PA [Anopheles gambiae str. PEST]/gi|157019300|gb|EAA05719.4|AGAP011553-PA [Anopheles gambiae str. PEST];gi|170032000|ref|XP_001843871.1|conserved hy…	Zinc finger C2H2 superfamily;Zinc finger C2H2 superfamily;Zinc finger C2H2 superfamily;Zinc finger C2H2 superfamily
[UP]	g11695	3.75844	1.91013	5.42398	8.91006e-06	0.000195041	19.7319	gi|328701837|ref|XP_001944504.2|PREDICTED: facilitated trehalose transporter Tret1-like [Acyrthosiphon pisum];gi|985391748|ref|XP_015363132.1|PREDICTED: facilitated trehalose transporter Tret1-like [Diuraphis noxia];gi|646710136|gb|KDR15737.1|Solute carrier family 2, facilitated glucose transporter member 8 [Zootermopsis nevadensis];gi|662205745|ref|XP_008476300.1|PREDICTED: facilitated trehalose…	Major facilitator, sugar transporter-like;Major facilitator, sugar transporter-like;Major facilitator, sugar transporter-like;Major facilitator, sugar transporter-like;Major facilitator superfamily domain;Major facilitator superfamily domain;MFS trans
[UP]	g6932	3.74083	1.90336	4.63477	0.00018993	0.00266493	13.9282	gi|347963518|ref|XP_001237316.2|AGAP000277-PA [Anopheles gambiae str. PEST]/gi|333467160|gb|EAU77297.2|AGAP000277-PA [Anopheles gambiae str. PEST];gi|662197730|ref|XP_008471958.1|PREDICTED: EF-hand calcium-binding domain-containing protein 1 [Diaphorina citri]	Immunoglobulin E-set
[UP]	g12366	3.73207	1.89998	4.53598	0.00034353	0.00439604	12.8167		Molybdopterin cofactor biosynthesis C (MoaC) domain superfamily;Molybdopterin cofactor biosynthesis C (MoaC) domain superfamily
[UP]	g2234	3.73163	1.89981	5.23053	2.09072e-05	0.000405337	18.1048		Metalloenzyme, LuxS/M16 peptidase-like;Metalloenzyme, LuxS/M16 peptidase-like
[UP]	g6283	3.72654	1.89784	5.85184	2.41075e-05	0.000458555	17.8337
[UP]	g3450	3.7261	1.89767	6.26591	1.26928e-11	1.09355e-09	45.8613	gi|998502251|ref|XP_015511169.1|PREDICTED: uncharacterized protein LOC107217959 [Neodiprion lecontei];gi|1004400809|gb|KYB28001.1|hypothetical protein TcasGA2_TC032833 [Tribolium castaneum];gi|939683541|ref|XP_014286436.1|PREDICTED: uncharacterized protein LOC106687209 [Halyomorpha halys];gi|951522870|ref|XP_014488265.1|PREDICTED: uncharacterized protein LOC106751726 [Dinoponera quadriceps];gi|64…	Cytochrome P450;Cytochrome P450, E-class, group I;Cytochrome P450 superfamily;Cytochrome P450;Cytochrome P450;Cytochrome P450 superfamily;Cytochrome P450 superfamily
[UP]	g18147	3.7206	1.89554	4.85593	0.000473483	0.00566485	12.2173		TCP-1-like chaperonin intermediate domain superfamily;TCP-1-like chaperonin intermediate domain superfamily
[UP]	g22239	3.7188	1.89484	5.56939	6.51405e-09	3.47509e-07	33.6748	gi|939250264|ref|XP_014244687.1|PREDICTED: cathepsin B-like [Cimex lectularius];gi|939250036|ref|XP_014244565.1|PREDICTED: cathepsin B-like [Cimex lectularius];gi|501299232|dbj|BAN21476.1|cathepsin B, partial [Riptortus pedestris];gi|939249674|ref|XP_014244371.1|PREDICTED: cathepsin B-like [Cimex lectularius];gi|501299181|dbj|BAN21466.1|cathepsin B, partial [Riptortus pedestris]	Peptidase C1A, papain C-terminal;Peptidase C1A, papain C-terminal;Peptidase C1A;Peptidase C1A;Papain-like cysteine peptidase superfamily
[UP]	g20795	3.71723	1.89423	4.6684	0.00159053	0.0145845	9.97068	gi|831318873|ref|XP_012692202.1|PREDICTED: cathepsin L1-like [Clupea harengus];gi|357216861|gb|AET71138.1|cysteine peptidase isoform b [Sphenophorus levis];gi|217323618|gb|ACK38176.1|midgut cysteine peptidase, partial [Sphenophorus levis];gi|567212190|ref|XP_006410552.1|hypothetical protein EUTSA_v10016878mg [Eutrema salsugineum]/gi|557111721|gb|ESQ52005.1|hypothetical protein EUTSA_v10016878mg […	Peptidase C1A, papain C-terminal;Peptidase C1A, papain C-terminal;Cathepsin propeptide inhibitor domain (I29);Cathepsin propeptide inhibitor domain (I29);Peptidase C1A, papain C-terminal;Peptidase C1A, papain C-terminal;Peptidase C1A, papain C-terminal;Pe
[UP]	g10883	3.71014	1.89148	5.55314	2.88185e-06	7.39324e-05	21.8937	gi|939259422|ref|XP_014249535.1|PREDICTED: carboxypeptidase N subunit 2-like [Cimex lectularius];gi|646696269|gb|KDR08672.1|Insulin-like growth factor-binding protein complex acid labile chain [Zootermopsis nevadensis];gi|939679143|ref|XP_014285049.1|PREDICTED: leucine-rich repeat-containing protein 15-like [Halyomorpha halys];gi|662194820|ref|XP_008470374.1|PREDICTED: leucine-rich repeat-contain…	Winged helix DNA-binding domain superfamily;Leucine-rich repeat domain superfamily;Leucine-rich repeat;Leucine-rich repeat domain superfamily;Leucine-rich repeat domain superfamily;Leucine-rich repeat;Leucine-rich repeat;Leucine-rich repeat;Leucine-rich r
[UP]	g11919	3.69173	1.8843	8.35552	4.03113e-16	7.82477e-14	66.2209
[UP]	g1522	3.67972	1.8796	4.09814	0.00390192	0.0292799	8.3289	gi|646710108|gb|KDR15728.1|THO complex subunit 7-like protein [Zootermopsis nevadensis]
[UP]	g19546	3.67235	1.8767	4.66817	0.000635305	0.00718273	11.6696	gi|240849065|ref|NP_001155683.1|alpha-tocopherol transfer protein-like [Acyrthosiphon pisum]/gi|641658123|ref|XP_008180609.1|PREDICTED: alpha-tocopherol transfer protein-like isoform X1 [Acyrthosiphon pisum]/gi|239789551|dbj|BAH71392.1|ACYPI006869 [Acyrthosiphon pisum];gi|985409637|ref|XP_015370225.1|PREDICTED: alpha-tocopherol transfer protein-like [Diuraphis noxia]/gi|985409639|ref|XP_015370226…	HECT, E3 ligase catalytic domain;CRAL-TRIO lipid binding domain superfamily;CRAL-TRIO lipid binding domain;CRAL-TRIO lipid binding domain;CRAL-TRIO lipid binding domain;CRAL-TRIO lipid binding domain;CRAL-TRIO lipid binding domain;CRAL-TRIO lipid binding
[UP]	g6653	3.67203	1.87658	4.30252	0.00118698	0.011527	10.5105		Palmitoyltransferase, DHHC domain
[UP]	g1690	3.66775	1.8749	6.34813	3.0026e-09	1.74011e-07	35.1822	gi|755953970|ref|XP_011302612.1|PREDICTED: probable G-protein coupled receptor 158 [Fopius arisanus];gi|826499922|ref|XP_012541808.1|PREDICTED: probable G-protein coupled receptor 158, partial [Monomorium pharaonis];gi|766920471|ref|XP_011504708.1|PREDICTED: probable G-protein coupled receptor CG31760 [Ceratosolen solmsi marchali];gi|345489428|ref|XP_001604566.2|PREDICTED: probable G-protein coup…	GPCR family 3, C-terminal;GPCR family 3, C-terminal;GPCR family 3, C-terminal
[UP]	g3441	3.6677	1.87487	4.38507	0.000681631	0.00757885	11.5387	gi|795011091|ref|XP_011870776.1|PREDICTED: uncharacterized protein LOC105563636, partial [Vollenhovia emeryi];gi|751239627|ref|XP_011173810.1|PREDICTED: uncharacterized protein LOC105205974, partial [Solenopsis invicta];gi|751234776|ref|XP_011171137.1|PREDICTED: 52 kDa repressor of the inhibitor of the protein kinase-like [Solenopsis invicta];gi|751208737|ref|XP_011156992.1|PREDICTED: uncharacter…	THAP-type zinc finger;THAP-type zinc finger;THAP-type zinc finger
[UP]	g16605	3.66391	1.87339	4.95764	0.000590411	0.00680549	11.806	gi|307167151|gb|EFN60896.1|120.7 kDa protein in NOF-FB transposable element, partial [Camponotus floridanus];gi|307169597|gb|EFN62203.1|120.7 kDa protein in NOF-FB transposable element, partial [Camponotus floridanus];gi|307190171|gb|EFN74294.1|120.7 kDa protein in NOF-FB transposable element, partial [Camponotus floridanus];gi|337729657|gb|AEI70330.1|FB-NOF transposable element protein [Drosophi…	MFS transporter superfamily;Papain-like cysteine peptidase superfamily
[UP]	g8713	3.65953	1.87166	4.19843	0.0069404	0.0447334	7.28833	gi|1002571398|ref|XP_015687237.1|PREDICTED: acylphosphatase-2-like [Protobothrops mucrosquamatus];gi|669309616|gb|KFD53103.1|hypothetical protein M513_06017 [Trichuris suis]/gi|669330576|gb|KFD70751.1|hypothetical protein M514_06017 [Trichuris suis]/gi|730372325|gb|KHJ43756.1|acylphosphatase [Trichuris suis];gi|975104285|ref|XP_015267423.1|PREDICTED: acylphosphatase-2-like [Gekko japonicus];gi|66…	Acylphosphatase;Acylphosphatase;Acylphosphatase-like domain;Acylphosphatase-like domain;Acylphosphatase;Acylphosphatase-like domain;Acylphosphatase-like domain superfamily
[UP]	g5188	3.65243	1.86886	7.08258	3.50265e-12	3.39947e-10	48.3848		Actin family
[UP]	g15196	3.65067	1.86816	5.01827	0.000126748	0.00189781	14.6895	gi|646707032|gb|KDR13966.1|hypothetical protein L798_11924 [Zootermopsis nevadensis];gi|641667987|ref|XP_003245361.2|PREDICTED: uncharacterized protein C1orf194 homolog [Acyrthosiphon pisum];gi|478250748|gb|ENN71240.1|hypothetical protein YQE_12167, partial [Dendroctonus ponderosae];gi|546675529|gb|ERL86702.1|hypothetical protein D910_04108 [Dendroctonus ponderosae];gi|951556996|ref|XP_014477903.…	Protein of unknown function DUF3695
[UP]	g2671	3.65029	1.86801	5.80914	2.35663e-07	8.34453e-06	26.716	gi|662196684|ref|XP_008471383.1|PREDICTED: facilitated trehalose transporter Tret1-like [Diaphorina citri];gi|733604602|dbj|BAQ02368.1|sugar transporter [Nilaparvata lugens];gi|939655903|ref|XP_014276402.1|PREDICTED: facilitated trehalose transporter Tret1-like [Halyomorpha halys];gi|939693532|ref|XP_014290831.1|PREDICTED: facilitated trehalose transporter Tret1-like [Halyomorpha halys];gi|939262…	Sugar/inositol transporter;Sugar/inositol transporter;Major facilitator, sugar transporter-like;Major facilitator, sugar transporter-like;Major facilitator, sugar transporter-like;Major facilitator superfamily domain;Major facilitator superfamily domai
[UP]	g3225	3.63755	1.86297	6.01662	1.52571e-08	7.33723e-07	32.0203	gi|952528580|gb|KRT82389.1|hypothetical protein AMK59_3210 [Oryctes borbonicus];gi|752872552|ref|XP_011253520.1|PREDICTED: protein SPT2 homolog [Camponotus floridanus]/gi|307183263|gb|EFN70132.1|Protein SPT2-like protein [Camponotus floridanus];gi|156549354|ref|XP_001601670.1|PREDICTED: protein SPT2 homolog [Nasonia vitripennis];gi|766937617|ref|XP_011501270.1|PREDICTED: protein SPT2 homolog [Cer…	Chromatin SPT2;Chromatin SPT2;Chromatin SPT2;Chromatin SPT2;Chromatin SPT2
[UP]	g7362	3.63315	1.86122	6.17927	3.04832e-09	1.76027e-07	35.1527	gi|646706689|gb|KDR13796.1|PDZ domain-containing protein 2 [Zootermopsis nevadensis];gi|939260121|ref|XP_014249907.1|PREDICTED: uncharacterized protein LOC106666894 [Cimex lectularius]/gi|939260123|ref|XP_014249908.1|PREDICTED: uncharacterized protein LOC106666894 [Cimex lectularius];gi|939685575|ref|XP_014287107.1|PREDICTED: uncharacterized protein LOC106687635 [Halyomorpha halys];gi|321479285|g…	F/V-ATP synthase subunit C superfamily;F/V-ATP synthase subunit C superfamily;PDZ domain;PDZ domain;PDZ domain;PDZ domain;PDZ domain;PDZ domain;PDZ domain;PDZ domain;PDZ domain;PDZ domain;PDZ domain;PDZ superfamily;PDZ superfamily
[UP]	g2271	3.63311	1.86121	6.87342	5.89325e-12	5.52013e-10	47.3648	gi|939678828|ref|XP_014284944.1|PREDICTED: uncharacterized protein LOC106686266 [Halyomorpha halys];gi|646715363|gb|KDR19005.1|hypothetical protein L798_05885 [Zootermopsis nevadensis];gi|1009557308|ref|XP_015913811.1|PREDICTED: uncharacterized protein LOC107444234 isoform X1 [Parasteatoda tepidariorum]/gi|1009557310|ref|XP_015913812.1|PREDICTED: uncharacterized protein LOC107444234 isoform X1 [P…	Glycosyl transferase family 54;Glycosyl transferase family 54
[UP]	g18751	3.63143	1.86054	5.48313	3.38601e-06	8.55444e-05	21.5844
[UP]	g6062	3.62826	1.85928	6.31292	1.39337e-08	6.76162e-07	32.1966	gi|641664643|ref|XP_008183085.1|PREDICTED: uncharacterized protein LOC100576062 [Acyrthosiphon pisum];gi|828197011|ref|XP_012553732.1|PREDICTED: uncharacterized protein LOC100213562 [Hydra vulgaris];gi|828236214|ref|XP_012566627.1|PREDICTED: uncharacterized protein LOC105850747 [Hydra vulgaris]	Cyclin-D1-binding protein 1;Cyclin-D1-binding protein 1;Cyclin-D1-binding protein 1
[UP]	g4321	3.62782	1.8591	4.4488	0.000482832	0.00575362	12.1808	gi|242017233|ref|XP_002429096.1|protein C-ets-1-B, putative [Pediculus humanus corporis]/gi|212513960|gb|EEB16358.1|protein C-ets-1-B, putative [Pediculus humanus corporis];gi|817060936|ref|XP_012252049.1|PREDICTED: protein C-ets-1 isoform X2 [Athalia rosae];gi|817060934|ref|XP_012252048.1|PREDICTED: protein C-ets-1 isoform X1 [Athalia rosae];gi|954564134|ref|XP_014605962.1|PREDICTED: ETS-like pr…	Ets domain;Ets domain;Winged helix-like DNA-binding domain superfamily;Winged helix-like DNA-binding domain superfamily;Winged helix-like DNA-binding domain superfamily;Winged helix-like DNA-binding domain superfamily;Winged helix-like DNA-binding domain
[UP]	g11366	3.62643	1.85855	5.35108	2.51486e-06	6.5751e-05	22.1551	gi|1009380978|gb|KYN03875.1|hypothetical protein ALC62_05268 [Cyphomyrmex costatus];gi|1009390853|gb|KYN12207.1|hypothetical protein ALC57_15604 [Trachymyrmex cornetzi];gi|1009377262|gb|KYN00587.1|hypothetical protein ALC62_08637 [Cyphomyrmex costatus];gi|861613846|gb|KMQ85754.1|hypothetical protein RF55_15512 [Lasius niger];gi|1009373393|gb|KYM97251.1|hypothetical protein ALC62_12065 [Cyphomyrme…	TRAF-like;TRAF-like;TRAF-like;PIN-like domain superfamily
[UP]	g9168	3.62478	1.85789	5.42947	2.82597e-05	0.000523926	17.5314	gi|512896610|ref|XP_004923952.1|PREDICTED: transcription initiation factor TFIID subunit 9 [Bombyx mori];gi|357613265|gb|EHJ68411.1|tbp-associated factor [Danaus plexippus];gi|909570493|ref|XP_013140798.1|PREDICTED: transcription initiation factor TFIID subunit 9 [Papilio polytes];gi|913297949|ref|XP_013190304.1|PREDICTED: transcription initiation factor TFIID subunit 9 [Amyelois transitella];gi|…	Histone-fold;Transcription initiation factor TAFII31;Transcription initiation factor TAFII31;Transcription initiation factor TAFII31;Transcription initiation factor TAFII31;Transcription initiation factor TAFII31;Histone-fold
[UP]	g10575	3.62015	1.85605	4.35647	0.0038658	0.0290765	8.3458	gi|861603119|gb|KMQ84016.1|gag-pol polyprotein, partial [Lasius niger];gi|954257888|gb|KRX51710.1|Retrovirus-related Pol polyprotein from transposon TNT 1-94 [Trichinella sp. T9]/gi|954262324|gb|KRX55429.1|Retrovirus-related Pol polyprotein from transposon TNT 1-94 [Trichinella sp. T9];gi|861626514|gb|KMQ88817.1|gag-pol polyprotein [Lasius niger];gi|861626500|gb|KMQ88815.1|gag-pol polyprotein [La…	PEBP-like superfamily;PEBP-like superfamily
[UP]	g3184	3.60823	1.85129	6.04245	3.52928e-08	1.55782e-06	30.3923	gi|985400935|ref|XP_015368160.1|PREDICTED: pickpocket protein 28-like [Diuraphis noxia];gi|641647070|ref|XP_003240075.2|PREDICTED: uncharacterized protein LOC100569382 [Acyrthosiphon pisum];gi|817086459|ref|XP_012265962.1|PREDICTED: pickpocket protein 28, partial [Athalia rosae];gi|998521021|ref|XP_015521519.1|PREDICTED: pickpocket protein 28-like [Neodiprion lecontei];gi|1000743185|ref|XP_015594…	Epithelial sodium channel;Epithelial sodium channel;Epithelial sodium channel;Epithelial sodium channel;Epithelial sodium channel
[UP]	g8109	3.60746	1.85098	5.55127	2.35704e-06	6.17468e-05	22.2795	gi|795015803|ref|XP_011858271.1|PREDICTED: uncharacterized protein LOC105555840 [Vollenhovia emeryi];gi|328699865|ref|XP_003241071.1|PREDICTED: uncharacterized protein LOC100569171 [Acyrthosiphon pisum];gi|780627811|ref|XP_011684743.1|PREDICTED: uncharacterized protein LOC105448078 [Wasmannia auropunctata];gi|641647384|ref|XP_008178138.1|PREDICTED: uncharacterized protein LOC100574931 [Acyrthosip…	Ribosomal protein L1-like;Ribosomal protein L1-like;Ribosomal protein L1-like;Ribosomal protein L1-like
[UP]	g8942	3.60496	1.84998	7.02767	1.64293e-12	1.70769e-10	49.8698		Ribonuclease H-like superfamily
[UP]	g9442	3.60154	1.84861	4.17849	0.0043709	0.0318065	8.12292	gi|662197579|ref|XP_008471874.1|PREDICTED: bicaudal D-related protein homolog [Diaphorina citri];gi|939256645|ref|XP_014248117.1|PREDICTED: bicaudal D-related protein homolog isoform X1 [Cimex lectularius];gi|939682967|ref|XP_014286241.1|PREDICTED: bicaudal D-related protein homolog [Halyomorpha halys];gi|939256647|ref|XP_014248118.1|PREDICTED: bicaudal D-related protein homolog isoform X2 [Cimex…	Insect cuticle protein;Insect cuticle protein;Insect cuticle protein;Insect cuticle protein
[UP]	g2463	3.59962	1.84784	4.67163	0.000460779	0.00554829	12.2681	gi|939235799|ref|XP_014252706.1|PREDICTED: serine/threonine-protein phosphatase 6 regulatory ankyrin repeat subunit B [Cimex lectularius];gi|350403217|ref|XP_003486733.1|PREDICTED: serine/threonine-protein phosphatase 6 regulatory ankyrin repeat subunit A isoform X1 [Bombus impatiens];gi|805765327|ref|XP_012134976.1|PREDICTED: serine/threonine-protein phosphatase 6 regulatory ankyrin repeat subun…	Transient receptor potential channel, canonical;Ankyrin repeat;Ankyrin repeat-containing domain superfamily;Ankyrin repeat-containing domain;Ankyrin repeat-containing domain superfamily;Ankyrin repeat-containing domain superfamily;Ankyrin repeat-containin
[UP]	g18144	3.58964	1.84384	4.22676	0.00166056	0.015132	9.89136	gi|826449054|ref|XP_012531876.1|PREDICTED: protein arginine N-methyltransferase 7 [Monomorium pharaonis];gi|769835686|ref|XP_011647958.1|PREDICTED: protein arginine N-methyltransferase 7 isoform X1 [Pogonomyrmex barbatus];gi|751204166|ref|XP_011175625.1|PREDICTED: protein arginine N-methyltransferase 7 [Solenopsis invicta];gi|646710226|gb|KDR15803.1|Protein arginine N-methyltransferase 7 [Zooterm…	Pyridoxal phosphate-dependent transferase
[UP]	g11673	3.58025	1.84006	5.41965	3.38185e-06	8.55444e-05	21.5867	gi|1012978176|gb|KYQ52205.1|Aggrecan core protein [Trachymyrmex zeteki];gi|755950227|ref|XP_011301353.1|PREDICTED: uncharacterized protein LOC105265519 [Fopius arisanus];gi|970889262|ref|XP_015109833.1|PREDICTED: uncharacterized protein LOC107036404 [Diachasma alloeum];gi|815907585|ref|XP_012239524.1|PREDICTED: uncharacterized protein LOC100745046 [Bombus impatiens];gi|954545805|ref|XP_014615386.…	C-type lectin-like;Domain of unknown function DUF659;C-type lectin-like/link domain superfamily;C-type lectin-like/link domain superfamily;C-type lectin-like/link domain superfamily;C-type lectin-like/link domain superfamily;C-type lectin-like;C-type lect
[UP]	g18015	3.57786	1.8391	4.50175	0.000878482	0.00913701	11.0676
[UP]	g888	3.57447	1.83773	5.93673	3.45768e-08	1.53041e-06	30.432	gi|242009359|ref|XP_002425455.1|hypothetical protein Phum_PHUM202100 [Pediculus humanus corporis]/gi|212509291|gb|EEB12717.1|hypothetical protein Phum_PHUM202100 [Pediculus humanus corporis];gi|871220698|ref|XP_012935798.1|PREDICTED: S phase cyclin A-associated protein in the endoplasmic reticulum-like [Aplysia californica];gi|908423997|ref|XP_013073357.1|PREDICTED: S phase cyclin A-associated pr…	S phase cyclin A-associated protein in the endoplasmic reticulum, N-terminal;S phase cyclin A-associated protein in the endoplasmic reticulum, N-terminal;S phase cyclin A-associated protein in the endoplasmic reticulum, N-terminal;S phase cyclin A-associa
[UP]	g6428	3.57085	1.83627	4.77029	0.000318076	0.00412935	12.9608	gi|939658112|ref|XP_014277247.1|PREDICTED: V-type proton ATPase subunit E-like [Halyomorpha halys];gi|914260801|gb|KNZ75937.1|V-type proton ATPase subunit E [Termitomyces sp. J132];gi|857969706|emb|CEP03714.1|hypothetical protein PBRA_003321 [Plasmodiophora brassicae];gi|523424254|emb|CDF90594.1|ZYBA0S07-04676g1_1 [Zygosaccharomyces bailii CLIB 213]/gi|578049593|emb|CDH15037.1|probable V-type pro…	V-type ATPase subunit E;V-type ATPase subunit E, C-terminal domain superfamily;V-type ATPase subunit E, C-terminal domain superfamily;V-type ATPase subunit E, C-terminal domain superfamily
[UP]	g5184	3.56333	1.83323	6.26761	2.71548e-08	1.22547e-06	30.9009		Hydantoinase A/oxoprolinase
[UP]	g6582	3.55494	1.82982	4.57383	0.0041489	0.0306338	8.21747	gi|939679927|ref|XP_014285265.1|PREDICTED: zinc finger protein 628-like isoform X2 [Halyomorpha halys];gi|939679943|ref|XP_014285270.1|PREDICTED: zinc finger protein 628-like isoform X7 [Halyomorpha halys];gi|939679931|ref|XP_014285266.1|PREDICTED: zinc finger protein 628-like isoform X3 [Halyomorpha halys];gi|939679939|ref|XP_014285269.1|PREDICTED: zinc finger protein 358-like isoform X6 [Halyom…	Sterile alpha motif/pointed domain superfamily;Sterile alpha motif/pointed domain superfamily;Sterile alpha motif/pointed domain superfamily;Sterile alpha motif/pointed domain superfamily;Sterile alpha motif/pointed domain superfamily;Sterile alpha motif/
[UP]	g4550	3.5408	1.82407	8.76221	1.63686e-15	2.86646e-13	63.4596
[UP]	g21567	3.54004	1.82376	4.25412	0.00522352	0.0363126	7.80038
[UP]	g6587	3.53087	1.82003	4.78714	0.000356539	0.00452656	12.7472	gi|929464087|ref|XP_014121395.1|PREDICTED: E3 ubiquitin-protein ligase TRAIP [Zonotrichia albicollis];gi|683914809|ref|XP_009089246.1|PREDICTED: E3 ubiquitin-protein ligase TRAIP [Serinus canaria];gi|156542341|ref|XP_001599984.1|PREDICTED: E3 ubiquitin-protein ligase TRAIP [Nasonia vitripennis]/gi|645028421|ref|XP_008208389.1|PREDICTED: E3 ubiquitin-protein ligase TRAIP [Nasonia vitripennis];gi|9…	Zinc finger, RING/FYVE/PHD-type;Zinc finger, RING-type;E3 ubiquitin-protein ligase RFWD3;Zinc finger, RING-type;Zinc finger, RING-type;Zinc finger, RING-type
[UP]	g1053	3.52517	1.81769	6.00645	9.57225e-09	4.92711e-07	32.9262		Dbl homology (DH) domain superfamily;Dbl homology (DH) domain superfamily;Dbl homology (DH) domain superfamily;Dbl homology (DH) domain superfamily;Dbl homology (DH) domain superfamily
[UP]	g20257	3.51663	1.81419	4.43402	0.00115978	0.0113529	10.5534	gi|662199527|ref|XP_008472929.1|PREDICTED: UDP-glucuronosyltransferase 2B7-like [Diaphorina citri];gi|443419062|gb|AGC84403.1|glucosyl glucuronosyl transferases [Locusta migratoria];gi|642919302|ref|XP_008191817.1|PREDICTED: UDP-glucuronosyltransferase 1-7 isoform X3 [Tribolium castaneum]/gi|1004400522|gb|EFA02977.2|UDP-glucuronosyltransferase 1-7-like Protein [Tribolium castaneum];gi|815911520|r…	GOLD domain superfamily;GOLD domain superfamily;UDP-glucuronosyl/UDP-glucosyltransferase;UDP-glucuronosyl/UDP-glucosyltransferase;UDP-glucuronosyl/UDP-glucosyltransferase;UDP-glucuronosyl/UDP-glucosyltransferase
[UP]	g12234	3.50142	1.80794	4.4256	0.00305679	0.0240939	8.77326	gi|939262858|ref|XP_014251371.1|PREDICTED: serine/threonine-protein kinase BRSK2 isoform X3 [Cimex lectularius];gi|939262856|ref|XP_014251370.1|PREDICTED: serine/threonine-protein kinase BRSK2 isoform X2 [Cimex lectularius];gi|939262854|ref|XP_014251369.1|PREDICTED: serine/threonine-protein kinase BRSK2 isoform X1 [Cimex lectularius];gi|939628264|ref|XP_014270612.1|PREDICTED: serine/threonine-pro…	RNA-binding domain superfamily;Protein kinase domain;Protein kinase domain;Protein kinase domain;Protein kinase domain;Protein kinase domain;Protein kinase domain;Protein kinase domain;Protein kinase domain;Protein kinase-like domain superfamily
[UP]	g17518	3.48148	1.7997	4.22306	0.00233875	0.0197585	9.26265
[UP]	g6388	3.47482	1.79694	8.1141	4.09252e-14	5.44913e-12	57.1237		AH/BAR domain superfamily
[UP]	g19017	3.46606	1.7933	5.52673	3.47416e-07	1.18334e-05	25.9664	gi|646712095|gb|KDR17000.1|hypothetical protein L798_09009 [Zootermopsis nevadensis]	Peptidase aspartic, putative;Peptidase aspartic, putative;Peptidase aspartic, putative
[UP]	g20689	3.45604	1.78912	4.59669	0.000852282	0.00893953	11.1238	gi|861634658|gb|KMQ91329.1|integrase core domain protein [Lasius niger];gi|861609586|gb|KMQ84994.1|transposase [Lasius niger];gi|675382308|gb|KFM75205.1|Transposable element P transposase, partial [Stegodyphus mimosarum];gi|861617360|gb|KMQ86569.1|transposase, partial [Lasius niger];gi|662191266|ref|XP_008468441.1|PREDICTED: transposable element P transposase [Diaphorina citri]	Transposase protein
[UP]	g19512	3.45518	1.78876	7.3556	6.27005e-12	5.80556e-10	47.2433		NAD(P)-binding domain superfamily;NAD(P)-binding domain superfamily;NAD(P)-binding domain superfamily;NAD(P)-binding domain superfamily
[UP]	g15396	3.45272	1.78773	5.65986	1.46595e-06	4.00984e-05	23.1921	gi|939641608|ref|XP_014271371.1|PREDICTED: pyridoxal kinase [Halyomorpha halys];gi|952511656|gb|KRT78517.1|hypothetical protein AMK59_6771 [Oryctes borbonicus];gi|91078322|ref|XP_972953.1|PREDICTED: pyridoxal kinase [Tribolium castaneum]/gi|270003960|gb|EFA00408.1|Pyridoxal kinase-like Protein [Tribolium castaneum];gi|926644591|ref|XP_013788568.1|PREDICTED: pyridoxal kinase-like, partial [Limulus…	Ribokinase-like;Pyridoxamine kinase/Phosphomethylpyrimidine kinase;Pyridoxamine kinase/Phosphomethylpyrimidine kinase;Pyridoxine kinase;Ribokinase-like
[UP]	g19396	3.45059	1.78684	3.97376	0.00701152	0.0450589	7.27002	gi|752890368|ref|XP_011263172.1|PREDICTED: putative phosphatidate phosphatase isoform X2 [Camponotus floridanus];gi|752890366|ref|XP_011263171.1|PREDICTED: putative phosphatidate phosphatase isoform X1 [Camponotus floridanus];gi|646697095|gb|KDR08980.1|Putative phosphatidate phosphatase [Zootermopsis nevadensis];gi|751237739|ref|XP_011172779.1|PREDICTED: putative phosphatidate phosphatase [Soleno…	MFS transporter superfamily;Phosphatidic acid phosphatase type 2/haloperoxidase;Phosphatidic acid phosphatase type 2/haloperoxidase;Phosphatidic acid phosphatase type 2/haloperoxidase;Phosphatidic acid phosphatase type 2/haloperoxidase;Phosphatidic acid p
[UP]	g1770	3.44637	1.78508	3.85702	0.00732555	0.0466671	7.19136	gi|646714142|gb|KDR18235.1|Inositol polyphosphate multikinase [Zootermopsis nevadensis];gi|662189689|ref|XP_008467582.1|PREDICTED: inositol polyphosphate multikinase [Diaphorina citri];gi|755953382|ref|XP_011302409.1|PREDICTED: inositol polyphosphate multikinase [Fopius arisanus];gi|170064915|ref|XP_001867725.1|inositol polyphosphate multikinase [Culex quinquefasciatus]/gi|167882128|gb|EDS45511.1…	Inositol polyphosphate kinase superfamily;Inositol polyphosphate kinase;Inositol polyphosphate kinase;Inositol polyphosphate kinase;Inositol polyphosphate kinase
[UP]	g3500	3.44472	1.78439	6.72536	6.07468e-10	3.99466e-08	38.2973	gi|646700418|gb|KDR10579.1|N-terminal kinase-like protein [Zootermopsis nevadensis];gi|1008445107|ref|XP_015837072.1|PREDICTED: N-terminal kinase-like protein [Tribolium castaneum];gi|1004397947|gb|EFA06008.2|N-terminal kinase-like protein [Tribolium castaneum];gi|242017255|ref|XP_002429107.1|conserved hypothetical protein [Pediculus humanus corporis]/gi|212513971|gb|EEB16369.1|conserved hypothet…	Armadillo-like helical;Armadillo-like helical;Protein kinase domain;Protein kinase domain;Protein kinase domain;Protein kinase domain;Protein kinase domain;Protein kinase domain;Protein kinase domain;Protein kinase domain;Protein kinase domain;Protein kin
[UP]	g20662	3.43821	1.78166	4.90821	0.00031194	0.00407266	12.9973
[UP]	g2403	3.43775	1.78146	7.98511	1.07946e-13	1.33779e-11	55.2167	gi|939233539|ref|XP_014240760.1|PREDICTED: protein SCAI isoform X2 [Cimex lectularius];gi|939681367|ref|XP_014285736.1|PREDICTED: protein SCAI isoform X2 [Halyomorpha halys];gi|939233537|ref|XP_014240750.1|PREDICTED: protein SCAI isoform X1 [Cimex lectularius];gi|939681364|ref|XP_014285735.1|PREDICTED: protein SCAI isoform X1 [Halyomorpha halys];gi|646714260|gb|KDR18298.1|Protein SCAI [Zootermops…	Protein SCAI;Protein SCAI;Protein SCAI
[UP]	g5415	3.43069	1.7785	7.46198	1.65107e-11	1.38543e-09	45.3462	gi|91091096|ref|XP_968472.1|PREDICTED: ATP-binding cassette sub-family G member 8 [Tribolium castaneum]/gi|270013147|gb|EFA09595.1|hypothetical protein TcasGA2_TC011713 [Tribolium castaneum];gi|328718491|ref|XP_001944045.2|PREDICTED: ATP-binding cassette sub-family G member 8 [Acyrthosiphon pisum];gi|646717250|gb|KDR20186.1|ATP-binding cassette sub-family G member 8 [Zootermopsis nevadensis];gi|9…	P-loop containing nucleoside triphosphate hydrolase;ABC-2 type transporter;ABC transporter-like;ABC transporter-like;ABC transporter-like;ABC transporter-like;ABC transporter-like;ABC transporter-like;P-loop containing nucleoside triphosphate hydrolase
[UP]	g7908	3.42298	1.77525	5.37242	1.71436e-05	0.000340149	18.4829	gi|585163296|ref|XP_006733822.1|PREDICTED: zonadhesin [Leptonychotes weddellii];gi|694856112|ref|XP_009469625.1|PREDICTED: speriolin [Nipponia nippon];gi|156363618|ref|XP_001626139.1|predicted protein [Nematostella vectensis]/gi|156213004|gb|EDO34039.1|predicted protein [Nematostella vectensis]
[UP]	g609	3.42254	1.77507	4.47833	0.000987929	0.0100104	10.8501
[UP]	g3152	3.41257	1.77086	5.71463	1.3934e-06	3.82731e-05	23.2898		Thiolase-like;Thiolase-like
[UP]	g7106	3.40203	1.7664	4.38955	0.00159162	0.0145862	9.96941	gi|939253576|ref|XP_014246465.1|PREDICTED: uncharacterized protein LOC106664905 isoform X2 [Cimex lectularius];gi|939253574|ref|XP_014246464.1|PREDICTED: uncharacterized protein LOC106664905 isoform X1 [Cimex lectularius];gi|939670009|ref|XP_014281819.1|PREDICTED: protein PFF0380w-like [Halyomorpha halys];gi|939633923|ref|XP_014290101.1|PREDICTED: uncharacterized protein LOC106689566 isoform X1 […	WD40-repeat-containing domain superfamily
[UP]	g4925	3.39965	1.76538	7.10059	1.14811e-10	8.30349e-09	41.5514	gi|939698391|ref|XP_014293371.1|PREDICTED: uncharacterized protein LOC106691982 isoform X2 [Halyomorpha halys];gi|939698393|ref|XP_014293372.1|PREDICTED: uncharacterized protein LOC106691982 isoform X3 [Halyomorpha halys];gi|939698395|ref|XP_014293373.1|PREDICTED: uncharacterized protein LOC106691982 isoform X4 [Halyomorpha halys];gi|939698389|ref|XP_014293370.1|PREDICTED: uncharacterized protein…	Thioredoxin-like superfamily;Thioredoxin-like superfamily;Zinc finger C2H2-type
[UP]	g14670	3.39882	1.76503	5.44559	9.71921e-06	0.000210183	19.5658	gi|759074882|ref|XP_011347138.1|PREDICTED: uncharacterized protein LOC105284948 [Cerapachys biroi];gi|780638798|ref|XP_011687466.1|PREDICTED: uncharacterized protein LOC105449780 [Wasmannia auropunctata];gi|861615013|gb|KMQ86003.1|gag-pol polyprotein, partial [Lasius niger];gi|1009401887|gb|KYN21742.1|Copia protein [Trachymyrmex cornetzi];gi|1009378435|gb|KYN01654.1|Copia protein [Cyphomyrmex cos…	Peptidase aspartic, putative;Peptidase aspartic, putative;Peptidase aspartic, putative
[UP]	g9874	3.39336	1.76271	5.22458	1.70458e-05	0.000339044	18.4938	gi|646703489|gb|KDR12137.1|Atrial natriuretic peptide receptor B [Zootermopsis nevadensis];gi|646703488|gb|KDR12136.1|Atrial natriuretic peptide receptor A [Zootermopsis nevadensis];gi|817068599|ref|XP_012256245.1|PREDICTED: uncharacterized protein LOC105686199 [Athalia rosae];gi|808121123|ref|XP_012163954.1|PREDICTED: uncharacterized protein LOC100646059 isoform X1 [Bombus terrestris]/gi|8081211…	Nitrate/nitrite sensing protein;Nitrate/nitrite sensing protein;Nitrate/nitrite sensing protein
[UP]	g6599	3.38558	1.7594	4.43326	0.00112163	0.0110456	10.6152	gi|939260375|ref|XP_014250040.1|PREDICTED: protein transport protein Sec61 subunit beta-like [Cimex lectularius];gi|985422537|ref|XP_015376716.1|PREDICTED: protein transport protein Sec61 subunit beta [Diuraphis noxia];gi|112983408|ref|NP_001037632.1|transport protein Sec61 beta subunit [Bombyx mori]/gi|87248599|gb|ABD36352.1|transport protein Sec61 beta protein [Bombyx mori]/gi|107953794|gb|ABF8…	Protein transport Sec61-beta/Sbh;Protein transport protein SecG/Sec61-beta/Sbh;Protein transport protein SecG/Sec61-beta/Sbh;Protein transport protein SecG/Sec61-beta/Sbh;Protein transport protein SecG/Sec61-beta/Sbh;Protein transport Sec61-beta/Sbh
[UP]	g22396	3.37881	1.75651	5.0361	5.75278e-05	0.000960447	16.1823		null;null
[UP]	g18741	3.37847	1.75637	8.23905	5.2397e-14	6.91941e-12	56.6377	gi|752868381|ref|XP_011251263.1|PREDICTED: uncharacterized protein LOC105248270 isoform X1 [Camponotus floridanus]/gi|752868383|ref|XP_011251264.1|PREDICTED: uncharacterized protein LOC105248270 isoform X1 [Camponotus floridanus];gi|752868385|ref|XP_011251265.1|PREDICTED: uncharacterized protein LOC105248270 isoform X2 [Camponotus floridanus];gi|307186073|gb|EFN71805.1|Pre-mRNA cleavage complex 2…	Subunit of cleavage factor IA Pcf11;Subunit of cleavage factor IA Pcf11;Subunit of cleavage factor IA Pcf11
[UP]	g20983	3.36714	1.75152	7.69614	8.00468e-13	8.77302e-11	51.281	gi|646692962|gb|KDR07589.1|Forkhead box protein P4 [Zootermopsis nevadensis];gi|662192482|ref|XP_008469098.1|PREDICTED: forkhead box protein P1-like [Diaphorina citri];gi|939270378|ref|XP_014255409.1|PREDICTED: forkhead box protein P2 isoform X6 [Cimex lectularius];gi|939270376|ref|XP_014255408.1|PREDICTED: forkhead box protein P2 isoform X5 [Cimex lectularius];gi|939270374|ref|XP_014255406.1|PRE…	FOXP, coiled-coil domain;FOXP, coiled-coil domain;FOXP, coiled-coil domain;FOXP, coiled-coil domain;FOXP, coiled-coil domain;FOXP, coiled-coil domain
[UP]	g1718	3.3632	1.74983	4.6269	0.00173413	0.0155994	9.81162	gi|939260540|ref|XP_014250129.1|PREDICTED: scavenger receptor class B member 1 isoform X1 [Cimex lectularius];gi|985403045|ref|XP_015369319.1|PREDICTED: scavenger receptor class B member 1 isoform X2 [Diuraphis noxia];gi|328702264|ref|XP_001946482.2|PREDICTED: scavenger receptor class B member 1 isoform X2 [Acyrthosiphon pisum];gi|91085263|ref|XP_966331.1|PREDICTED: scavenger receptor class B mem…
[UP]	g10397	3.3556	1.74657	8.19545	6.70978e-13	7.50703e-11	51.6274	gi|662193598|ref|XP_008469711.1|PREDICTED: innexin inx3 [Diaphorina citri];gi|52630963|gb|AAU84945.1|putative innexin 3 [Aphis citricidus];gi|193591708|ref|XP_001944463.1|PREDICTED: innexin inx3 [Acyrthosiphon pisum];gi|985388900|ref|XP_015379031.1|PREDICTED: innexin inx3 [Diuraphis noxia]/gi|985388902|ref|XP_015379032.1|PREDICTED: innexin inx3 [Diuraphis noxia];gi|939661384|ref|XP_014278500.1|PR…	Innexin;Innexin;Innexin;Innexin;Innexin
[UP]	g15343	3.35493	1.74628	4.50423	0.00127974	0.0122434	10.3715	gi|795009434|ref|XP_011861707.1|PREDICTED: uncharacterized protein LOC105558566, partial [Vollenhovia emeryi];gi|998510498|ref|XP_015515727.1|PREDICTED: uncharacterized protein LOC107221299, partial [Neodiprion lecontei];gi|795010795|ref|XP_011869031.1|PREDICTED: uncharacterized protein LOC105562638, partial [Vollenhovia emeryi];gi|795011972|ref|XP_011875498.1|PREDICTED: uncharacterized protein L…
[UP]	g22031	3.35092	1.74456	4.93103	6.93322e-05	0.00113384	15.829	gi|242017404|ref|XP_002429179.1|eukaryotic translation initiation factor 3 subunit, putative [Pediculus humanus corporis]/gi|212514057|gb|EEB16441.1|eukaryotic translation initiation factor 3 subunit, putative [Pediculus humanus corporis];gi|328725969|ref|XP_001950255.2|PREDICTED: eukaryotic translation initiation factor 3 subunit D-like, partial [Acyrthosiphon pisum];gi|646697023|gb|KDR08942.1|E…	Eukaryotic translation initiation factor 3 subunit D;Eukaryotic translation initiation factor 3 subunit D
[UP]	g2804	3.34948	1.74394	5.0012	0.000135119	0.00199716	14.569	gi|1012972019|gb|KYQ46570.1|hypothetical protein ALC60_14429 [Trachymyrmex zeteki];gi|641677142|ref|XP_008187665.1|PREDICTED: uncharacterized protein LOC100575322 [Acyrthosiphon pisum];gi|780638472|ref|XP_011687376.1|PREDICTED: uncharacterized protein LOC105449701 isoform X2 [Wasmannia auropunctata];gi|795016404|ref|XP_011858484.1|PREDICTED: uncharacterized protein LOC105556039 [Vollenhovia emery…	BEN domain;Zinc finger C2H2-type;Zinc finger C2H2 superfamily
[UP]	g9028	3.33433	1.7374	4.77139	0.00120998	0.0117081	10.475	gi|646701392|gb|KDR11134.1|Peptidyl-prolyl cis-trans isomerase E [Zootermopsis nevadensis];gi|913333883|ref|XP_013198633.1|PREDICTED: peptidyl-prolyl cis-trans isomerase E-like isoform X1 [Amyelois transitella]/gi|913333885|ref|XP_013198634.1|PREDICTED: peptidyl-prolyl cis-trans isomerase E-like isoform X2 [Amyelois transitella]/gi|913333887|ref|XP_013198635.1|PREDICTED: peptidyl-prolyl cis-trans…	Cyclophilin-type peptidyl-prolyl cis-trans isomerase domain;Peptidyl-prolyl cis-trans isomerase E;Cyclophilin-type peptidyl-prolyl cis-trans isomerase domain;Nucleotide-binding alpha-beta plait domain superfamily;RNA recognition motif domain;Cyclophilin-l
[UP]	g18244	3.33149	1.73617	10.019	1.90297e-15	3.26156e-13	63.1629	gi|472252689|gb|AGI27221.1|chaperonin GroEL [Candidatus Portiera aleyrodidarum TV]/gi|765097893|emb|CEI59210.1|60 kDa chaperonin [Candidatus Portiera aleyrodidarum];gi|765098450|emb|CEL12490.1|60 kDa chaperonin [Candidatus Portiera aleyrodidarum];gi|765098171|emb|CEI58820.1|60 kDa chaperonin [Candidatus Portiera aleyrodidarum];gi|504708030|ref|WP_014895132.1|molecular chaperone GroEL [Candidatus …	Chaperonin Cpn60;GroEL-like apical domain superfamily;TCP-1-like chaperonin intermediate domain superfamily;Chaperonin Cpn60/TCP-1 family;Chaperonin Cpn60;GroEL-like equatorial domain superfamily;GroEL-like equatorial domain superfamily;GroEL-like equator
[UP]	g8825	3.32745	1.73442	6.43746	1.05504e-08	5.3279e-07	32.7371	gi|930678569|gb|KPJ18500.1|putative tubulin polyglutamylase TTLL1 [Papilio machaon];gi|930660855|gb|KPJ02830.1|putative tubulin polyglutamylase TTLL1 [Papilio xuthus];gi|827560651|ref|XP_012551207.1|PREDICTED: probable tubulin polyglutamylase TTLL1 [Bombyx mori];gi|909574505|ref|XP_013142954.1|PREDICTED: probable tubulin polyglutamylase TTLL1 [Papilio polytes];gi|943939981|ref|XP_014371547.1|PRED…	ATP-grasp fold, subdomain 1;ATP-grasp fold, subdomain 1;Tubulin-tyrosine ligase/Tubulin polyglutamylase;Tubulin polyglutamylase TTLL1;Tubulin polyglutamylase TTLL1;Tubulin-tyrosine ligase/Tubulin polyglutamylase;Tubulin-tyrosine ligase/Tubulin polyglutamy
[UP]	g4557	3.32147	1.73182	5.45995	5.87628e-05	0.000979035	16.1421	gi|328709269|ref|XP_003243916.1|PREDICTED: putative inorganic phosphate cotransporter isoform X1 [Acyrthosiphon pisum]/gi|328709273|ref|XP_003243917.1|PREDICTED: putative inorganic phosphate cotransporter isoform X1 [Acyrthosiphon pisum];gi|998522326|ref|XP_015522232.1|PREDICTED: putative inorganic phosphate cotransporter isoform X1 [Neodiprion lecontei];gi|817086166|ref|XP_012265799.1|PREDICTED:…	P-loop containing nucleoside triphosphate hydrolase;Major facilitator superfamily;Major facilitator superfamily;Major facilitator superfamily;Major facilitator superfamily;Major facilitator superfamily;Major facilitator superfamily domain;Major facilitato
[UP]	g146	3.31525	1.72912	4.51993	0.00327996	0.0255418	8.6448	gi|662199111|ref|XP_008472706.1|PREDICTED: uncharacterized protein LOC103509851 [Diaphorina citri];gi|939261653|ref|XP_014250734.1|PREDICTED: uncharacterized protein LOC106667355 [Cimex lectularius]/gi|939261655|ref|XP_014250735.1|PREDICTED: uncharacterized protein LOC106667355 [Cimex lectularius];gi|939631049|ref|XP_014280099.1|PREDICTED: uncharacterized protein LOC106683252 [Halyomorpha halys];…	DNA-directed RNA polymerase III subunit RPC1, C-terminal;DNA-directed RNA polymerase III subunit RPC1, C-terminal;DNA-directed RNA polymerase III subunit RPC1, C-terminal;DNA-directed RNA polymerase III subunit RPC1, C-terminal
[UP]	g2328	3.31398	1.72856	5.09712	0.000103763	0.00159061	15.067	gi|939240157|ref|XP_014239303.1|PREDICTED: uncharacterized protein LOC106660839 isoform X2 [Cimex lectularius];gi|939240155|ref|XP_014239302.1|PREDICTED: uncharacterized protein LOC106660839 isoform X1 [Cimex lectularius];gi|939240159|ref|XP_014239304.1|PREDICTED: uncharacterized protein LOC106660839 isoform X3 [Cimex lectularius];gi|985392589|ref|XP_015363599.1|PREDICTED: uncharacterized protein…	SMAD-like domain superfamily;SMAD domain, Dwarfin-type;SMAD domain, Dwarfin-type;SMAD domain, Dwarfin-type;SMAD domain, Dwarfin-type;SMAD domain, Dwarfin-type;SMAD/FHA domain superfamily
[UP]	g4656	3.30544	1.72484	5.64602	1.2647e-06	3.53742e-05	23.4762		RNA-binding domain superfamily;RNA-binding domain superfamily;RNA-binding domain superfamily
[UP]	g1000	3.30383	1.72414	6.8899	3.08199e-10	2.14473e-08	39.622		Intracellular hyaluronan-binding protein 4, N-terminal domain;Intracellular hyaluronan-binding protein 4, N-terminal domain;Intracellular hyaluronan-binding protein 4, N-terminal domain
[UP]	g22246	3.30339	1.72395	5.62746	1.5302e-08	7.33723e-07	32.0146	gi|501299309|dbj|BAN21487.1|cathepsin B, partial [Riptortus pedestris];gi|501299232|dbj|BAN21476.1|cathepsin B, partial [Riptortus pedestris];gi|501299181|dbj|BAN21466.1|cathepsin B, partial [Riptortus pedestris];gi|501299858|dbj|BAN21543.1|cathepsin B, partial [Riptortus pedestris];gi|501299162|dbj|BAN21462.1|cathepsin B, partial [Riptortus pedestris]	Peptidase C1A, papain C-terminal;Peptidase C1A, papain C-terminal;Peptidase C1A;Peptidase C1A;Papain-like cysteine peptidase superfamily
[UP]	g7881	3.29981	1.72238	5.41495	3.76539e-06	9.31862e-05	21.3807	gi|939663625|ref|XP_014279384.1|PREDICTED: larval cuticle protein A2B-like [Halyomorpha halys];gi|939641463|ref|XP_014271315.1|PREDICTED: cuticle protein 21-like [Halyomorpha halys];gi|242020380|ref|XP_002430633.1|cutile protein, putative [Pediculus humanus corporis]/gi|212515805|gb|EEB17895.1|cutile protein, putative [Pediculus humanus corporis];gi|939630356|ref|XP_014277693.1|PREDICTED: cuticle…	Insect cuticle protein;Insect cuticle protein;Insect cuticle protein;Insect cuticle protein;Insect cuticle protein
[UP]	g4313	3.28996	1.71807	6.4247	1.81354e-08	8.53691e-07	31.6846	gi|646723614|gb|KDR24161.1|Signal recognition particle 14 kDa protein [Zootermopsis nevadensis];gi|938082438|gb|KPP77690.1|signal recognition particle 14 kDa protein-like [Scleropages formosus];gi|573889505|ref|XP_006632517.1|PREDICTED: signal recognition particle 14 kDa protein [Lepisosteus oculatus];gi|736200751|ref|XP_010774421.1|PREDICTED: signal recognition particle 14 kDa protein [Nototheni…	Signal recognition particle, SRP9/SRP14 subunit;Signal recognition particle, SRP14 subunit;Signal recognition particle, SRP14 subunit;Signal recognition particle, SRP14 subunit;Signal recognition particle, SRP9/SRP14 subunit
[UP]	g10643	3.28561	1.71616	4.52987	0.00220078	0.01886	9.37406	gi|939260393|ref|XP_014250050.1|PREDICTED: nephrin isoform X1 [Cimex lectularius];gi|939260395|ref|XP_014250051.1|PREDICTED: nephrin isoform X2 [Cimex lectularius];gi|939635885|ref|XP_014294021.1|PREDICTED: nephrin-like isoform X3 [Halyomorpha halys];gi|1008431232|ref|XP_015833150.1|PREDICTED: nephrin isoform X2 [Tribolium castaneum];gi|952511460|gb|KRT78353.1|Immunoglobulin, partial [Oryctes bor…	Immunoglobulin-like fold;Immunoglobulin I-set;Immunoglobulin-like fold;Immunoglobulin-like fold;Immunoglobulin-like fold;Immunoglobulin-like fold;Fibronectin type III;Immunoglobulin-like fold;Immunoglobulin-like fold;Immunoglobulin-like fold;Immunoglobuli
[UP]	g10437	3.28509	1.71593	5.922	1.72553e-07	6.37616e-06	27.3185
[UP]	g623	3.28491	1.71585	5.07773	3.6313e-05	0.00064919	17.055	gi|939642125|ref|XP_014271558.1|PREDICTED: beta-galactoside alpha-2,6-sialyltransferase 1 isoform X2 [Halyomorpha halys];gi|939642121|ref|XP_014271557.1|PREDICTED: beta-galactoside alpha-2,6-sialyltransferase 1 isoform X1 [Halyomorpha halys];gi|939251069|ref|XP_014245126.1|PREDICTED: beta-galactoside alpha-2,6-sialyltransferase 2 isoform X3 [Cimex lectularius];gi|939251067|ref|XP_014245125.1|PRED…	GT29-like superfamiliy;Glycosyl transferase family 29;Glycosyl transferase family 29;Glycosyl transferase family 29
[UP]	g11922	3.28354	1.71525	4.44688	0.00361963	0.0276641	8.46541	gi|951073001|ref|XP_014491993.1|PREDICTED: uncharacterized protein LOC106754491, partial [Vigna radiata var. radiata];gi|768425775|ref|XP_011553904.1|PREDICTED: uncharacterized protein LOC105385255 [Plutella xylostella];gi|768439981|ref|XP_011561650.1|PREDICTED: uncharacterized protein LOC105391797 [Plutella xylostella];gi|768429996|ref|XP_011556202.1|PREDICTED: uncharacterized protein LOC1053872…	null;Zinc finger, RING/FYVE/PHD-type;Zinc finger, RING/FYVE/PHD-type;Zinc finger, RING/FYVE/PHD-type;Zinc finger, PHD-finger;Zinc finger, PHD-finger;Zinc finger, FYVE/PHD-type
[UP]	g2727	3.28074	1.71402	4.74057	0.000645384	0.00727117	11.6403	gi|939246383|ref|XP_014242594.1|PREDICTED: protein Smaug homolog 1 isoform X1 [Cimex lectularius];gi|939246385|ref|XP_014242596.1|PREDICTED: protein Smaug homolog 1 isoform X2 [Cimex lectularius];gi|939672228|ref|XP_014282642.1|PREDICTED: protein Smaug homolog 1 isoform X2 [Halyomorpha halys];gi|939672220|ref|XP_014282639.1|PREDICTED: protein Smaug homolog 1 isoform X1 [Halyomorpha halys]/gi|9396…	Smaug, PHAT domain superfamily;Smaug, PHAT domain superfamily;Smaug, PHAT analogous topology;Smaug, PHAT analogous topology;Smaug, PHAT analogous topology;Smaug, PHAT analogous topology;Smaug, PHAT analogous topology;Smaug, PHAT analogous topology;Smaug,
[UP]	g2554	3.28034	1.71385	4.10313	0.00623495	0.041338	7.48111	gi|985411544|ref|XP_015371236.1|PREDICTED: tyrosine decarboxylase [Diuraphis noxia];gi|641666409|ref|XP_008183726.1|PREDICTED: aromatic-L-amino-acid decarboxylase isoform X1 [Acyrthosiphon pisum];gi|641666411|ref|XP_008183727.1|PREDICTED: aromatic-L-amino-acid decarboxylase isoform X2 [Acyrthosiphon pisum];gi|194758106|ref|XP_001961303.1|uncharacterized protein Dana_GF13800 [Drosophila ananassae]…	Aromatic-L-amino-acid decarboxylase;Pyridoxal phosphate-dependent decarboxylase;Pyridoxal phosphate-dependent transferase, major domain;Pyridoxal phosphate-dependent transferase, major domain;Pyridoxal phosphate-dependent transferase domain 1;Pyridoxal ph
[UP]	g700	3.28025	1.7138	4.3888	0.00372824	0.0282264	8.41165	gi|322792612|gb|EFZ16510.1|hypothetical protein SINV_05000, partial [Solenopsis invicta]
[UP]	g3215	3.26448	1.70685	4.63009	0.00244307	0.0203939	9.18275	gi|833654192|gb|AKM28431.1|stearoyl-coA desaturase 1 [Aphis gossypii];gi|985400588|ref|XP_015367974.1|PREDICTED: stearoyl-CoA desaturase 5-like isoform X1 [Diuraphis noxia];gi|328712451|ref|XP_001948947.2|PREDICTED: stearoyl-CoA desaturase 5-like [Acyrthosiphon pisum];gi|662198893|ref|XP_008472585.1|PREDICTED: acyl-CoA Delta(11) desaturase-like [Diaphorina citri];gi|939638694|ref|XP_014270364.1|P…	Acyl-CoA desaturase;Fatty acid desaturase domain;Acyl-CoA desaturase;Acyl-CoA desaturase;Acyl-CoA desaturase
[UP]	g343	3.2529	1.70173	5.47344	0.000242785	0.00327049	13.4671		NF-kappa-B essential modulator NEMO, N-terminal
[UP]	g1591	3.24814	1.69962	5.275	7.02726e-05	0.00114591	15.8035	gi|290980288|ref|XP_002672864.1|predicted protein [Naegleria gruberi]/gi|284086444|gb|EFC40120.1|predicted protein [Naegleria gruberi];gi|290997496|ref|XP_002681317.1|cysteine protease [Naegleria gruberi]/gi|284094941|gb|EFC48573.1|cysteine protease [Naegleria gruberi];gi|698477571|ref|XP_009786000.1|PREDICTED: cysteine proteinase RD19a-like [Nicotiana sylvestris];gi|290984408|ref|XP_002674919.1|…	KASH domain;Peptidase C1A, papain C-terminal;Cathepsin propeptide inhibitor domain (I29);Cathepsin propeptide inhibitor domain (I29);Cathepsin propeptide inhibitor domain (I29);Cathepsin propeptide inhibitor domain (I29);Cathepsin propeptide inhibitor dom
[UP]	g1566	3.24642	1.69885	6.24523	3.8092e-08	1.66315e-06	30.2442	gi|646705365|gb|KDR13119.1|Protein TANC2 [Zootermopsis nevadensis];gi|939243238|ref|XP_014240920.1|PREDICTED: protein TANC2 isoform X1 [Cimex lectularius];gi|939243242|ref|XP_014240922.1|PREDICTED: protein TANC2 isoform X3 [Cimex lectularius];gi|939243240|ref|XP_014240921.1|PREDICTED: protein TANC2 isoform X2 [Cimex lectularius];gi|939654421|ref|XP_014275863.1|PREDICTED: protein TANC2 isoform X3 …	Ankyrin repeat-containing domain superfamily;Ankyrin repeat-containing domain superfamily;Tetratricopeptide-like helical domain superfamily;Ankyrin repeat-containing domain;Ankyrin repeat-containing domain superfamily;Ankyrin repeat-containing domain supe
[UP]	g15999	3.24574	1.69855	4.36552	0.00408233	0.0302115	8.24683	gi|861596283|gb|KMQ83242.1|transposable element tc3 transposase [Lasius niger];gi|861606922|gb|KMQ84588.1|transposable element tc3 transposase [Lasius niger];gi|307189997|gb|EFN74232.1|Transposable element Tc1 transposase, partial [Camponotus floridanus];gi|321467671|gb|EFX78660.1|hypothetical protein DAPPUDRAFT_53177, partial [Daphnia pulex];gi|1196520|gb|AAB02109.1|transposase [Anopheles albima…	P-loop containing nucleoside triphosphate hydrolase;P-loop containing nucleoside triphosphate hydrolase;Homeobox-like domain superfamily
[UP]	g20288	3.23727	1.69478	6.17647	9.23389e-08	3.65521e-06	28.5283	gi|646685191|gb|KDR03832.1|Maltase 1, partial [Zootermopsis nevadensis];gi|662216648|ref|XP_008482268.1|PREDICTED: alpha-glucosidase-like, partial [Diaphorina citri];gi|556989240|ref|XP_005999616.1|PREDICTED: neutral and basic amino acid transport protein rBAT [Latimeria chalumnae];gi|927224508|ref|XP_013847383.1|PREDICTED: neutral and basic amino acid transport protein rBAT-like [Sus scrofa];gi|…	ABC transporter type 1, transmembrane domain superfamily;Glycosyl hydrolase, family 13, catalytic domain;Glycosyl hydrolase, family 13, catalytic domain;Glycosyl hydrolase, family 13, catalytic domain;Glycoside hydrolase superfamily
[UP]	g5667	3.23253	1.69266	4.38805	0.00416822	0.0307201	8.20904	gi|350416108|ref|XP_003490843.1|PREDICTED: ribosomal RNA small subunit methyltransferase NEP1 [Bombus impatiens];gi|808133987|ref|XP_012169485.1|PREDICTED: ribosomal RNA small subunit methyltransferase NEP1 [Bombus terrestris];gi|915656975|gb|KOC60495.1|Ribosomal RNA small subunit methyltransferase NEP1 [Habropoda laboriosa];gi|861635185|gb|KMQ91481.1|ribosomal rna small subunit methyltransferase…	Ribosomal biogenesis, methyltransferase, EMG1/NEP1;tRNA (guanine-N1-)-methyltransferase, N-terminal;Ribosomal biogenesis, methyltransferase, EMG1/NEP1;Alpha/beta knot methyltransferases
[UP]	g10761	3.23009	1.69157	6.21391	1.53324e-07	5.73285e-06	27.547	gi|972202397|ref|XP_015183315.1|PREDICTED: uncharacterized protein LOC107070028 [Polistes dominula];gi|347365176|gb|AEO89448.1|sucrase [Nilaparvata lugens];gi|193709215|ref|XP_001943317.1|PREDICTED: maltase A1 [Acyrthosiphon pisum];gi|328702369|ref|XP_001952163.2|PREDICTED: maltase 2-like [Acyrthosiphon pisum];gi|328719875|ref|XP_003246887.1|PREDICTED: maltase 2-like [Acyrthosiphon pisum]	Alkaline-phosphatase-like, core domain superfamily;Glycosyl hydrolase, family 13, catalytic domain;Glycosyl hydrolase, family 13, catalytic domain;Glycosyl hydrolase, family 13, catalytic domain;Glycosyl hydrolase, family 13, catalytic domain;Glycosyl hyd
[UP]	g9441	3.22797	1.69063	5.1049	4.58704e-05	0.000792938	16.6116	gi|752866023|ref|XP_011269484.1|PREDICTED: uncharacterized protein LOC105259309 isoform X2 [Camponotus floridanus]/gi|307187733|gb|EFN72705.1|Glutamine and serine-rich protein 1 [Camponotus floridanus];gi|752866019|ref|XP_011269482.1|PREDICTED: uncharacterized protein LOC105259309 isoform X1 [Camponotus floridanus]/gi|752866021|ref|XP_011269483.1|PREDICTED: uncharacterized protein LOC105259309 is…	Domain of unknown function DUF4211;Domain of unknown function DUF4211;Domain of unknown function DUF4211;Domain of unknown function DUF4211;Domain of unknown function DUF4211;Domain of unknown function DUF4211;Domain of unknown function DUF4211;Domain of
[UP]	g3959	3.22514	1.68936	4.18239	0.00472894	0.033967	7.98029	gi|939267424|ref|XP_014253829.1|PREDICTED: uncharacterized protein LOC106669079 isoform X3 [Cimex lectularius];gi|939267420|ref|XP_014253827.1|PREDICTED: uncharacterized protein LOC106669079 isoform X1 [Cimex lectularius];gi|939267422|ref|XP_014253828.1|PREDICTED: uncharacterized protein LOC106669079 isoform X2 [Cimex lectularius];gi|939694214|ref|XP_014291189.1|PREDICTED: uncharacterized protein…
[UP]	g17577	3.22255	1.6882	5.63444	9.56304e-06	0.000207362	19.5968	gi|665812522|ref|XP_008554777.1|PREDICTED: AP-3 complex subunit sigma-2 [Microplitis demolitor];gi|755973258|ref|XP_011306951.1|PREDICTED: AP-3 complex subunit sigma-2 isoform X1 [Fopius arisanus];gi|998521514|ref|XP_015521787.1|PREDICTED: AP-3 complex subunit sigma-2 isoform X1 [Neodiprion lecontei];gi|240849117|ref|NP_001155597.1|AP-3 complex subunit sigma-like [Acyrthosiphon pisum]/gi|32872648…	AP complex, mu/sigma subunit;AP complex, mu/sigma subunit;AP complex, mu/sigma subunit;Adaptor protein complex, sigma subunit;Longin-like domain superfamily
[UP]	g14706	3.20666	1.68107	5.68871	3.24663e-07	1.1129e-05	26.0972		Proliferating cell nuclear antigen, PCNA
[UP]	g10630	3.20604	1.68079	7.29469	1.39128e-11	1.18598e-09	45.6815	gi|498983955|ref|XP_004530246.1|PREDICTED: maltase 2-like [Ceratitis capitata];gi|985420469|ref|XP_015375687.1|PREDICTED: maltase A1-like [Diuraphis noxia];gi|751448853|ref|XP_011178629.1|PREDICTED: maltase 2-like [Bactrocera cucurbitae];gi|646685191|gb|KDR03832.1|Maltase 1, partial [Zootermopsis nevadensis];gi|193709215|ref|XP_001943317.1|PREDICTED: maltase A1 [Acyrthosiphon pisum]	Target SNARE coiled-coil homology domain;Target SNARE coiled-coil homology domain;Glycosyl hydrolase, family 13, catalytic domain;Glycosyl hydrolase, family 13, catalytic domain;Glycosyl hydrolase, family 13, catalytic domain;Glycoside hydrolase superfami
[UP]	g8648	3.20532	1.68047	5.6743	6.32591e-06	0.000144358	20.387		HD/PDEase domain;HD/PDEase domain
[UP]	g8292	3.20442	1.68007	4.92127	0.000277017	0.00367025	13.2197	gi|998522604|ref|XP_015522386.1|PREDICTED: run domain Beclin-1-interacting and cysteine-rich domain-containing protein [Neodiprion lecontei]/gi|998522606|ref|XP_015522387.1|PREDICTED: run domain Beclin-1-interacting and cysteine-rich domain-containing protein [Neodiprion lecontei];gi|817221900|ref|XP_012286386.1|PREDICTED: run domain Beclin-1 interacting and cysteine-rich containing protein isofo…	RUN domain;Putative zinc-RING and/or ribbon;Putative zinc-RING and/or ribbon;Putative zinc-RING and/or ribbon;Putative zinc-RING and/or ribbon;Putative zinc-RING and/or ribbon;RUN domain;RUN domain superfamily
[UP]	g7184	3.19356	1.67517	5.8393	7.49934e-07	2.30137e-05	24.4824	gi|557757184|ref|XP_005178325.1|PREDICTED: methylglutaconyl-CoA hydratase, mitochondrial [Musca domestica];gi|907700924|ref|XP_013109725.1|PREDICTED: methylglutaconyl-CoA hydratase, mitochondrial [Stomoxys calcitrans];gi|91089059|ref|XP_970538.1|PREDICTED: methylglutaconyl-CoA hydratase, mitochondrial [Tribolium castaneum]/gi|270012405|gb|EFA08853.1|Methylglutaconyl-CoA hydratase, mitochondrial-l…	MFS transporter superfamily;Enoyl-CoA hydratase, C-terminal;Enoyl-CoA hydratase/isomerase;Enoyl-CoA hydratase/isomerase;Enoyl-CoA hydratase/isomerase;Enoyl-CoA hydratase/isomerase;ClpP/crotonase-like domain superfamily
[UP]	g7894	3.19345	1.67512	4.30076	0.00747023	0.047383	7.15627	gi|939663625|ref|XP_014279384.1|PREDICTED: larval cuticle protein A2B-like [Halyomorpha halys];gi|662217502|ref|XP_008482733.1|PREDICTED: cuticle protein 7-like [Diaphorina citri];gi|242020380|ref|XP_002430633.1|cutile protein, putative [Pediculus humanus corporis]/gi|212515805|gb|EEB17895.1|cutile protein, putative [Pediculus humanus corporis];gi|646706208|gb|KDR13561.1|Larval cuticle protein A3…	Insect cuticle protein;Insect cuticle protein;Insect cuticle protein;Insect cuticle protein;Insect cuticle protein;Insect cuticle protein;Insect cuticle protein
[UP]	g20386	3.19288	1.67486	5.74983	9.019e-07	2.66615e-05	24.1269
[UP]	g1640	3.19251	1.67469	5.33329	2.66729e-05	0.000497837	17.6413	gi|411530703|gb|AFW19797.1|diuretic hormone 3-like protein [Nilaparvata lugens]/gi|549129982|dbj|BAO00939.1|diuretic hormone 31 [Nilaparvata lugens];gi|327359416|gb|AEA51302.1|calcitonin-like diuretic hormone prepropeptide variant A [Rhodnius prolixus];gi|260604543|gb|ACX47068.1|calcitonin-like diuretic hormone precursor isoform B [Rhodnius prolixus];gi|939645928|ref|XP_014272882.1|PREDICTED: diu…	Peptide hormone DH31-like
[UP]	g385	3.19064	1.67384	5.45042	0.000127096	0.00190103	14.6844	gi|546673408|gb|ERL85020.1|hypothetical protein D910_02443 [Dendroctonus ponderosae];gi|939628417|ref|XP_014271131.1|PREDICTED: transcription factor Adf-1-like [Halyomorpha halys];gi|909580303|ref|XP_013146087.1|PREDICTED: uncharacterized protein LOC106109223 [Papilio polytes];gi|939628420|ref|XP_014271139.1|PREDICTED: uncharacterized protein LOC106677620 [Halyomorpha halys];gi|910315584|ref|XP_0…	MADF domain;BESS motif;BESS motif;BESS motif;Transcription factor Adf-1;BESS motif;MADF domain
[UP]	g20133	3.18785	1.67258	4.47	0.00147873	0.013771	10.1049		Zinc finger C2H2-type;Zinc finger C2H2-type
[UP]	g14149	3.18296	1.67037	4.43859	0.00502738	0.0353386	7.86956		DDE superfamily endonuclease domain
[UP]	g4194	3.18112	1.66954	5.12077	0.000831327	0.00877687	11.17	gi|242006753|ref|XP_002424210.1|transcription factor COE1, putative [Pediculus humanus corporis]/gi|212507564|gb|EEB11472.1|transcription factor COE1, putative [Pediculus humanus corporis];gi|1004403118|gb|KYB29395.1|knot, partial [Tribolium castaneum];gi|642914638|ref|XP_008190294.1|PREDICTED: transcription factor collier isoform X2 [Tribolium castaneum];gi|642914636|ref|XP_008190293.1|PREDICTED…	Transcription factor COE, DNA-binding domain superfamily;Transcription factor COE, helix-loop-helix domain;IPT domain;Helix-loop-helix DNA-binding domain superfamily;Transcription factor COE, DNA-binding domain;Immunoglobulin-like fold;Immunoglobulin-like
[UP]	g4606	3.16632	1.66281	4.85407	0.00145575	0.0136279	10.1338	gi|1008451841|ref|XP_015838947.1|PREDICTED: dynein heavy chain 2, axonemal [Tribolium castaneum];gi|1004395887|gb|KYB25181.1|Dynein heavy chain 2, axonemal-like Protein [Tribolium castaneum];gi|1009357430|gb|KYM82700.1|Dynein heavy chain 2, axonemal [Atta colombica];gi|478256838|gb|ENN77013.1|hypothetical protein YQE_06507, partial [Dendroctonus ponderosae];gi|546673802|gb|ERL85346.1|hypothetical…	Dynein heavy chain, domain-1;Dynein heavy chain, domain-1;Dynein heavy chain
[UP]	g7073	3.16182	1.66076	6.03156	7.65803e-07	2.33671e-05	24.442	gi|752885895|ref|XP_011260750.1|PREDICTED: protein PBDC1 [Camponotus floridanus];gi|970901565|ref|XP_015116543.1|PREDICTED: protein PBDC1 [Diachasma alloeum];gi|936588263|ref|XP_014207480.1|PREDICTED: protein PBDC1 [Copidosoma floridanum];gi|1009420597|gb|KYN39092.1|UPF0368 protein Cxorf26 like protein [Trachymyrmex septentrionalis];gi|746863755|ref|XP_011062847.1|PREDICTED: protein PBDC1 [Acromy…	Polysaccharide biosynthesis domain;PBDC1-like domain superfamily;PBDC1-like domain superfamily;Protein PBDC1, metazoa/fungi
[UP]	g16883	3.15781	1.65893	6.92779	4.524e-11	3.43802e-09	43.3729	gi|641682085|ref|XP_003249034.2|PREDICTED: cathepsin B-like cysteine proteinase [Acyrthosiphon pisum];gi|641648814|ref|XP_008183607.1|PREDICTED: cathepsin B-like [Acyrthosiphon pisum];gi|641681908|ref|XP_008189640.1|PREDICTED: cathepsin B-like cysteine proteinase 4 [Acyrthosiphon pisum];gi|350535627|ref|NP_001233013.1|uncharacterized protein LOC100164982 precursor [Acyrthosiphon pisum]/gi|2397895…	Peptidase C1A, papain C-terminal;Peptidase C1A, papain C-terminal;Peptidase C1A, papain C-terminal;Peptidase C1A, papain C-terminal;Papain-like cysteine peptidase superfamily
[UP]	g11094	3.15274	1.6566	5.76527	1.35142e-05	0.000277007	18.9365	gi|972988196|gb|ALX00065.1|protein 5 nuc-like protein, partial [Melanoplus sanguinipes];gi|906472143|gb|KNC32325.1|hypothetical protein FF38_12471, partial [Lucilia cuprina];gi|907648603|ref|XP_013101834.1|PREDICTED: protein 5NUC-like [Stomoxys calcitrans];gi|557751805|ref|XP_005175656.1|PREDICTED: protein 5NUC-like [Musca domestica];gi|815795501|ref|XP_012218401.1|PREDICTED: protein 5NUC-like [L…	Metallo-dependent phosphatase-like;Calcineurin-like phosphoesterase domain, ApaH type;Calcineurin-like phosphoesterase domain, ApaH type;5'-Nucleotidase/apyrase;5'-Nucleotidase/apyrase
[UP]	g22115	3.14075	1.65111	3.90931	0.00484524	0.0344947	7.93632	gi|952511335|gb|KRT78250.1|hypothetical protein AMK59_6683 [Oryctes borbonicus];gi|1000186815|gb|KXJ68066.1|hypothetical protein RP20_CCG006108 [Aedes albopictus];gi|1000191410|gb|KXJ68982.1|hypothetical protein RP20_CCG000687 [Aedes albopictus];gi|861615769|gb|KMQ86193.1|gag-pol polyprotein [Lasius niger];gi|861615013|gb|KMQ86003.1|gag-pol polyprotein, partial [Lasius niger]	Integrase, catalytic core;Reverse transcriptase, RNA-dependent DNA polymerase;Ribonuclease H superfamily;GAG-pre-integrase domain;GAG-pre-integrase domain;Zinc finger, CCHC-type;Zinc finger, CCHC-type;Zinc finger, CCHC-type;Zinc finger, CCHC-type;Zinc fin
[UP]	g2315	3.138	1.64985	5.19037	2.36158e-05	0.000449733	17.8729	gi|914564912|gb|KOB70161.1|putative Juvenile hormone-inducible protein, partial [Operophtera brumata];gi|985401627|ref|XP_015368542.1|PREDICTED: uncharacterized protein LOC107165009 [Diuraphis noxia];gi|939677144|ref|XP_014284369.1|PREDICTED: uncharacterized protein LOC106685898 [Halyomorpha halys];gi|939696542|ref|XP_014292406.1|PREDICTED: uncharacterized protein LOC106691212 [Halyomorpha halys]…	UDP-glucuronosyl/UDP-glucosyltransferase;Protein of unknown function DUF227;Protein of unknown function DUF227;Protein kinase-like domain superfamily;Protein kinase-like domain superfamily
[UP]	g7688	3.13691	1.64934	4.20011	0.00621705	0.0412703	7.48629	gi|939666642|ref|XP_014280499.1|PREDICTED: heparan sulfate 2-O-sulfotransferase pipe [Halyomorpha halys];gi|939256925|ref|XP_014248267.1|PREDICTED: heparan sulfate 2-O-sulfotransferase pipe [Cimex lectularius];gi|242018996|ref|XP_002429954.1|Heparan sulfate 2-O-sulfotransferase pipe, putative [Pediculus humanus corporis]/gi|212515002|gb|EEB17216.1|Heparan sulfate 2-O-sulfotransferase pipe, putati…	Hyccin;Sulfotransferase;Sulfotransferase;Heparan sulphate 2-O-sulfotransferase
[UP]	g19735	3.13515	1.64853	5.74978	1.38975e-06	3.82731e-05	23.2948	gi|861623373|gb|KMQ87973.1|integrase core domain protein [Lasius niger];gi|954244115|gb|KRX39370.1|Retrovirus-related Pol polyprotein from transposon TNT 1-94 [Trichinella murrelli];gi|954605629|gb|KRZ81798.1|Retrovirus-related Pol polyprotein from transposon TNT 1-94, partial [Trichinella sp. T8];gi|339259278|ref|XP_003368986.1|retrovirus-related Pol polyprotein from transposon TNT 1-94 [Trichin…	Zinc finger, CCHC-type;Reverse transcriptase, RNA-dependent DNA polymerase;Reverse transcriptase, RNA-dependent DNA polymerase;Reverse transcriptase, RNA-dependent DNA polymerase;Reverse transcriptase, RNA-dependent DNA polymerase;Reverse transcriptase, R
[UP]	g14412	3.13486	1.6484	5.77397	2.35584e-06	6.17468e-05	22.2805	gi|765339189|ref|XP_011493558.1|AAEL017571-PA [Aedes aegypti]/gi|403182470|gb|EJY57408.1|AAEL017571-PA [Aedes aegypti];gi|998509977|ref|XP_015515445.1|PREDICTED: uncharacterized protein LOC107221084, partial [Neodiprion lecontei];gi|998507866|ref|XP_015514280.1|PREDICTED: uncharacterized protein LOC107220267, partial [Neodiprion lecontei];gi|795008006|ref|XP_011864820.1|PREDICTED: uncharacterized…	Cytidine deaminase-like
[UP]	g10834	3.13299	1.64754	6.55936	1.08236e-08	5.41548e-07	32.6874	gi|328706357|ref|XP_001949655.2|PREDICTED: A disintegrin and metalloproteinase with thrombospondin motifs 16 isoform X3 [Acyrthosiphon pisum];gi|328706355|ref|XP_003243066.1|PREDICTED: A disintegrin and metalloproteinase with thrombospondin motifs 1 isoform X1 [Acyrthosiphon pisum];gi|641658888|ref|XP_008180877.1|PREDICTED: A disintegrin and metalloproteinase with thrombospondin motifs 1 isoform …	Metallopeptidase, catalytic domain superfamily;Metallopeptidase, catalytic domain superfamily
[UP]	g611	3.13217	1.64716	5.4368	0.000207048	0.0028535	13.766	gi|970892222|ref|XP_015111445.1|PREDICTED: RNA binding protein fox-1 homolog 2 isoform X2 [Diachasma alloeum];gi|970892224|ref|XP_015111446.1|PREDICTED: RNA binding protein fox-1 homolog 2 isoform X3 [Diachasma alloeum];gi|970892220|ref|XP_015111444.1|PREDICTED: RNA binding protein fox-1 homolog 2 isoform X1 [Diachasma alloeum];gi|755968982|ref|XP_011306333.1|PREDICTED: RNA binding protein fox-1 …	RNA recognition motif domain;Nucleotide-binding alpha-beta plait domain superfamily;Nucleotide-binding alpha-beta plait domain superfamily;Nucleotide-binding alpha-beta plait domain superfamily;Nucleotide-binding alpha-beta plait domain superfamily;Nucleo
[UP]	g1705	3.12974	1.64604	6.78297	1.06154e-08	5.3279e-07	32.7252	gi|939248102|ref|XP_014243535.1|PREDICTED: protein grainyhead isoform X3 [Cimex lectularius];gi|939650399|ref|XP_014274418.1|PREDICTED: protein grainyhead isoform X2 [Halyomorpha halys];gi|641679495|ref|XP_008188588.1|PREDICTED: LOW QUALITY PROTEIN: protein grainyhead [Acyrthosiphon pisum];gi|985399334|ref|XP_015367281.1|PREDICTED: protein grainyhead [Diuraphis noxia];gi|939650396|ref|XP_01427441…	CP2 transcription factor;CP2 transcription factor;CP2 transcription factor;CP2 transcription factor;CP2 transcription factor;CP2 transcription factor
[UP]	g15965	3.12775	1.64513	5.1005	0.000141614	0.00207601	14.4806		Thiolase-like;Thiolase-like;Thiolase-like;Thiolase-like
[UP]	g20944	3.12648	1.64454	5.03552	0.000747576	0.00808336	11.3671	gi|951558731|ref|XP_014478577.1|PREDICTED: sodium-driven chloride bicarbonate exchanger isoform X5 [Dinoponera quadriceps];gi|951558715|ref|XP_014478572.1|PREDICTED: sodium-driven chloride bicarbonate exchanger isoform X1 [Dinoponera quadriceps];gi|951558726|ref|XP_014478575.1|PREDICTED: sodium-driven chloride bicarbonate exchanger isoform X4 [Dinoponera quadriceps]/gi|951558729|ref|XP_014478576.…	Phosphotransferase/anion transporter;Band 3 cytoplasmic domain;Band 3 cytoplasmic domain;Band 3 cytoplasmic domain;Bicarbonate transporter, eukaryotic;Phosphotransferase/anion transporter
[UP]	g11407	3.12305	1.64295	4.52402	0.00395388	0.0295371	8.30488	gi|472252683|gb|AGI27215.1|anthranilate synthase, component I [Candidatus Portiera aleyrodidarum TV]/gi|765097887|emb|CEI59203.1|Anthranilate synthase component 1 [Candidatus Portiera aleyrodidarum];gi|765098443|emb|CEL12483.1|Anthranilate synthase component 1 [Candidatus Portiera aleyrodidarum];gi|765098164|emb|CEI58811.1|Anthranilate synthase component 1 [Candidatus Portiera aleyrodidarum];gi|6…	Anthranilate synthase component I-like;Chorismate-utilising enzyme, C-terminal;ADC synthase;ADC synthase;ADC synthase;ADC synthase
[UP]	g476	3.11975	1.64143	5.43973	4.89149e-05	0.00083659	16.4897	gi|242019773|ref|XP_002430333.1|DNA damage-binding protein, putative [Pediculus humanus corporis]/gi|212515457|gb|EEB17595.1|DNA damage-binding protein, putative [Pediculus humanus corporis];gi|530625614|ref|XP_005302352.1|PREDICTED: DNA damage-binding protein 2 isoform X2 [Chrysemys picta bellii];gi|919051564|ref|XP_013407817.1|PREDICTED: DNA damage-binding protein 2-like isoform X2 [Lingula ana…	WD40/YVTN repeat-like-containing domain superfamily;WD40 repeat;WD40 repeat;WD40 repeat;DNA damage-binding protein 2;WD40 repeat;WD40-repeat-containing domain;WD40-repeat-containing domain superfamily
[UP]	g11431	3.11544	1.63944	5.42415	0.000132222	0.0019646	14.6099	gi|1009382551|gb|KYN05248.1|UPF0439 protein C9orf30 like protein [Cyphomyrmex costatus];gi|861611150|gb|KMQ85243.1|hypothetical protein RF55_16315 [Lasius niger];gi|751770399|ref|XP_011199198.1|PREDICTED: myb/SANT-like DNA-binding domain-containing protein 3, partial [Bactrocera dorsalis];gi|1012973296|gb|KYQ47716.1|UPF0439 protein C9orf30 like protein [Trachymyrmex zeteki];gi|307189058|gb|EFN735…	Myb/SANT-like DNA-binding domain;Myb/SANT-like DNA-binding domain;Myb/SANT-like DNA-binding domain
[UP]	g8725	3.11537	1.6394	9.15994	0.00786881	0.0494633	7.06309
[UP]	g258	3.11013	1.63697	6.16905	1.08635e-06	3.14223e-05	23.7687	gi|242012359|ref|XP_002426900.1|ciliary dynein heavy chain, putative [Pediculus humanus corporis]/gi|212511129|gb|EEB14162.1|ciliary dynein heavy chain, putative [Pediculus humanus corporis];gi|1008426994|ref|XP_008199382.2|PREDICTED: dynein beta chain, ciliary isoform X1 [Tribolium castaneum]/gi|1004403787|gb|EFA11309.2|Dynein heavy chain, cytoplasmic-like Protein [Tribolium castaneum];gi|100842…	Golgi apparatus membrane protein TVP23-like;Golgi apparatus membrane protein TVP23-like;Golgi apparatus membrane protein TVP23-like;ATPase, dynein-related, AAA domain;ATPase, dynein-related, AAA domain;Dynein heavy chain, ATP-binding dynein motor region D
[UP]	g5750	3.10744	1.63573	7.53531	1.35089e-11	1.15767e-09	45.7392	gi|939266424|ref|XP_014253289.1|PREDICTED: RNA-binding protein 25 [Cimex lectularius];gi|755983686|ref|XP_011310297.1|PREDICTED: RNA-binding protein 25 isoform X2 [Fopius arisanus];gi|755983683|ref|XP_011310296.1|PREDICTED: RNA-binding protein 25 isoform X1 [Fopius arisanus];gi|970891938|ref|XP_015111290.1|PREDICTED: RNA-binding protein 25 [Diachasma alloeum];gi|662202124|ref|XP_008474344.1|PREDI…	ClpP/crotonase-like domain superfamily;PWI domain;Nucleotide-binding alpha-beta plait domain superfamily;RNA recognition motif domain;RNA recognition motif domain;RNA recognition motif domain;RNA recognition motif domain;RNA recognition motif domain;RNA r
[UP]	g11621	3.10642	1.63525	4.9211	0.00536145	0.0368981	7.7533	gi|939675670|ref|XP_014283857.1|PREDICTED: bromodomain-containing protein 4-like [Halyomorpha halys];gi|939263869|ref|XP_014251915.1|PREDICTED: phorbol ester/diacylglycerol-binding protein unc-13-like [Cimex lectularius];gi|1008456600|ref|XP_015840276.1|PREDICTED: phorbol ester/diacylglycerol-binding protein unc-13 [Tribolium castaneum];gi|998514668|ref|XP_015518026.1|PREDICTED: uncharacterized p…	C2 domain;C2 domain superfamily;C2 domain superfamily;C2 domain superfamily;C2 domain superfamily;C2 domain superfamily;C2 domain superfamily;Protein Unc-13;C2 domain;C2 domain
[UP]	g7228	3.08918	1.62723	4.8051	0.00397231	0.0296012	8.29643	gi|662185497|ref|XP_008477394.1|PREDICTED: UNC93-like protein MFSD11 [Diaphorina citri];gi|907648467|ref|XP_013101783.1|PREDICTED: UNC93-like protein MFSD11 [Stomoxys calcitrans];gi|557766824|ref|XP_005183104.1|PREDICTED: UNC93-like protein MFSD11 [Musca domestica]/gi|557766826|ref|XP_005183105.1|PREDICTED: UNC93-like protein MFSD11 [Musca domestica]/gi|557766828|ref|XP_005183106.1|PREDICTED: UNC…	Ion channel regulatory protein, UNC-93;Ion channel regulatory protein, UNC-93;Ion channel regulatory protein, UNC-93
[truncated: 1,178 more rows]

## Sheet: Table S17
Tags	Name	FC	logFC	logCPM	P-Value	FDR	LR	Blast Hit Description (HSP)	InterPro Name
[truncated: 65 more rows]

## Sheet: Table S18
Tags	Name	FC	logFC	logCPM	P-Value	FDR	LR	Blast Hit Description (HSP)	InterPro Name
[truncated: 4,304 more rows]

[truncated: 3 more sheets: Table S19, Table S20, Table S21]
